# Supplementary material for: Dual inhibition of the terminal oxidases eradicates antibiotic‐tolerant Mycobacterium tuberculosis
Source: EMBO Mol Med. 2020 Dec 7;13(1):e13207. doi: 10.15252/emmm.202013207 (PMC7799364; doi:10.15252/emmm.202013207)
Supplement: Supplementary file 4 — Source Data for Figure 2 [file EMMM-13-e13207-s003.xlsx]

## Sheet: Gene Search
				Rv-6h (Log-2 fold)								∆cydAB-6h (Log-2 fold)
Gene	Sanger	Gene		Q203	ND-011992	Combo		Raw p value	Raw p Value	Raw p value		Q203	ND-011992	Combo		Raw p value	Raw p Value	Raw p value
Gene Name	#N/A	#N/A		#N/A	#N/A	#N/A		#N/A	#N/A	#N/A		#N/A	#N/A	#N/A		#N/A	#N/A	#N/A
Gene Name	#N/A	#N/A		#N/A	#N/A	#N/A		#N/A	#N/A	#N/A		#N/A	#N/A	#N/A		#N/A	#N/A	#N/A
Gene Name	#N/A	#N/A		#N/A	#N/A	#N/A		#N/A	#N/A	#N/A		#N/A	#N/A	#N/A		#N/A	#N/A	#N/A
Gene Name	#N/A	#N/A		#N/A	#N/A	#N/A		#N/A	#N/A	#N/A		#N/A	#N/A	#N/A		#N/A	#N/A	#N/A
Gene Name	#N/A	#N/A		#N/A	#N/A	#N/A		#N/A	#N/A	#N/A		#N/A	#N/A	#N/A		#N/A	#N/A	#N/A
Gene Name	#N/A	#N/A		#N/A	#N/A	#N/A		#N/A	#N/A	#N/A		#N/A	#N/A	#N/A		#N/A	#N/A	#N/A
Gene Name	#N/A	#N/A		#N/A	#N/A	#N/A		#N/A	#N/A	#N/A		#N/A	#N/A	#N/A		#N/A	#N/A	#N/A
Gene Name	#N/A	#N/A		#N/A	#N/A	#N/A		#N/A	#N/A	#N/A		#N/A	#N/A	#N/A		#N/A	#N/A	#N/A
Gene Name	#N/A	#N/A		#N/A	#N/A	#N/A		#N/A	#N/A	#N/A		#N/A	#N/A	#N/A		#N/A	#N/A	#N/A
Gene Name	#N/A	#N/A		#N/A	#N/A	#N/A		#N/A	#N/A	#N/A		#N/A	#N/A	#N/A		#N/A	#N/A	#N/A
Gene Name	#N/A	#N/A		#N/A	#N/A	#N/A		#N/A	#N/A	#N/A		#N/A	#N/A	#N/A		#N/A	#N/A	#N/A
Gene Name	#N/A	#N/A		#N/A	#N/A	#N/A		#N/A	#N/A	#N/A		#N/A	#N/A	#N/A		#N/A	#N/A	#N/A
Gene Name	#N/A	#N/A		#N/A	#N/A	#N/A		#N/A	#N/A	#N/A		#N/A	#N/A	#N/A		#N/A	#N/A	#N/A
Gene Name	#N/A	#N/A		#N/A	#N/A	#N/A		#N/A	#N/A	#N/A		#N/A	#N/A	#N/A		#N/A	#N/A	#N/A
Gene Name	#N/A	#N/A		#N/A	#N/A	#N/A		#N/A	#N/A	#N/A		#N/A	#N/A	#N/A		#N/A	#N/A	#N/A
Gene Name	#N/A	#N/A		#N/A	#N/A	#N/A		#N/A	#N/A	#N/A		#N/A	#N/A	#N/A		#N/A	#N/A	#N/A
Gene Name	#N/A	#N/A		#N/A	#N/A	#N/A		#N/A	#N/A	#N/A		#N/A	#N/A	#N/A		#N/A	#N/A	#N/A
Gene Name	#N/A	#N/A		#N/A	#N/A	#N/A		#N/A	#N/A	#N/A		#N/A	#N/A	#N/A		#N/A	#N/A	#N/A
Gene Name	#N/A	#N/A		#N/A	#N/A	#N/A		#N/A	#N/A	#N/A		#N/A	#N/A	#N/A		#N/A	#N/A	#N/A
Gene Name	#N/A	#N/A		#N/A	#N/A	#N/A		#N/A	#N/A	#N/A		#N/A	#N/A	#N/A		#N/A	#N/A	#N/A
Gene Name	#N/A	#N/A		#N/A	#N/A	#N/A		#N/A	#N/A	#N/A		#N/A	#N/A	#N/A		#N/A	#N/A	#N/A
Gene Name	#N/A	#N/A		#N/A	#N/A	#N/A		#N/A	#N/A	#N/A		#N/A	#N/A	#N/A		#N/A	#N/A	#N/A
Gene Name	#N/A	#N/A		#N/A	#N/A	#N/A		#N/A	#N/A	#N/A		#N/A	#N/A	#N/A		#N/A	#N/A	#N/A
Gene Name	#N/A	#N/A		#N/A	#N/A	#N/A		#N/A	#N/A	#N/A		#N/A	#N/A	#N/A		#N/A	#N/A	#N/A
Gene Name	#N/A	#N/A		#N/A	#N/A	#N/A		#N/A	#N/A	#N/A		#N/A	#N/A	#N/A		#N/A	#N/A	#N/A
Gene Name	#N/A	#N/A		#N/A	#N/A	#N/A		#N/A	#N/A	#N/A		#N/A	#N/A	#N/A		#N/A	#N/A	#N/A
Gene Name	#N/A	#N/A		#N/A	#N/A	#N/A		#N/A	#N/A	#N/A		#N/A	#N/A	#N/A		#N/A	#N/A	#N/A
Gene Name	#N/A	#N/A		#N/A	#N/A	#N/A		#N/A	#N/A	#N/A		#N/A	#N/A	#N/A		#N/A	#N/A	#N/A
Gene Name	#N/A	#N/A		#N/A	#N/A	#N/A		#N/A	#N/A	#N/A		#N/A	#N/A	#N/A		#N/A	#N/A	#N/A
Gene Name	#N/A	#N/A		#N/A	#N/A	#N/A		#N/A	#N/A	#N/A		#N/A	#N/A	#N/A		#N/A	#N/A	#N/A
Gene Name	#N/A	#N/A		#N/A	#N/A	#N/A		#N/A	#N/A	#N/A		#N/A	#N/A	#N/A		#N/A	#N/A	#N/A
Gene Name	#N/A	#N/A		#N/A	#N/A	#N/A		#N/A	#N/A	#N/A		#N/A	#N/A	#N/A		#N/A	#N/A	#N/A
Gene Name	#N/A	#N/A		#N/A	#N/A	#N/A		#N/A	#N/A	#N/A		#N/A	#N/A	#N/A		#N/A	#N/A	#N/A
Gene Name	#N/A	#N/A		#N/A	#N/A	#N/A		#N/A	#N/A	#N/A		#N/A	#N/A	#N/A		#N/A	#N/A	#N/A
Gene Name	#N/A	#N/A		#N/A	#N/A	#N/A		#N/A	#N/A	#N/A		#N/A	#N/A	#N/A		#N/A	#N/A	#N/A
Gene Name	#N/A	#N/A		#N/A	#N/A	#N/A		#N/A	#N/A	#N/A		#N/A	#N/A	#N/A		#N/A	#N/A	#N/A
Gene Name	#N/A	#N/A		#N/A	#N/A	#N/A		#N/A	#N/A	#N/A		#N/A	#N/A	#N/A		#N/A	#N/A	#N/A
Gene Name	#N/A	#N/A		#N/A	#N/A	#N/A		#N/A	#N/A	#N/A		#N/A	#N/A	#N/A		#N/A	#N/A	#N/A
Gene Name	#N/A	#N/A		#N/A	#N/A	#N/A		#N/A	#N/A	#N/A		#N/A	#N/A	#N/A		#N/A	#N/A	#N/A
Gene Name	#N/A	#N/A		#N/A	#N/A	#N/A		#N/A	#N/A	#N/A		#N/A	#N/A	#N/A		#N/A	#N/A	#N/A
Gene Name	#N/A	#N/A		#N/A	#N/A	#N/A		#N/A	#N/A	#N/A		#N/A	#N/A	#N/A		#N/A	#N/A	#N/A
Gene Name	#N/A	#N/A		#N/A	#N/A	#N/A		#N/A	#N/A	#N/A		#N/A	#N/A	#N/A		#N/A	#N/A	#N/A
Gene Name	#N/A	#N/A		#N/A	#N/A	#N/A		#N/A	#N/A	#N/A		#N/A	#N/A	#N/A		#N/A	#N/A	#N/A
Gene Name	#N/A	#N/A		#N/A	#N/A	#N/A		#N/A	#N/A	#N/A		#N/A	#N/A	#N/A		#N/A	#N/A	#N/A
Gene Name	#N/A	#N/A		#N/A	#N/A	#N/A		#N/A	#N/A	#N/A		#N/A	#N/A	#N/A		#N/A	#N/A	#N/A
Gene Name	#N/A	#N/A		#N/A	#N/A	#N/A		#N/A	#N/A	#N/A		#N/A	#N/A	#N/A		#N/A	#N/A	#N/A
Gene Name	#N/A	#N/A		#N/A	#N/A	#N/A		#N/A	#N/A	#N/A		#N/A	#N/A	#N/A		#N/A	#N/A	#N/A
Gene Name	#N/A	#N/A		#N/A	#N/A	#N/A		#N/A	#N/A	#N/A		#N/A	#N/A	#N/A		#N/A	#N/A	#N/A
Gene Name	#N/A	#N/A		#N/A	#N/A	#N/A		#N/A	#N/A	#N/A		#N/A	#N/A	#N/A		#N/A	#N/A	#N/A
Gene Name	#N/A	#N/A		#N/A	#N/A	#N/A		#N/A	#N/A	#N/A		#N/A	#N/A	#N/A		#N/A	#N/A	#N/A
Gene Name	#N/A	#N/A		#N/A	#N/A	#N/A		#N/A	#N/A	#N/A		#N/A	#N/A	#N/A		#N/A	#N/A	#N/A
Gene Name	#N/A	#N/A		#N/A	#N/A	#N/A		#N/A	#N/A	#N/A		#N/A	#N/A	#N/A		#N/A	#N/A	#N/A
Gene Name	#N/A	#N/A		#N/A	#N/A	#N/A		#N/A	#N/A	#N/A		#N/A	#N/A	#N/A		#N/A	#N/A	#N/A
Gene Name	#N/A	#N/A		#N/A	#N/A	#N/A		#N/A	#N/A	#N/A		#N/A	#N/A	#N/A		#N/A	#N/A	#N/A
Gene Name	#N/A	#N/A		#N/A	#N/A	#N/A		#N/A	#N/A	#N/A		#N/A	#N/A	#N/A		#N/A	#N/A	#N/A
Gene Name	#N/A	#N/A		#N/A	#N/A	#N/A		#N/A	#N/A	#N/A		#N/A	#N/A	#N/A		#N/A	#N/A	#N/A
Gene Name	#N/A	#N/A		#N/A	#N/A	#N/A		#N/A	#N/A	#N/A		#N/A	#N/A	#N/A		#N/A	#N/A	#N/A
Gene Name	#N/A	#N/A		#N/A	#N/A	#N/A		#N/A	#N/A	#N/A		#N/A	#N/A	#N/A		#N/A	#N/A	#N/A
Gene Name	#N/A	#N/A		#N/A	#N/A	#N/A		#N/A	#N/A	#N/A		#N/A	#N/A	#N/A		#N/A	#N/A	#N/A
Gene Name	#N/A	#N/A		#N/A	#N/A	#N/A		#N/A	#N/A	#N/A		#N/A	#N/A	#N/A		#N/A	#N/A	#N/A
Gene Name	#N/A	#N/A		#N/A	#N/A	#N/A		#N/A	#N/A	#N/A		#N/A	#N/A	#N/A		#N/A	#N/A	#N/A
Gene Name	#N/A	#N/A		#N/A	#N/A	#N/A		#N/A	#N/A	#N/A		#N/A	#N/A	#N/A		#N/A	#N/A	#N/A
Gene Name	#N/A	#N/A		#N/A	#N/A	#N/A		#N/A	#N/A	#N/A		#N/A	#N/A	#N/A		#N/A	#N/A	#N/A
Gene Name	#N/A	#N/A		#N/A	#N/A	#N/A		#N/A	#N/A	#N/A		#N/A	#N/A	#N/A		#N/A	#N/A	#N/A
Gene Name	#N/A	#N/A		#N/A	#N/A	#N/A		#N/A	#N/A	#N/A		#N/A	#N/A	#N/A		#N/A	#N/A	#N/A
Gene Name	#N/A	#N/A		#N/A	#N/A	#N/A		#N/A	#N/A	#N/A		#N/A	#N/A	#N/A		#N/A	#N/A	#N/A
Gene Name	#N/A	#N/A		#N/A	#N/A	#N/A		#N/A	#N/A	#N/A		#N/A	#N/A	#N/A		#N/A	#N/A	#N/A
Gene Name	#N/A	#N/A		#N/A	#N/A	#N/A		#N/A	#N/A	#N/A		#N/A	#N/A	#N/A		#N/A	#N/A	#N/A
Gene Name	#N/A	#N/A		#N/A	#N/A	#N/A		#N/A	#N/A	#N/A		#N/A	#N/A	#N/A		#N/A	#N/A	#N/A
Gene Name	#N/A	#N/A		#N/A	#N/A	#N/A		#N/A	#N/A	#N/A		#N/A	#N/A	#N/A		#N/A	#N/A	#N/A
Gene Name	#N/A	#N/A		#N/A	#N/A	#N/A		#N/A	#N/A	#N/A		#N/A	#N/A	#N/A		#N/A	#N/A	#N/A
Gene Name	#N/A	#N/A		#N/A	#N/A	#N/A		#N/A	#N/A	#N/A		#N/A	#N/A	#N/A		#N/A	#N/A	#N/A
Gene Name	#N/A	#N/A		#N/A	#N/A	#N/A		#N/A	#N/A	#N/A		#N/A	#N/A	#N/A		#N/A	#N/A	#N/A
Gene Name	#N/A	#N/A		#N/A	#N/A	#N/A		#N/A	#N/A	#N/A		#N/A	#N/A	#N/A		#N/A	#N/A	#N/A
Gene Name	#N/A	#N/A		#N/A	#N/A	#N/A		#N/A	#N/A	#N/A		#N/A	#N/A	#N/A		#N/A	#N/A	#N/A
Gene Name	#N/A	#N/A		#N/A	#N/A	#N/A		#N/A	#N/A	#N/A		#N/A	#N/A	#N/A		#N/A	#N/A	#N/A
Gene Name	#N/A	#N/A		#N/A	#N/A	#N/A		#N/A	#N/A	#N/A		#N/A	#N/A	#N/A		#N/A	#N/A	#N/A
Gene Name	#N/A	#N/A		#N/A	#N/A	#N/A		#N/A	#N/A	#N/A		#N/A	#N/A	#N/A		#N/A	#N/A	#N/A
Gene Name	#N/A	#N/A		#N/A	#N/A	#N/A		#N/A	#N/A	#N/A		#N/A	#N/A	#N/A		#N/A	#N/A	#N/A
Gene Name	#N/A	#N/A		#N/A	#N/A	#N/A		#N/A	#N/A	#N/A		#N/A	#N/A	#N/A		#N/A	#N/A	#N/A
Gene Name	#N/A	#N/A		#N/A	#N/A	#N/A		#N/A	#N/A	#N/A		#N/A	#N/A	#N/A		#N/A	#N/A	#N/A
Gene Name	#N/A	#N/A		#N/A	#N/A	#N/A		#N/A	#N/A	#N/A		#N/A	#N/A	#N/A		#N/A	#N/A	#N/A
Gene Name	#N/A	#N/A		#N/A	#N/A	#N/A		#N/A	#N/A	#N/A		#N/A	#N/A	#N/A		#N/A	#N/A	#N/A
Gene Name	#N/A	#N/A		#N/A	#N/A	#N/A		#N/A	#N/A	#N/A		#N/A	#N/A	#N/A		#N/A	#N/A	#N/A
Gene Name	#N/A	#N/A		#N/A	#N/A	#N/A		#N/A	#N/A	#N/A		#N/A	#N/A	#N/A		#N/A	#N/A	#N/A
Gene Name	#N/A	#N/A		#N/A	#N/A	#N/A		#N/A	#N/A	#N/A		#N/A	#N/A	#N/A		#N/A	#N/A	#N/A
Gene Name	#N/A	#N/A		#N/A	#N/A	#N/A		#N/A	#N/A	#N/A		#N/A	#N/A	#N/A		#N/A	#N/A	#N/A
Gene Name	#N/A	#N/A		#N/A	#N/A	#N/A		#N/A	#N/A	#N/A		#N/A	#N/A	#N/A		#N/A	#N/A	#N/A
Gene Name	#N/A	#N/A		#N/A	#N/A	#N/A		#N/A	#N/A	#N/A		#N/A	#N/A	#N/A		#N/A	#N/A	#N/A
Gene Name	#N/A	#N/A		#N/A	#N/A	#N/A		#N/A	#N/A	#N/A		#N/A	#N/A	#N/A		#N/A	#N/A	#N/A
Gene Name	#N/A	#N/A		#N/A	#N/A	#N/A		#N/A	#N/A	#N/A		#N/A	#N/A	#N/A		#N/A	#N/A	#N/A
Gene Name	#N/A	#N/A		#N/A	#N/A	#N/A		#N/A	#N/A	#N/A		#N/A	#N/A	#N/A		#N/A	#N/A	#N/A
Gene Name	#N/A	#N/A		#N/A	#N/A	#N/A		#N/A	#N/A	#N/A		#N/A	#N/A	#N/A		#N/A	#N/A	#N/A
Gene Name	#N/A	#N/A		#N/A	#N/A	#N/A		#N/A	#N/A	#N/A		#N/A	#N/A	#N/A		#N/A	#N/A	#N/A
Gene Name	#N/A	#N/A		#N/A	#N/A	#N/A		#N/A	#N/A	#N/A		#N/A	#N/A	#N/A		#N/A	#N/A	#N/A
Gene Name	#N/A	#N/A		#N/A	#N/A	#N/A		#N/A	#N/A	#N/A		#N/A	#N/A	#N/A		#N/A	#N/A	#N/A
Gene Name	#N/A	#N/A		#N/A	#N/A	#N/A		#N/A	#N/A	#N/A		#N/A	#N/A	#N/A		#N/A	#N/A	#N/A
Gene Name	#N/A	#N/A		#N/A	#N/A	#N/A		#N/A	#N/A	#N/A		#N/A	#N/A	#N/A		#N/A	#N/A	#N/A
Gene Name	#N/A	#N/A		#N/A	#N/A	#N/A		#N/A	#N/A	#N/A		#N/A	#N/A	#N/A		#N/A	#N/A	#N/A
Gene Name	#N/A	#N/A		#N/A	#N/A	#N/A		#N/A	#N/A	#N/A		#N/A	#N/A	#N/A		#N/A	#N/A	#N/A
Gene Name	#N/A	#N/A		#N/A	#N/A	#N/A		#N/A	#N/A	#N/A		#N/A	#N/A	#N/A		#N/A	#N/A	#N/A
Gene Name	#N/A	#N/A		#N/A	#N/A	#N/A		#N/A	#N/A	#N/A		#N/A	#N/A	#N/A		#N/A	#N/A	#N/A
Gene Name	#N/A	#N/A		#N/A	#N/A	#N/A		#N/A	#N/A	#N/A		#N/A	#N/A	#N/A		#N/A	#N/A	#N/A
Gene Name	#N/A	#N/A		#N/A	#N/A	#N/A		#N/A	#N/A	#N/A		#N/A	#N/A	#N/A		#N/A	#N/A	#N/A
Gene Name	#N/A	#N/A		#N/A	#N/A	#N/A		#N/A	#N/A	#N/A		#N/A	#N/A	#N/A		#N/A	#N/A	#N/A
Gene Name	#N/A	#N/A		#N/A	#N/A	#N/A		#N/A	#N/A	#N/A		#N/A	#N/A	#N/A		#N/A	#N/A	#N/A
Gene Name	#N/A	#N/A		#N/A	#N/A	#N/A		#N/A	#N/A	#N/A		#N/A	#N/A	#N/A		#N/A	#N/A	#N/A
Gene Name	#N/A	#N/A		#N/A	#N/A	#N/A		#N/A	#N/A	#N/A		#N/A	#N/A	#N/A		#N/A	#N/A	#N/A
Gene Name	#N/A	#N/A		#N/A	#N/A	#N/A		#N/A	#N/A	#N/A		#N/A	#N/A	#N/A		#N/A	#N/A	#N/A
Gene Name	#N/A	#N/A		#N/A	#N/A	#N/A		#N/A	#N/A	#N/A		#N/A	#N/A	#N/A		#N/A	#N/A	#N/A
Gene Name	#N/A	#N/A		#N/A	#N/A	#N/A		#N/A	#N/A	#N/A		#N/A	#N/A	#N/A		#N/A	#N/A	#N/A
Gene Name	#N/A	#N/A		#N/A	#N/A	#N/A		#N/A	#N/A	#N/A		#N/A	#N/A	#N/A		#N/A	#N/A	#N/A
Gene Name	#N/A	#N/A		#N/A	#N/A	#N/A		#N/A	#N/A	#N/A		#N/A	#N/A	#N/A		#N/A	#N/A	#N/A
Gene Name	#N/A	#N/A		#N/A	#N/A	#N/A		#N/A	#N/A	#N/A		#N/A	#N/A	#N/A		#N/A	#N/A	#N/A
Gene Name	#N/A	#N/A		#N/A	#N/A	#N/A		#N/A	#N/A	#N/A		#N/A	#N/A	#N/A		#N/A	#N/A	#N/A
Gene Name	#N/A	#N/A		#N/A	#N/A	#N/A		#N/A	#N/A	#N/A		#N/A	#N/A	#N/A		#N/A	#N/A	#N/A
Gene Name	#N/A	#N/A		#N/A	#N/A	#N/A		#N/A	#N/A	#N/A		#N/A	#N/A	#N/A		#N/A	#N/A	#N/A
Gene Name	#N/A	#N/A		#N/A	#N/A	#N/A		#N/A	#N/A	#N/A		#N/A	#N/A	#N/A		#N/A	#N/A	#N/A
Gene Name	#N/A	#N/A		#N/A	#N/A	#N/A		#N/A	#N/A	#N/A		#N/A	#N/A	#N/A		#N/A	#N/A	#N/A
Gene Name	#N/A	#N/A		#N/A	#N/A	#N/A		#N/A	#N/A	#N/A		#N/A	#N/A	#N/A		#N/A	#N/A	#N/A
Gene Name	#N/A	#N/A		#N/A	#N/A	#N/A		#N/A	#N/A	#N/A		#N/A	#N/A	#N/A		#N/A	#N/A	#N/A
Gene Name	#N/A	#N/A		#N/A	#N/A	#N/A		#N/A	#N/A	#N/A		#N/A	#N/A	#N/A		#N/A	#N/A	#N/A
Gene Name	#N/A	#N/A		#N/A	#N/A	#N/A		#N/A	#N/A	#N/A		#N/A	#N/A	#N/A		#N/A	#N/A	#N/A
Gene Name	#N/A	#N/A		#N/A	#N/A	#N/A		#N/A	#N/A	#N/A		#N/A	#N/A	#N/A		#N/A	#N/A	#N/A
Gene Name	#N/A	#N/A		#N/A	#N/A	#N/A		#N/A	#N/A	#N/A		#N/A	#N/A	#N/A		#N/A	#N/A	#N/A
Gene Name	#N/A	#N/A		#N/A	#N/A	#N/A		#N/A	#N/A	#N/A		#N/A	#N/A	#N/A		#N/A	#N/A	#N/A
Gene Name	#N/A	#N/A		#N/A	#N/A	#N/A		#N/A	#N/A	#N/A		#N/A	#N/A	#N/A		#N/A	#N/A	#N/A
Gene Name	#N/A	#N/A		#N/A	#N/A	#N/A		#N/A	#N/A	#N/A		#N/A	#N/A	#N/A		#N/A	#N/A	#N/A
Gene Name	#N/A	#N/A		#N/A	#N/A	#N/A		#N/A	#N/A	#N/A		#N/A	#N/A	#N/A		#N/A	#N/A	#N/A
Gene Name	#N/A	#N/A		#N/A	#N/A	#N/A		#N/A	#N/A	#N/A		#N/A	#N/A	#N/A		#N/A	#N/A	#N/A
Gene Name	#N/A	#N/A		#N/A	#N/A	#N/A		#N/A	#N/A	#N/A		#N/A	#N/A	#N/A		#N/A	#N/A	#N/A
Gene Name	#N/A	#N/A		#N/A	#N/A	#N/A		#N/A	#N/A	#N/A		#N/A	#N/A	#N/A		#N/A	#N/A	#N/A
Gene Name	#N/A	#N/A		#N/A	#N/A	#N/A		#N/A	#N/A	#N/A		#N/A	#N/A	#N/A		#N/A	#N/A	#N/A
Gene Name	#N/A	#N/A		#N/A	#N/A	#N/A		#N/A	#N/A	#N/A		#N/A	#N/A	#N/A		#N/A	#N/A	#N/A
Gene Name	#N/A	#N/A		#N/A	#N/A	#N/A		#N/A	#N/A	#N/A		#N/A	#N/A	#N/A		#N/A	#N/A	#N/A
Gene Name	#N/A	#N/A		#N/A	#N/A	#N/A		#N/A	#N/A	#N/A		#N/A	#N/A	#N/A		#N/A	#N/A	#N/A
Gene Name	#N/A	#N/A		#N/A	#N/A	#N/A		#N/A	#N/A	#N/A		#N/A	#N/A	#N/A		#N/A	#N/A	#N/A
Gene Name	#N/A	#N/A		#N/A	#N/A	#N/A		#N/A	#N/A	#N/A		#N/A	#N/A	#N/A		#N/A	#N/A	#N/A
Gene Name	#N/A	#N/A		#N/A	#N/A	#N/A		#N/A	#N/A	#N/A		#N/A	#N/A	#N/A		#N/A	#N/A	#N/A
Gene Name	#N/A	#N/A		#N/A	#N/A	#N/A		#N/A	#N/A	#N/A		#N/A	#N/A	#N/A		#N/A	#N/A	#N/A
Gene Name	#N/A	#N/A		#N/A	#N/A	#N/A		#N/A	#N/A	#N/A		#N/A	#N/A	#N/A		#N/A	#N/A	#N/A
Gene Name	#N/A	#N/A		#N/A	#N/A	#N/A		#N/A	#N/A	#N/A		#N/A	#N/A	#N/A		#N/A	#N/A	#N/A
Gene Name	#N/A	#N/A		#N/A	#N/A	#N/A		#N/A	#N/A	#N/A		#N/A	#N/A	#N/A		#N/A	#N/A	#N/A
Gene Name	#N/A	#N/A		#N/A	#N/A	#N/A		#N/A	#N/A	#N/A		#N/A	#N/A	#N/A		#N/A	#N/A	#N/A
Gene Name	#N/A	#N/A		#N/A	#N/A	#N/A		#N/A	#N/A	#N/A		#N/A	#N/A	#N/A		#N/A	#N/A	#N/A
Gene Name	#N/A	#N/A		#N/A	#N/A	#N/A		#N/A	#N/A	#N/A		#N/A	#N/A	#N/A		#N/A	#N/A	#N/A
Gene Name	#N/A	#N/A		#N/A	#N/A	#N/A		#N/A	#N/A	#N/A		#N/A	#N/A	#N/A		#N/A	#N/A	#N/A
Gene Name	#N/A	#N/A		#N/A	#N/A	#N/A		#N/A	#N/A	#N/A		#N/A	#N/A	#N/A		#N/A	#N/A	#N/A
Gene Name	#N/A	#N/A		#N/A	#N/A	#N/A		#N/A	#N/A	#N/A		#N/A	#N/A	#N/A		#N/A	#N/A	#N/A
Gene Name	#N/A	#N/A		#N/A	#N/A	#N/A		#N/A	#N/A	#N/A		#N/A	#N/A	#N/A		#N/A	#N/A	#N/A
Gene Name	#N/A	#N/A		#N/A	#N/A	#N/A		#N/A	#N/A	#N/A		#N/A	#N/A	#N/A		#N/A	#N/A	#N/A
Gene Name	#N/A	#N/A		#N/A	#N/A	#N/A		#N/A	#N/A	#N/A		#N/A	#N/A	#N/A		#N/A	#N/A	#N/A
Gene Name	#N/A	#N/A		#N/A	#N/A	#N/A		#N/A	#N/A	#N/A		#N/A	#N/A	#N/A		#N/A	#N/A	#N/A
Gene Name	#N/A	#N/A		#N/A	#N/A	#N/A		#N/A	#N/A	#N/A		#N/A	#N/A	#N/A		#N/A	#N/A	#N/A
Gene Name	#N/A	#N/A		#N/A	#N/A	#N/A		#N/A	#N/A	#N/A		#N/A	#N/A	#N/A		#N/A	#N/A	#N/A
Gene Name	#N/A	#N/A		#N/A	#N/A	#N/A		#N/A	#N/A	#N/A		#N/A	#N/A	#N/A		#N/A	#N/A	#N/A
Gene Name	#N/A	#N/A		#N/A	#N/A	#N/A		#N/A	#N/A	#N/A		#N/A	#N/A	#N/A		#N/A	#N/A	#N/A
Gene Name	#N/A	#N/A		#N/A	#N/A	#N/A		#N/A	#N/A	#N/A		#N/A	#N/A	#N/A		#N/A	#N/A	#N/A
Gene Name	#N/A	#N/A		#N/A	#N/A	#N/A		#N/A	#N/A	#N/A		#N/A	#N/A	#N/A		#N/A	#N/A	#N/A
Gene Name	#N/A	#N/A		#N/A	#N/A	#N/A		#N/A	#N/A	#N/A		#N/A	#N/A	#N/A		#N/A	#N/A	#N/A
Gene Name	#N/A	#N/A		#N/A	#N/A	#N/A		#N/A	#N/A	#N/A		#N/A	#N/A	#N/A		#N/A	#N/A	#N/A
Gene Name	#N/A	#N/A		#N/A	#N/A	#N/A		#N/A	#N/A	#N/A		#N/A	#N/A	#N/A		#N/A	#N/A	#N/A
Gene Name	#N/A	#N/A		#N/A	#N/A	#N/A		#N/A	#N/A	#N/A		#N/A	#N/A	#N/A		#N/A	#N/A	#N/A
Gene Name	#N/A	#N/A		#N/A	#N/A	#N/A		#N/A	#N/A	#N/A		#N/A	#N/A	#N/A		#N/A	#N/A	#N/A
Gene Name	#N/A	#N/A		#N/A	#N/A	#N/A		#N/A	#N/A	#N/A		#N/A	#N/A	#N/A		#N/A	#N/A	#N/A
Gene Name	#N/A	#N/A		#N/A	#N/A	#N/A		#N/A	#N/A	#N/A		#N/A	#N/A	#N/A		#N/A	#N/A	#N/A
Gene Name	#N/A	#N/A		#N/A	#N/A	#N/A		#N/A	#N/A	#N/A		#N/A	#N/A	#N/A		#N/A	#N/A	#N/A
Gene Name	#N/A	#N/A		#N/A	#N/A	#N/A		#N/A	#N/A	#N/A		#N/A	#N/A	#N/A		#N/A	#N/A	#N/A
Gene Name	#N/A	#N/A		#N/A	#N/A	#N/A		#N/A	#N/A	#N/A		#N/A	#N/A	#N/A		#N/A	#N/A	#N/A
Gene Name	#N/A	#N/A		#N/A	#N/A	#N/A		#N/A	#N/A	#N/A		#N/A	#N/A	#N/A		#N/A	#N/A	#N/A
Gene Name	#N/A	#N/A		#N/A	#N/A	#N/A		#N/A	#N/A	#N/A		#N/A	#N/A	#N/A		#N/A	#N/A	#N/A
Gene Name	#N/A	#N/A		#N/A	#N/A	#N/A		#N/A	#N/A	#N/A		#N/A	#N/A	#N/A		#N/A	#N/A	#N/A
Gene Name	#N/A	#N/A		#N/A	#N/A	#N/A		#N/A	#N/A	#N/A		#N/A	#N/A	#N/A		#N/A	#N/A	#N/A
Gene Name	#N/A	#N/A		#N/A	#N/A	#N/A		#N/A	#N/A	#N/A		#N/A	#N/A	#N/A		#N/A	#N/A	#N/A
Gene Name	#N/A	#N/A		#N/A	#N/A	#N/A		#N/A	#N/A	#N/A		#N/A	#N/A	#N/A		#N/A	#N/A	#N/A
Gene Name	#N/A	#N/A		#N/A	#N/A	#N/A		#N/A	#N/A	#N/A		#N/A	#N/A	#N/A		#N/A	#N/A	#N/A
Gene Name	#N/A	#N/A		#N/A	#N/A	#N/A		#N/A	#N/A	#N/A		#N/A	#N/A	#N/A		#N/A	#N/A	#N/A
Gene Name	#N/A	#N/A		#N/A	#N/A	#N/A		#N/A	#N/A	#N/A		#N/A	#N/A	#N/A		#N/A	#N/A	#N/A
Gene Name	#N/A	#N/A		#N/A	#N/A	#N/A		#N/A	#N/A	#N/A		#N/A	#N/A	#N/A		#N/A	#N/A	#N/A
Gene Name	#N/A	#N/A		#N/A	#N/A	#N/A		#N/A	#N/A	#N/A		#N/A	#N/A	#N/A		#N/A	#N/A	#N/A
Gene Name	#N/A	#N/A		#N/A	#N/A	#N/A		#N/A	#N/A	#N/A		#N/A	#N/A	#N/A		#N/A	#N/A	#N/A
Gene Name	#N/A	#N/A		#N/A	#N/A	#N/A		#N/A	#N/A	#N/A		#N/A	#N/A	#N/A		#N/A	#N/A	#N/A
Gene Name	#N/A	#N/A		#N/A	#N/A	#N/A		#N/A	#N/A	#N/A		#N/A	#N/A	#N/A		#N/A	#N/A	#N/A
Gene Name	#N/A	#N/A		#N/A	#N/A	#N/A		#N/A	#N/A	#N/A		#N/A	#N/A	#N/A		#N/A	#N/A	#N/A
Gene Name	#N/A	#N/A		#N/A	#N/A	#N/A		#N/A	#N/A	#N/A		#N/A	#N/A	#N/A		#N/A	#N/A	#N/A
Gene Name	#N/A	#N/A		#N/A	#N/A	#N/A		#N/A	#N/A	#N/A		#N/A	#N/A	#N/A		#N/A	#N/A	#N/A
Gene Name	#N/A	#N/A		#N/A	#N/A	#N/A		#N/A	#N/A	#N/A		#N/A	#N/A	#N/A		#N/A	#N/A	#N/A
Gene Name	#N/A	#N/A		#N/A	#N/A	#N/A		#N/A	#N/A	#N/A		#N/A	#N/A	#N/A		#N/A	#N/A	#N/A
Gene Name	#N/A	#N/A		#N/A	#N/A	#N/A		#N/A	#N/A	#N/A		#N/A	#N/A	#N/A		#N/A	#N/A	#N/A
Gene Name	#N/A	#N/A		#N/A	#N/A	#N/A		#N/A	#N/A	#N/A		#N/A	#N/A	#N/A		#N/A	#N/A	#N/A
Gene Name	#N/A	#N/A		#N/A	#N/A	#N/A		#N/A	#N/A	#N/A		#N/A	#N/A	#N/A		#N/A	#N/A	#N/A
Gene Name	#N/A	#N/A		#N/A	#N/A	#N/A		#N/A	#N/A	#N/A		#N/A	#N/A	#N/A		#N/A	#N/A	#N/A
Gene Name	#N/A	#N/A		#N/A	#N/A	#N/A		#N/A	#N/A	#N/A		#N/A	#N/A	#N/A		#N/A	#N/A	#N/A
Gene Name	#N/A	#N/A		#N/A	#N/A	#N/A		#N/A	#N/A	#N/A		#N/A	#N/A	#N/A		#N/A	#N/A	#N/A
Gene Name	#N/A	#N/A		#N/A	#N/A	#N/A		#N/A	#N/A	#N/A		#N/A	#N/A	#N/A		#N/A	#N/A	#N/A
Gene Name	#N/A	#N/A		#N/A	#N/A	#N/A		#N/A	#N/A	#N/A		#N/A	#N/A	#N/A		#N/A	#N/A	#N/A
Gene Name	#N/A	#N/A		#N/A	#N/A	#N/A		#N/A	#N/A	#N/A		#N/A	#N/A	#N/A		#N/A	#N/A	#N/A
Gene Name	#N/A	#N/A		#N/A	#N/A	#N/A		#N/A	#N/A	#N/A		#N/A	#N/A	#N/A		#N/A	#N/A	#N/A
Gene Name	#N/A	#N/A		#N/A	#N/A	#N/A		#N/A	#N/A	#N/A		#N/A	#N/A	#N/A		#N/A	#N/A	#N/A
Gene Name	#N/A	#N/A		#N/A	#N/A	#N/A		#N/A	#N/A	#N/A		#N/A	#N/A	#N/A		#N/A	#N/A	#N/A
Gene Name	#N/A	#N/A		#N/A	#N/A	#N/A		#N/A	#N/A	#N/A		#N/A	#N/A	#N/A		#N/A	#N/A	#N/A
Gene Name	#N/A	#N/A		#N/A	#N/A	#N/A		#N/A	#N/A	#N/A		#N/A	#N/A	#N/A		#N/A	#N/A	#N/A
Gene Name	#N/A	#N/A		#N/A	#N/A	#N/A		#N/A	#N/A	#N/A		#N/A	#N/A	#N/A		#N/A	#N/A	#N/A
Gene Name	#N/A	#N/A		#N/A	#N/A	#N/A		#N/A	#N/A	#N/A		#N/A	#N/A	#N/A		#N/A	#N/A	#N/A
Gene Name	#N/A	#N/A		#N/A	#N/A	#N/A		#N/A	#N/A	#N/A		#N/A	#N/A	#N/A		#N/A	#N/A	#N/A
Gene Name	#N/A	#N/A		#N/A	#N/A	#N/A		#N/A	#N/A	#N/A		#N/A	#N/A	#N/A		#N/A	#N/A	#N/A
Gene Name	#N/A	#N/A		#N/A	#N/A	#N/A		#N/A	#N/A	#N/A		#N/A	#N/A	#N/A		#N/A	#N/A	#N/A
Gene Name	#N/A	#N/A		#N/A	#N/A	#N/A		#N/A	#N/A	#N/A		#N/A	#N/A	#N/A		#N/A	#N/A	#N/A
Gene Name	#N/A	#N/A		#N/A	#N/A	#N/A		#N/A	#N/A	#N/A		#N/A	#N/A	#N/A		#N/A	#N/A	#N/A
Gene Name	#N/A	#N/A		#N/A	#N/A	#N/A		#N/A	#N/A	#N/A		#N/A	#N/A	#N/A		#N/A	#N/A	#N/A
Gene Name	#N/A	#N/A		#N/A	#N/A	#N/A		#N/A	#N/A	#N/A		#N/A	#N/A	#N/A		#N/A	#N/A	#N/A
Gene Name	#N/A	#N/A		#N/A	#N/A	#N/A		#N/A	#N/A	#N/A		#N/A	#N/A	#N/A		#N/A	#N/A	#N/A
Gene Name	#N/A	#N/A		#N/A	#N/A	#N/A		#N/A	#N/A	#N/A		#N/A	#N/A	#N/A		#N/A	#N/A	#N/A
Gene Name	#N/A	#N/A		#N/A	#N/A	#N/A		#N/A	#N/A	#N/A		#N/A	#N/A	#N/A		#N/A	#N/A	#N/A
Gene Name	#N/A	#N/A		#N/A	#N/A	#N/A		#N/A	#N/A	#N/A		#N/A	#N/A	#N/A		#N/A	#N/A	#N/A
Gene Name	#N/A	#N/A		#N/A	#N/A	#N/A		#N/A	#N/A	#N/A		#N/A	#N/A	#N/A		#N/A	#N/A	#N/A
Gene Name	#N/A	#N/A		#N/A	#N/A	#N/A		#N/A	#N/A	#N/A		#N/A	#N/A	#N/A		#N/A	#N/A	#N/A
Gene Name	#N/A	#N/A		#N/A	#N/A	#N/A		#N/A	#N/A	#N/A		#N/A	#N/A	#N/A		#N/A	#N/A	#N/A
Gene Name	#N/A	#N/A		#N/A	#N/A	#N/A		#N/A	#N/A	#N/A		#N/A	#N/A	#N/A		#N/A	#N/A	#N/A
Gene Name	#N/A	#N/A		#N/A	#N/A	#N/A		#N/A	#N/A	#N/A		#N/A	#N/A	#N/A		#N/A	#N/A	#N/A
Gene Name	#N/A	#N/A		#N/A	#N/A	#N/A		#N/A	#N/A	#N/A		#N/A	#N/A	#N/A		#N/A	#N/A	#N/A
Gene Name	#N/A	#N/A		#N/A	#N/A	#N/A		#N/A	#N/A	#N/A		#N/A	#N/A	#N/A		#N/A	#N/A	#N/A
Gene Name	#N/A	#N/A		#N/A	#N/A	#N/A		#N/A	#N/A	#N/A		#N/A	#N/A	#N/A		#N/A	#N/A	#N/A
Gene Name	#N/A	#N/A		#N/A	#N/A	#N/A		#N/A	#N/A	#N/A		#N/A	#N/A	#N/A		#N/A	#N/A	#N/A
Gene Name	#N/A	#N/A		#N/A	#N/A	#N/A		#N/A	#N/A	#N/A		#N/A	#N/A	#N/A		#N/A	#N/A	#N/A
Gene Name	#N/A	#N/A		#N/A	#N/A	#N/A		#N/A	#N/A	#N/A		#N/A	#N/A	#N/A		#N/A	#N/A	#N/A
Gene Name	#N/A	#N/A		#N/A	#N/A	#N/A		#N/A	#N/A	#N/A		#N/A	#N/A	#N/A		#N/A	#N/A	#N/A
Gene Name	#N/A	#N/A		#N/A	#N/A	#N/A		#N/A	#N/A	#N/A		#N/A	#N/A	#N/A		#N/A	#N/A	#N/A
Gene Name	#N/A	#N/A		#N/A	#N/A	#N/A		#N/A	#N/A	#N/A		#N/A	#N/A	#N/A		#N/A	#N/A	#N/A
Gene Name	#N/A	#N/A		#N/A	#N/A	#N/A		#N/A	#N/A	#N/A		#N/A	#N/A	#N/A		#N/A	#N/A	#N/A
Gene Name	#N/A	#N/A		#N/A	#N/A	#N/A		#N/A	#N/A	#N/A		#N/A	#N/A	#N/A		#N/A	#N/A	#N/A
Gene Name	#N/A	#N/A		#N/A	#N/A	#N/A		#N/A	#N/A	#N/A		#N/A	#N/A	#N/A		#N/A	#N/A	#N/A
Gene Name	#N/A	#N/A		#N/A	#N/A	#N/A		#N/A	#N/A	#N/A		#N/A	#N/A	#N/A		#N/A	#N/A	#N/A
Gene Name	#N/A	#N/A		#N/A	#N/A	#N/A		#N/A	#N/A	#N/A		#N/A	#N/A	#N/A		#N/A	#N/A	#N/A
Gene Name	#N/A	#N/A		#N/A	#N/A	#N/A		#N/A	#N/A	#N/A		#N/A	#N/A	#N/A		#N/A	#N/A	#N/A
Gene Name	#N/A	#N/A		#N/A	#N/A	#N/A		#N/A	#N/A	#N/A		#N/A	#N/A	#N/A		#N/A	#N/A	#N/A
Gene Name	#N/A	#N/A		#N/A	#N/A	#N/A		#N/A	#N/A	#N/A		#N/A	#N/A	#N/A		#N/A	#N/A	#N/A
Gene Name	#N/A	#N/A		#N/A	#N/A	#N/A		#N/A	#N/A	#N/A		#N/A	#N/A	#N/A		#N/A	#N/A	#N/A
Gene Name	#N/A	#N/A		#N/A	#N/A	#N/A		#N/A	#N/A	#N/A		#N/A	#N/A	#N/A		#N/A	#N/A	#N/A
Gene Name	#N/A	#N/A		#N/A	#N/A	#N/A		#N/A	#N/A	#N/A		#N/A	#N/A	#N/A		#N/A	#N/A	#N/A
Gene Name	#N/A	#N/A		#N/A	#N/A	#N/A		#N/A	#N/A	#N/A		#N/A	#N/A	#N/A		#N/A	#N/A	#N/A
Gene Name	#N/A	#N/A		#N/A	#N/A	#N/A		#N/A	#N/A	#N/A		#N/A	#N/A	#N/A		#N/A	#N/A	#N/A
Gene Name	#N/A	#N/A		#N/A	#N/A	#N/A		#N/A	#N/A	#N/A		#N/A	#N/A	#N/A		#N/A	#N/A	#N/A
Gene Name	#N/A	#N/A		#N/A	#N/A	#N/A		#N/A	#N/A	#N/A		#N/A	#N/A	#N/A		#N/A	#N/A	#N/A
Gene Name	#N/A	#N/A		#N/A	#N/A	#N/A		#N/A	#N/A	#N/A		#N/A	#N/A	#N/A		#N/A	#N/A	#N/A
Gene Name	#N/A	#N/A		#N/A	#N/A	#N/A		#N/A	#N/A	#N/A		#N/A	#N/A	#N/A		#N/A	#N/A	#N/A
Gene Name	#N/A	#N/A		#N/A	#N/A	#N/A		#N/A	#N/A	#N/A		#N/A	#N/A	#N/A		#N/A	#N/A	#N/A
Gene Name	#N/A	#N/A		#N/A	#N/A	#N/A		#N/A	#N/A	#N/A		#N/A	#N/A	#N/A		#N/A	#N/A	#N/A
Gene Name	#N/A	#N/A		#N/A	#N/A	#N/A		#N/A	#N/A	#N/A		#N/A	#N/A	#N/A		#N/A	#N/A	#N/A
Gene Name	#N/A	#N/A		#N/A	#N/A	#N/A		#N/A	#N/A	#N/A		#N/A	#N/A	#N/A		#N/A	#N/A	#N/A
Gene Name	#N/A	#N/A		#N/A	#N/A	#N/A		#N/A	#N/A	#N/A		#N/A	#N/A	#N/A		#N/A	#N/A	#N/A
Gene Name	#N/A	#N/A		#N/A	#N/A	#N/A		#N/A	#N/A	#N/A		#N/A	#N/A	#N/A		#N/A	#N/A	#N/A
Gene Name	#N/A	#N/A		#N/A	#N/A	#N/A		#N/A	#N/A	#N/A		#N/A	#N/A	#N/A		#N/A	#N/A	#N/A
Gene Name	#N/A	#N/A		#N/A	#N/A	#N/A		#N/A	#N/A	#N/A		#N/A	#N/A	#N/A		#N/A	#N/A	#N/A
Gene Name	#N/A	#N/A		#N/A	#N/A	#N/A		#N/A	#N/A	#N/A		#N/A	#N/A	#N/A		#N/A	#N/A	#N/A
Gene Name	#N/A	#N/A		#N/A	#N/A	#N/A		#N/A	#N/A	#N/A		#N/A	#N/A	#N/A		#N/A	#N/A	#N/A
Gene Name	#N/A	#N/A		#N/A	#N/A	#N/A		#N/A	#N/A	#N/A		#N/A	#N/A	#N/A		#N/A	#N/A	#N/A
Gene Name	#N/A	#N/A		#N/A	#N/A	#N/A		#N/A	#N/A	#N/A		#N/A	#N/A	#N/A		#N/A	#N/A	#N/A
Gene Name	#N/A	#N/A		#N/A	#N/A	#N/A		#N/A	#N/A	#N/A		#N/A	#N/A	#N/A		#N/A	#N/A	#N/A
Gene Name	#N/A	#N/A		#N/A	#N/A	#N/A		#N/A	#N/A	#N/A		#N/A	#N/A	#N/A		#N/A	#N/A	#N/A
Gene Name	#N/A	#N/A		#N/A	#N/A	#N/A		#N/A	#N/A	#N/A		#N/A	#N/A	#N/A		#N/A	#N/A	#N/A
Gene Name	#N/A	#N/A		#N/A	#N/A	#N/A		#N/A	#N/A	#N/A		#N/A	#N/A	#N/A		#N/A	#N/A	#N/A
Gene Name	#N/A	#N/A		#N/A	#N/A	#N/A		#N/A	#N/A	#N/A		#N/A	#N/A	#N/A		#N/A	#N/A	#N/A
Gene Name	#N/A	#N/A		#N/A	#N/A	#N/A		#N/A	#N/A	#N/A		#N/A	#N/A	#N/A		#N/A	#N/A	#N/A
Gene Name	#N/A	#N/A		#N/A	#N/A	#N/A		#N/A	#N/A	#N/A		#N/A	#N/A	#N/A		#N/A	#N/A	#N/A
Gene Name	#N/A	#N/A		#N/A	#N/A	#N/A		#N/A	#N/A	#N/A		#N/A	#N/A	#N/A		#N/A	#N/A	#N/A
Gene Name	#N/A	#N/A		#N/A	#N/A	#N/A		#N/A	#N/A	#N/A		#N/A	#N/A	#N/A		#N/A	#N/A	#N/A
Gene Name	#N/A	#N/A		#N/A	#N/A	#N/A		#N/A	#N/A	#N/A		#N/A	#N/A	#N/A		#N/A	#N/A	#N/A
Gene Name	#N/A	#N/A		#N/A	#N/A	#N/A		#N/A	#N/A	#N/A		#N/A	#N/A	#N/A		#N/A	#N/A	#N/A
Gene Name	#N/A	#N/A		#N/A	#N/A	#N/A		#N/A	#N/A	#N/A		#N/A	#N/A	#N/A		#N/A	#N/A	#N/A
Gene Name	#N/A	#N/A		#N/A	#N/A	#N/A		#N/A	#N/A	#N/A		#N/A	#N/A	#N/A		#N/A	#N/A	#N/A
Gene Name	#N/A	#N/A		#N/A	#N/A	#N/A		#N/A	#N/A	#N/A		#N/A	#N/A	#N/A		#N/A	#N/A	#N/A
Gene Name	#N/A	#N/A		#N/A	#N/A	#N/A		#N/A	#N/A	#N/A		#N/A	#N/A	#N/A		#N/A	#N/A	#N/A
Gene Name	#N/A	#N/A		#N/A	#N/A	#N/A		#N/A	#N/A	#N/A		#N/A	#N/A	#N/A		#N/A	#N/A	#N/A
Gene Name	#N/A	#N/A		#N/A	#N/A	#N/A		#N/A	#N/A	#N/A		#N/A	#N/A	#N/A		#N/A	#N/A	#N/A
Gene Name	#N/A	#N/A		#N/A	#N/A	#N/A		#N/A	#N/A	#N/A		#N/A	#N/A	#N/A		#N/A	#N/A	#N/A
Gene Name	#N/A	#N/A		#N/A	#N/A	#N/A		#N/A	#N/A	#N/A		#N/A	#N/A	#N/A		#N/A	#N/A	#N/A
Gene Name	#N/A	#N/A		#N/A	#N/A	#N/A		#N/A	#N/A	#N/A		#N/A	#N/A	#N/A		#N/A	#N/A	#N/A
Gene Name	#N/A	#N/A		#N/A	#N/A	#N/A		#N/A	#N/A	#N/A		#N/A	#N/A	#N/A		#N/A	#N/A	#N/A
Gene Name	#N/A	#N/A		#N/A	#N/A	#N/A		#N/A	#N/A	#N/A		#N/A	#N/A	#N/A		#N/A	#N/A	#N/A
Gene Name	#N/A	#N/A		#N/A	#N/A	#N/A		#N/A	#N/A	#N/A		#N/A	#N/A	#N/A		#N/A	#N/A	#N/A
Gene Name	#N/A	#N/A		#N/A	#N/A	#N/A		#N/A	#N/A	#N/A		#N/A	#N/A	#N/A		#N/A	#N/A	#N/A
Gene Name	#N/A	#N/A		#N/A	#N/A	#N/A		#N/A	#N/A	#N/A		#N/A	#N/A	#N/A		#N/A	#N/A	#N/A
Gene Name	#N/A	#N/A		#N/A	#N/A	#N/A		#N/A	#N/A	#N/A		#N/A	#N/A	#N/A		#N/A	#N/A	#N/A
Gene Name	#N/A	#N/A		#N/A	#N/A	#N/A		#N/A	#N/A	#N/A		#N/A	#N/A	#N/A		#N/A	#N/A	#N/A
Gene Name	#N/A	#N/A		#N/A	#N/A	#N/A		#N/A	#N/A	#N/A		#N/A	#N/A	#N/A		#N/A	#N/A	#N/A
Gene Name	#N/A	#N/A		#N/A	#N/A	#N/A		#N/A	#N/A	#N/A		#N/A	#N/A	#N/A		#N/A	#N/A	#N/A
Gene Name	#N/A	#N/A		#N/A	#N/A	#N/A		#N/A	#N/A	#N/A		#N/A	#N/A	#N/A		#N/A	#N/A	#N/A
Gene Name	#N/A	#N/A		#N/A	#N/A	#N/A		#N/A	#N/A	#N/A		#N/A	#N/A	#N/A		#N/A	#N/A	#N/A
Gene Name	#N/A	#N/A		#N/A	#N/A	#N/A		#N/A	#N/A	#N/A		#N/A	#N/A	#N/A		#N/A	#N/A	#N/A
Gene Name	#N/A	#N/A		#N/A	#N/A	#N/A		#N/A	#N/A	#N/A		#N/A	#N/A	#N/A		#N/A	#N/A	#N/A
Gene Name	#N/A	#N/A		#N/A	#N/A	#N/A		#N/A	#N/A	#N/A		#N/A	#N/A	#N/A		#N/A	#N/A	#N/A
Gene Name	#N/A	#N/A		#N/A	#N/A	#N/A		#N/A	#N/A	#N/A		#N/A	#N/A	#N/A		#N/A	#N/A	#N/A
Gene Name	#N/A	#N/A		#N/A	#N/A	#N/A		#N/A	#N/A	#N/A		#N/A	#N/A	#N/A		#N/A	#N/A	#N/A
Gene Name	#N/A	#N/A		#N/A	#N/A	#N/A		#N/A	#N/A	#N/A		#N/A	#N/A	#N/A		#N/A	#N/A	#N/A
Gene Name	#N/A	#N/A		#N/A	#N/A	#N/A		#N/A	#N/A	#N/A		#N/A	#N/A	#N/A		#N/A	#N/A	#N/A
Gene Name	#N/A	#N/A		#N/A	#N/A	#N/A		#N/A	#N/A	#N/A		#N/A	#N/A	#N/A		#N/A	#N/A	#N/A
Gene Name	#N/A	#N/A		#N/A	#N/A	#N/A		#N/A	#N/A	#N/A		#N/A	#N/A	#N/A		#N/A	#N/A	#N/A
Gene Name	#N/A	#N/A		#N/A	#N/A	#N/A		#N/A	#N/A	#N/A		#N/A	#N/A	#N/A		#N/A	#N/A	#N/A
Gene Name	#N/A	#N/A		#N/A	#N/A	#N/A		#N/A	#N/A	#N/A		#N/A	#N/A	#N/A		#N/A	#N/A	#N/A
Gene Name	#N/A	#N/A		#N/A	#N/A	#N/A		#N/A	#N/A	#N/A		#N/A	#N/A	#N/A		#N/A	#N/A	#N/A
Gene Name	#N/A	#N/A		#N/A	#N/A	#N/A		#N/A	#N/A	#N/A		#N/A	#N/A	#N/A		#N/A	#N/A	#N/A
Gene Name	#N/A	#N/A		#N/A	#N/A	#N/A		#N/A	#N/A	#N/A		#N/A	#N/A	#N/A		#N/A	#N/A	#N/A
Gene Name	#N/A	#N/A		#N/A	#N/A	#N/A		#N/A	#N/A	#N/A		#N/A	#N/A	#N/A		#N/A	#N/A	#N/A
Gene Name	#N/A	#N/A		#N/A	#N/A	#N/A		#N/A	#N/A	#N/A		#N/A	#N/A	#N/A		#N/A	#N/A	#N/A
Gene Name	#N/A	#N/A		#N/A	#N/A	#N/A		#N/A	#N/A	#N/A		#N/A	#N/A	#N/A		#N/A	#N/A	#N/A
Gene Name	#N/A	#N/A		#N/A	#N/A	#N/A		#N/A	#N/A	#N/A		#N/A	#N/A	#N/A		#N/A	#N/A	#N/A
Gene Name	#N/A	#N/A		#N/A	#N/A	#N/A		#N/A	#N/A	#N/A		#N/A	#N/A	#N/A		#N/A	#N/A	#N/A
Gene Name	#N/A	#N/A		#N/A	#N/A	#N/A		#N/A	#N/A	#N/A		#N/A	#N/A	#N/A		#N/A	#N/A	#N/A
Gene Name	#N/A	#N/A		#N/A	#N/A	#N/A		#N/A	#N/A	#N/A		#N/A	#N/A	#N/A		#N/A	#N/A	#N/A
Gene Name	#N/A	#N/A		#N/A	#N/A	#N/A		#N/A	#N/A	#N/A		#N/A	#N/A	#N/A		#N/A	#N/A	#N/A
Gene Name	#N/A	#N/A		#N/A	#N/A	#N/A		#N/A	#N/A	#N/A		#N/A	#N/A	#N/A		#N/A	#N/A	#N/A
Gene Name	#N/A	#N/A		#N/A	#N/A	#N/A		#N/A	#N/A	#N/A		#N/A	#N/A	#N/A		#N/A	#N/A	#N/A
Gene Name	#N/A	#N/A		#N/A	#N/A	#N/A		#N/A	#N/A	#N/A		#N/A	#N/A	#N/A		#N/A	#N/A	#N/A
Gene Name	#N/A	#N/A		#N/A	#N/A	#N/A		#N/A	#N/A	#N/A		#N/A	#N/A	#N/A		#N/A	#N/A	#N/A
Gene Name	#N/A	#N/A		#N/A	#N/A	#N/A		#N/A	#N/A	#N/A		#N/A	#N/A	#N/A		#N/A	#N/A	#N/A
Gene Name	#N/A	#N/A		#N/A	#N/A	#N/A		#N/A	#N/A	#N/A		#N/A	#N/A	#N/A		#N/A	#N/A	#N/A
Gene Name	#N/A	#N/A		#N/A	#N/A	#N/A		#N/A	#N/A	#N/A		#N/A	#N/A	#N/A		#N/A	#N/A	#N/A
Gene Name	#N/A	#N/A		#N/A	#N/A	#N/A		#N/A	#N/A	#N/A		#N/A	#N/A	#N/A		#N/A	#N/A	#N/A
Gene Name	#N/A	#N/A		#N/A	#N/A	#N/A		#N/A	#N/A	#N/A		#N/A	#N/A	#N/A		#N/A	#N/A	#N/A
Gene Name	#N/A	#N/A		#N/A	#N/A	#N/A		#N/A	#N/A	#N/A		#N/A	#N/A	#N/A		#N/A	#N/A	#N/A
Gene Name	#N/A	#N/A		#N/A	#N/A	#N/A		#N/A	#N/A	#N/A		#N/A	#N/A	#N/A		#N/A	#N/A	#N/A
Gene Name	#N/A	#N/A		#N/A	#N/A	#N/A		#N/A	#N/A	#N/A		#N/A	#N/A	#N/A		#N/A	#N/A	#N/A
Gene Name	#N/A	#N/A		#N/A	#N/A	#N/A		#N/A	#N/A	#N/A		#N/A	#N/A	#N/A		#N/A	#N/A	#N/A
Gene Name	#N/A	#N/A		#N/A	#N/A	#N/A		#N/A	#N/A	#N/A		#N/A	#N/A	#N/A		#N/A	#N/A	#N/A
Gene Name	#N/A	#N/A		#N/A	#N/A	#N/A		#N/A	#N/A	#N/A		#N/A	#N/A	#N/A		#N/A	#N/A	#N/A
Gene Name	#N/A	#N/A		#N/A	#N/A	#N/A		#N/A	#N/A	#N/A		#N/A	#N/A	#N/A		#N/A	#N/A	#N/A
Gene Name	#N/A	#N/A		#N/A	#N/A	#N/A		#N/A	#N/A	#N/A		#N/A	#N/A	#N/A		#N/A	#N/A	#N/A
Gene Name	#N/A	#N/A		#N/A	#N/A	#N/A		#N/A	#N/A	#N/A		#N/A	#N/A	#N/A		#N/A	#N/A	#N/A
Gene Name	#N/A	#N/A		#N/A	#N/A	#N/A		#N/A	#N/A	#N/A		#N/A	#N/A	#N/A		#N/A	#N/A	#N/A
Gene Name	#N/A	#N/A		#N/A	#N/A	#N/A		#N/A	#N/A	#N/A		#N/A	#N/A	#N/A		#N/A	#N/A	#N/A
Gene Name	#N/A	#N/A		#N/A	#N/A	#N/A		#N/A	#N/A	#N/A		#N/A	#N/A	#N/A		#N/A	#N/A	#N/A
Gene Name	#N/A	#N/A		#N/A	#N/A	#N/A		#N/A	#N/A	#N/A		#N/A	#N/A	#N/A		#N/A	#N/A	#N/A
Gene Name	#N/A	#N/A		#N/A	#N/A	#N/A		#N/A	#N/A	#N/A		#N/A	#N/A	#N/A		#N/A	#N/A	#N/A
Gene Name	#N/A	#N/A		#N/A	#N/A	#N/A		#N/A	#N/A	#N/A		#N/A	#N/A	#N/A		#N/A	#N/A	#N/A
Gene Name	#N/A	#N/A		#N/A	#N/A	#N/A		#N/A	#N/A	#N/A		#N/A	#N/A	#N/A		#N/A	#N/A	#N/A
Gene Name	#N/A	#N/A		#N/A	#N/A	#N/A		#N/A	#N/A	#N/A		#N/A	#N/A	#N/A		#N/A	#N/A	#N/A
Gene Name	#N/A	#N/A		#N/A	#N/A	#N/A		#N/A	#N/A	#N/A		#N/A	#N/A	#N/A		#N/A	#N/A	#N/A
Gene Name	#N/A	#N/A		#N/A	#N/A	#N/A		#N/A	#N/A	#N/A		#N/A	#N/A	#N/A		#N/A	#N/A	#N/A
Gene Name	#N/A	#N/A		#N/A	#N/A	#N/A		#N/A	#N/A	#N/A		#N/A	#N/A	#N/A		#N/A	#N/A	#N/A
Gene Name	#N/A	#N/A		#N/A	#N/A	#N/A		#N/A	#N/A	#N/A		#N/A	#N/A	#N/A		#N/A	#N/A	#N/A
Gene Name	#N/A	#N/A		#N/A	#N/A	#N/A		#N/A	#N/A	#N/A		#N/A	#N/A	#N/A		#N/A	#N/A	#N/A
Gene Name	#N/A	#N/A		#N/A	#N/A	#N/A		#N/A	#N/A	#N/A		#N/A	#N/A	#N/A		#N/A	#N/A	#N/A
Gene Name	#N/A	#N/A		#N/A	#N/A	#N/A		#N/A	#N/A	#N/A		#N/A	#N/A	#N/A		#N/A	#N/A	#N/A
Gene Name	#N/A	#N/A		#N/A	#N/A	#N/A		#N/A	#N/A	#N/A		#N/A	#N/A	#N/A		#N/A	#N/A	#N/A
Gene Name	#N/A	#N/A		#N/A	#N/A	#N/A		#N/A	#N/A	#N/A		#N/A	#N/A	#N/A		#N/A	#N/A	#N/A
Gene Name	#N/A	#N/A		#N/A	#N/A	#N/A		#N/A	#N/A	#N/A		#N/A	#N/A	#N/A		#N/A	#N/A	#N/A
Gene Name	#N/A	#N/A		#N/A	#N/A	#N/A		#N/A	#N/A	#N/A		#N/A	#N/A	#N/A		#N/A	#N/A	#N/A
Gene Name	#N/A	#N/A		#N/A	#N/A	#N/A		#N/A	#N/A	#N/A		#N/A	#N/A	#N/A		#N/A	#N/A	#N/A
Gene Name	#N/A	#N/A		#N/A	#N/A	#N/A		#N/A	#N/A	#N/A		#N/A	#N/A	#N/A		#N/A	#N/A	#N/A
Gene Name	#N/A	#N/A		#N/A	#N/A	#N/A		#N/A	#N/A	#N/A		#N/A	#N/A	#N/A		#N/A	#N/A	#N/A
Gene Name	#N/A	#N/A		#N/A	#N/A	#N/A		#N/A	#N/A	#N/A		#N/A	#N/A	#N/A		#N/A	#N/A	#N/A
Gene Name	#N/A	#N/A		#N/A	#N/A	#N/A		#N/A	#N/A	#N/A		#N/A	#N/A	#N/A		#N/A	#N/A	#N/A
Gene Name	#N/A	#N/A		#N/A	#N/A	#N/A		#N/A	#N/A	#N/A		#N/A	#N/A	#N/A		#N/A	#N/A	#N/A
Gene Name	#N/A	#N/A		#N/A	#N/A	#N/A		#N/A	#N/A	#N/A		#N/A	#N/A	#N/A		#N/A	#N/A	#N/A
Gene Name	#N/A	#N/A		#N/A	#N/A	#N/A		#N/A	#N/A	#N/A		#N/A	#N/A	#N/A		#N/A	#N/A	#N/A
Gene Name	#N/A	#N/A		#N/A	#N/A	#N/A		#N/A	#N/A	#N/A		#N/A	#N/A	#N/A		#N/A	#N/A	#N/A
Gene Name	#N/A	#N/A		#N/A	#N/A	#N/A		#N/A	#N/A	#N/A		#N/A	#N/A	#N/A		#N/A	#N/A	#N/A
Gene Name	#N/A	#N/A		#N/A	#N/A	#N/A		#N/A	#N/A	#N/A		#N/A	#N/A	#N/A		#N/A	#N/A	#N/A
Gene Name	#N/A	#N/A		#N/A	#N/A	#N/A		#N/A	#N/A	#N/A		#N/A	#N/A	#N/A		#N/A	#N/A	#N/A
Gene Name	#N/A	#N/A		#N/A	#N/A	#N/A		#N/A	#N/A	#N/A		#N/A	#N/A	#N/A		#N/A	#N/A	#N/A
Gene Name	#N/A	#N/A		#N/A	#N/A	#N/A		#N/A	#N/A	#N/A		#N/A	#N/A	#N/A		#N/A	#N/A	#N/A
Gene Name	#N/A	#N/A		#N/A	#N/A	#N/A		#N/A	#N/A	#N/A		#N/A	#N/A	#N/A		#N/A	#N/A	#N/A
Gene Name	#N/A	#N/A		#N/A	#N/A	#N/A		#N/A	#N/A	#N/A		#N/A	#N/A	#N/A		#N/A	#N/A	#N/A
Gene Name	#N/A	#N/A		#N/A	#N/A	#N/A		#N/A	#N/A	#N/A		#N/A	#N/A	#N/A		#N/A	#N/A	#N/A
Gene Name	#N/A	#N/A		#N/A	#N/A	#N/A		#N/A	#N/A	#N/A		#N/A	#N/A	#N/A		#N/A	#N/A	#N/A
Gene Name	#N/A	#N/A		#N/A	#N/A	#N/A		#N/A	#N/A	#N/A		#N/A	#N/A	#N/A		#N/A	#N/A	#N/A
Gene Name	#N/A	#N/A		#N/A	#N/A	#N/A		#N/A	#N/A	#N/A		#N/A	#N/A	#N/A		#N/A	#N/A	#N/A
Gene Name	#N/A	#N/A		#N/A	#N/A	#N/A		#N/A	#N/A	#N/A		#N/A	#N/A	#N/A		#N/A	#N/A	#N/A
Gene Name	#N/A	#N/A		#N/A	#N/A	#N/A		#N/A	#N/A	#N/A		#N/A	#N/A	#N/A		#N/A	#N/A	#N/A
Gene Name	#N/A	#N/A		#N/A	#N/A	#N/A		#N/A	#N/A	#N/A		#N/A	#N/A	#N/A		#N/A	#N/A	#N/A
Gene Name	#N/A	#N/A		#N/A	#N/A	#N/A		#N/A	#N/A	#N/A		#N/A	#N/A	#N/A		#N/A	#N/A	#N/A
Gene Name	#N/A	#N/A		#N/A	#N/A	#N/A		#N/A	#N/A	#N/A		#N/A	#N/A	#N/A		#N/A	#N/A	#N/A
Gene Name	#N/A	#N/A		#N/A	#N/A	#N/A		#N/A	#N/A	#N/A		#N/A	#N/A	#N/A		#N/A	#N/A	#N/A
Gene Name	#N/A	#N/A		#N/A	#N/A	#N/A		#N/A	#N/A	#N/A		#N/A	#N/A	#N/A		#N/A	#N/A	#N/A
Gene Name	#N/A	#N/A		#N/A	#N/A	#N/A		#N/A	#N/A	#N/A		#N/A	#N/A	#N/A		#N/A	#N/A	#N/A
Gene Name	#N/A	#N/A		#N/A	#N/A	#N/A		#N/A	#N/A	#N/A		#N/A	#N/A	#N/A		#N/A	#N/A	#N/A
Gene Name	#N/A	#N/A		#N/A	#N/A	#N/A		#N/A	#N/A	#N/A		#N/A	#N/A	#N/A		#N/A	#N/A	#N/A
Gene Name	#N/A	#N/A		#N/A	#N/A	#N/A		#N/A	#N/A	#N/A		#N/A	#N/A	#N/A		#N/A	#N/A	#N/A
Gene Name	#N/A	#N/A		#N/A	#N/A	#N/A		#N/A	#N/A	#N/A		#N/A	#N/A	#N/A		#N/A	#N/A	#N/A
Gene Name	#N/A	#N/A		#N/A	#N/A	#N/A		#N/A	#N/A	#N/A		#N/A	#N/A	#N/A		#N/A	#N/A	#N/A
Gene Name	#N/A	#N/A		#N/A	#N/A	#N/A		#N/A	#N/A	#N/A		#N/A	#N/A	#N/A		#N/A	#N/A	#N/A
Gene Name	#N/A	#N/A		#N/A	#N/A	#N/A		#N/A	#N/A	#N/A		#N/A	#N/A	#N/A		#N/A	#N/A	#N/A
Gene Name	#N/A	#N/A		#N/A	#N/A	#N/A		#N/A	#N/A	#N/A		#N/A	#N/A	#N/A		#N/A	#N/A	#N/A
Gene Name	#N/A	#N/A		#N/A	#N/A	#N/A		#N/A	#N/A	#N/A		#N/A	#N/A	#N/A		#N/A	#N/A	#N/A
Gene Name	#N/A	#N/A		#N/A	#N/A	#N/A		#N/A	#N/A	#N/A		#N/A	#N/A	#N/A		#N/A	#N/A	#N/A
Gene Name	#N/A	#N/A		#N/A	#N/A	#N/A		#N/A	#N/A	#N/A		#N/A	#N/A	#N/A		#N/A	#N/A	#N/A
Gene Name	#N/A	#N/A		#N/A	#N/A	#N/A		#N/A	#N/A	#N/A		#N/A	#N/A	#N/A		#N/A	#N/A	#N/A
Gene Name	#N/A	#N/A		#N/A	#N/A	#N/A		#N/A	#N/A	#N/A		#N/A	#N/A	#N/A		#N/A	#N/A	#N/A
Gene Name	#N/A	#N/A		#N/A	#N/A	#N/A		#N/A	#N/A	#N/A		#N/A	#N/A	#N/A		#N/A	#N/A	#N/A
Gene Name	#N/A	#N/A		#N/A	#N/A	#N/A		#N/A	#N/A	#N/A		#N/A	#N/A	#N/A		#N/A	#N/A	#N/A
Gene Name	#N/A	#N/A		#N/A	#N/A	#N/A		#N/A	#N/A	#N/A		#N/A	#N/A	#N/A		#N/A	#N/A	#N/A
Gene Name	#N/A	#N/A		#N/A	#N/A	#N/A		#N/A	#N/A	#N/A		#N/A	#N/A	#N/A		#N/A	#N/A	#N/A
Gene Name	#N/A	#N/A		#N/A	#N/A	#N/A		#N/A	#N/A	#N/A		#N/A	#N/A	#N/A		#N/A	#N/A	#N/A
Gene Name	#N/A	#N/A		#N/A	#N/A	#N/A		#N/A	#N/A	#N/A		#N/A	#N/A	#N/A		#N/A	#N/A	#N/A
Gene Name	#N/A	#N/A		#N/A	#N/A	#N/A		#N/A	#N/A	#N/A		#N/A	#N/A	#N/A		#N/A	#N/A	#N/A
Gene Name	#N/A	#N/A		#N/A	#N/A	#N/A		#N/A	#N/A	#N/A		#N/A	#N/A	#N/A		#N/A	#N/A	#N/A
Gene Name	#N/A	#N/A		#N/A	#N/A	#N/A		#N/A	#N/A	#N/A		#N/A	#N/A	#N/A		#N/A	#N/A	#N/A
Gene Name	#N/A	#N/A		#N/A	#N/A	#N/A		#N/A	#N/A	#N/A		#N/A	#N/A	#N/A		#N/A	#N/A	#N/A
Gene Name	#N/A	#N/A		#N/A	#N/A	#N/A		#N/A	#N/A	#N/A		#N/A	#N/A	#N/A		#N/A	#N/A	#N/A
Gene Name	#N/A	#N/A		#N/A	#N/A	#N/A		#N/A	#N/A	#N/A		#N/A	#N/A	#N/A		#N/A	#N/A	#N/A
Gene Name	#N/A	#N/A		#N/A	#N/A	#N/A		#N/A	#N/A	#N/A		#N/A	#N/A	#N/A		#N/A	#N/A	#N/A
Gene Name	#N/A	#N/A		#N/A	#N/A	#N/A		#N/A	#N/A	#N/A		#N/A	#N/A	#N/A		#N/A	#N/A	#N/A
Gene Name	#N/A	#N/A		#N/A	#N/A	#N/A		#N/A	#N/A	#N/A		#N/A	#N/A	#N/A		#N/A	#N/A	#N/A
Gene Name	#N/A	#N/A		#N/A	#N/A	#N/A		#N/A	#N/A	#N/A		#N/A	#N/A	#N/A		#N/A	#N/A	#N/A
Gene Name	#N/A	#N/A		#N/A	#N/A	#N/A		#N/A	#N/A	#N/A		#N/A	#N/A	#N/A		#N/A	#N/A	#N/A
Gene Name	#N/A	#N/A		#N/A	#N/A	#N/A		#N/A	#N/A	#N/A		#N/A	#N/A	#N/A		#N/A	#N/A	#N/A
Gene Name	#N/A	#N/A		#N/A	#N/A	#N/A		#N/A	#N/A	#N/A		#N/A	#N/A	#N/A		#N/A	#N/A	#N/A
Gene Name	#N/A	#N/A		#N/A	#N/A	#N/A		#N/A	#N/A	#N/A		#N/A	#N/A	#N/A		#N/A	#N/A	#N/A
Gene Name	#N/A	#N/A		#N/A	#N/A	#N/A		#N/A	#N/A	#N/A		#N/A	#N/A	#N/A		#N/A	#N/A	#N/A
Gene Name	#N/A	#N/A		#N/A	#N/A	#N/A		#N/A	#N/A	#N/A		#N/A	#N/A	#N/A		#N/A	#N/A	#N/A
Gene Name	#N/A	#N/A		#N/A	#N/A	#N/A		#N/A	#N/A	#N/A		#N/A	#N/A	#N/A		#N/A	#N/A	#N/A
Gene Name	#N/A	#N/A		#N/A	#N/A	#N/A		#N/A	#N/A	#N/A		#N/A	#N/A	#N/A		#N/A	#N/A	#N/A
Gene Name	#N/A	#N/A		#N/A	#N/A	#N/A		#N/A	#N/A	#N/A		#N/A	#N/A	#N/A		#N/A	#N/A	#N/A
Gene Name	#N/A	#N/A		#N/A	#N/A	#N/A		#N/A	#N/A	#N/A		#N/A	#N/A	#N/A		#N/A	#N/A	#N/A
Gene Name	#N/A	#N/A		#N/A	#N/A	#N/A		#N/A	#N/A	#N/A		#N/A	#N/A	#N/A		#N/A	#N/A	#N/A
Gene Name	#N/A	#N/A		#N/A	#N/A	#N/A		#N/A	#N/A	#N/A		#N/A	#N/A	#N/A		#N/A	#N/A	#N/A
Gene Name	#N/A	#N/A		#N/A	#N/A	#N/A		#N/A	#N/A	#N/A		#N/A	#N/A	#N/A		#N/A	#N/A	#N/A
Gene Name	#N/A	#N/A		#N/A	#N/A	#N/A		#N/A	#N/A	#N/A		#N/A	#N/A	#N/A		#N/A	#N/A	#N/A
Gene Name	#N/A	#N/A		#N/A	#N/A	#N/A		#N/A	#N/A	#N/A		#N/A	#N/A	#N/A		#N/A	#N/A	#N/A
Gene Name	#N/A	#N/A		#N/A	#N/A	#N/A		#N/A	#N/A	#N/A		#N/A	#N/A	#N/A		#N/A	#N/A	#N/A
Gene Name	#N/A	#N/A		#N/A	#N/A	#N/A		#N/A	#N/A	#N/A		#N/A	#N/A	#N/A		#N/A	#N/A	#N/A
Gene Name	#N/A	#N/A		#N/A	#N/A	#N/A		#N/A	#N/A	#N/A		#N/A	#N/A	#N/A		#N/A	#N/A	#N/A
Gene Name	#N/A	#N/A		#N/A	#N/A	#N/A		#N/A	#N/A	#N/A		#N/A	#N/A	#N/A		#N/A	#N/A	#N/A
Gene Name	#N/A	#N/A		#N/A	#N/A	#N/A		#N/A	#N/A	#N/A		#N/A	#N/A	#N/A		#N/A	#N/A	#N/A
Gene Name	#N/A	#N/A		#N/A	#N/A	#N/A		#N/A	#N/A	#N/A		#N/A	#N/A	#N/A		#N/A	#N/A	#N/A
Gene Name	#N/A	#N/A		#N/A	#N/A	#N/A		#N/A	#N/A	#N/A		#N/A	#N/A	#N/A		#N/A	#N/A	#N/A
Gene Name	#N/A	#N/A		#N/A	#N/A	#N/A		#N/A	#N/A	#N/A		#N/A	#N/A	#N/A		#N/A	#N/A	#N/A
Gene Name	#N/A	#N/A		#N/A	#N/A	#N/A		#N/A	#N/A	#N/A		#N/A	#N/A	#N/A		#N/A	#N/A	#N/A
Gene Name	#N/A	#N/A		#N/A	#N/A	#N/A		#N/A	#N/A	#N/A		#N/A	#N/A	#N/A		#N/A	#N/A	#N/A
Gene Name	#N/A	#N/A		#N/A	#N/A	#N/A		#N/A	#N/A	#N/A		#N/A	#N/A	#N/A		#N/A	#N/A	#N/A
Gene Name	#N/A	#N/A		#N/A	#N/A	#N/A		#N/A	#N/A	#N/A		#N/A	#N/A	#N/A		#N/A	#N/A	#N/A
Gene Name	#N/A	#N/A		#N/A	#N/A	#N/A		#N/A	#N/A	#N/A		#N/A	#N/A	#N/A		#N/A	#N/A	#N/A
Gene Name	#N/A	#N/A		#N/A	#N/A	#N/A		#N/A	#N/A	#N/A		#N/A	#N/A	#N/A		#N/A	#N/A	#N/A
Gene Name	#N/A	#N/A		#N/A	#N/A	#N/A		#N/A	#N/A	#N/A		#N/A	#N/A	#N/A		#N/A	#N/A	#N/A
Gene Name	#N/A	#N/A		#N/A	#N/A	#N/A		#N/A	#N/A	#N/A		#N/A	#N/A	#N/A		#N/A	#N/A	#N/A
Gene Name	#N/A	#N/A		#N/A	#N/A	#N/A		#N/A	#N/A	#N/A		#N/A	#N/A	#N/A		#N/A	#N/A	#N/A
Gene Name	#N/A	#N/A		#N/A	#N/A	#N/A		#N/A	#N/A	#N/A		#N/A	#N/A	#N/A		#N/A	#N/A	#N/A
Gene Name	#N/A	#N/A		#N/A	#N/A	#N/A		#N/A	#N/A	#N/A		#N/A	#N/A	#N/A		#N/A	#N/A	#N/A
Gene Name	#N/A	#N/A		#N/A	#N/A	#N/A		#N/A	#N/A	#N/A		#N/A	#N/A	#N/A		#N/A	#N/A	#N/A
Gene Name	#N/A	#N/A		#N/A	#N/A	#N/A		#N/A	#N/A	#N/A		#N/A	#N/A	#N/A		#N/A	#N/A	#N/A
Gene Name	#N/A	#N/A		#N/A	#N/A	#N/A		#N/A	#N/A	#N/A		#N/A	#N/A	#N/A		#N/A	#N/A	#N/A
Gene Name	#N/A	#N/A		#N/A	#N/A	#N/A		#N/A	#N/A	#N/A		#N/A	#N/A	#N/A		#N/A	#N/A	#N/A
Gene Name	#N/A	#N/A		#N/A	#N/A	#N/A		#N/A	#N/A	#N/A		#N/A	#N/A	#N/A		#N/A	#N/A	#N/A
Gene Name	#N/A	#N/A		#N/A	#N/A	#N/A		#N/A	#N/A	#N/A		#N/A	#N/A	#N/A		#N/A	#N/A	#N/A
Gene Name	#N/A	#N/A		#N/A	#N/A	#N/A		#N/A	#N/A	#N/A		#N/A	#N/A	#N/A		#N/A	#N/A	#N/A
Gene Name	#N/A	#N/A		#N/A	#N/A	#N/A		#N/A	#N/A	#N/A		#N/A	#N/A	#N/A		#N/A	#N/A	#N/A
Gene Name	#N/A	#N/A		#N/A	#N/A	#N/A		#N/A	#N/A	#N/A		#N/A	#N/A	#N/A		#N/A	#N/A	#N/A
Gene Name	#N/A	#N/A		#N/A	#N/A	#N/A		#N/A	#N/A	#N/A		#N/A	#N/A	#N/A		#N/A	#N/A	#N/A
Gene Name	#N/A	#N/A		#N/A	#N/A	#N/A		#N/A	#N/A	#N/A		#N/A	#N/A	#N/A		#N/A	#N/A	#N/A
Gene Name	#N/A	#N/A		#N/A	#N/A	#N/A		#N/A	#N/A	#N/A		#N/A	#N/A	#N/A		#N/A	#N/A	#N/A
Gene Name	#N/A	#N/A		#N/A	#N/A	#N/A		#N/A	#N/A	#N/A		#N/A	#N/A	#N/A		#N/A	#N/A	#N/A
Gene Name	#N/A	#N/A		#N/A	#N/A	#N/A		#N/A	#N/A	#N/A		#N/A	#N/A	#N/A		#N/A	#N/A	#N/A
Gene Name	#N/A	#N/A		#N/A	#N/A	#N/A		#N/A	#N/A	#N/A		#N/A	#N/A	#N/A		#N/A	#N/A	#N/A
Gene Name	#N/A	#N/A		#N/A	#N/A	#N/A		#N/A	#N/A	#N/A		#N/A	#N/A	#N/A		#N/A	#N/A	#N/A
Gene Name	#N/A	#N/A		#N/A	#N/A	#N/A		#N/A	#N/A	#N/A		#N/A	#N/A	#N/A		#N/A	#N/A	#N/A
Gene Name	#N/A	#N/A		#N/A	#N/A	#N/A		#N/A	#N/A	#N/A		#N/A	#N/A	#N/A		#N/A	#N/A	#N/A
Gene Name	#N/A	#N/A		#N/A	#N/A	#N/A		#N/A	#N/A	#N/A		#N/A	#N/A	#N/A		#N/A	#N/A	#N/A
Gene Name	#N/A	#N/A		#N/A	#N/A	#N/A		#N/A	#N/A	#N/A		#N/A	#N/A	#N/A		#N/A	#N/A	#N/A
Gene Name	#N/A	#N/A		#N/A	#N/A	#N/A		#N/A	#N/A	#N/A		#N/A	#N/A	#N/A		#N/A	#N/A	#N/A
Gene Name	#N/A	#N/A		#N/A	#N/A	#N/A		#N/A	#N/A	#N/A		#N/A	#N/A	#N/A		#N/A	#N/A	#N/A
Gene Name	#N/A	#N/A		#N/A	#N/A	#N/A		#N/A	#N/A	#N/A		#N/A	#N/A	#N/A		#N/A	#N/A	#N/A
Gene Name	#N/A	#N/A		#N/A	#N/A	#N/A		#N/A	#N/A	#N/A		#N/A	#N/A	#N/A		#N/A	#N/A	#N/A
Gene Name	#N/A	#N/A		#N/A	#N/A	#N/A		#N/A	#N/A	#N/A		#N/A	#N/A	#N/A		#N/A	#N/A	#N/A
Gene Name	#N/A	#N/A		#N/A	#N/A	#N/A		#N/A	#N/A	#N/A		#N/A	#N/A	#N/A		#N/A	#N/A	#N/A
Gene Name	#N/A	#N/A		#N/A	#N/A	#N/A		#N/A	#N/A	#N/A		#N/A	#N/A	#N/A		#N/A	#N/A	#N/A
Gene Name	#N/A	#N/A		#N/A	#N/A	#N/A		#N/A	#N/A	#N/A		#N/A	#N/A	#N/A		#N/A	#N/A	#N/A
Gene Name	#N/A	#N/A		#N/A	#N/A	#N/A		#N/A	#N/A	#N/A		#N/A	#N/A	#N/A		#N/A	#N/A	#N/A
Gene Name	#N/A	#N/A		#N/A	#N/A	#N/A		#N/A	#N/A	#N/A		#N/A	#N/A	#N/A		#N/A	#N/A	#N/A
Gene Name	#N/A	#N/A		#N/A	#N/A	#N/A		#N/A	#N/A	#N/A		#N/A	#N/A	#N/A		#N/A	#N/A	#N/A
Gene Name	#N/A	#N/A		#N/A	#N/A	#N/A		#N/A	#N/A	#N/A		#N/A	#N/A	#N/A		#N/A	#N/A	#N/A
Gene Name	#N/A	#N/A		#N/A	#N/A	#N/A		#N/A	#N/A	#N/A		#N/A	#N/A	#N/A		#N/A	#N/A	#N/A
Gene Name	#N/A	#N/A		#N/A	#N/A	#N/A		#N/A	#N/A	#N/A		#N/A	#N/A	#N/A		#N/A	#N/A	#N/A
Gene Name	#N/A	#N/A		#N/A	#N/A	#N/A		#N/A	#N/A	#N/A		#N/A	#N/A	#N/A		#N/A	#N/A	#N/A
Gene Name	#N/A	#N/A		#N/A	#N/A	#N/A		#N/A	#N/A	#N/A		#N/A	#N/A	#N/A		#N/A	#N/A	#N/A
Gene Name	#N/A	#N/A		#N/A	#N/A	#N/A		#N/A	#N/A	#N/A		#N/A	#N/A	#N/A		#N/A	#N/A	#N/A
Gene Name	#N/A	#N/A		#N/A	#N/A	#N/A		#N/A	#N/A	#N/A		#N/A	#N/A	#N/A		#N/A	#N/A	#N/A
Gene Name	#N/A	#N/A		#N/A	#N/A	#N/A		#N/A	#N/A	#N/A		#N/A	#N/A	#N/A		#N/A	#N/A	#N/A
Gene Name	#N/A	#N/A		#N/A	#N/A	#N/A		#N/A	#N/A	#N/A		#N/A	#N/A	#N/A		#N/A	#N/A	#N/A
Gene Name	#N/A	#N/A		#N/A	#N/A	#N/A		#N/A	#N/A	#N/A		#N/A	#N/A	#N/A		#N/A	#N/A	#N/A
Gene Name	#N/A	#N/A		#N/A	#N/A	#N/A		#N/A	#N/A	#N/A		#N/A	#N/A	#N/A		#N/A	#N/A	#N/A
Gene Name	#N/A	#N/A		#N/A	#N/A	#N/A		#N/A	#N/A	#N/A		#N/A	#N/A	#N/A		#N/A	#N/A	#N/A
Gene Name	#N/A	#N/A		#N/A	#N/A	#N/A		#N/A	#N/A	#N/A		#N/A	#N/A	#N/A		#N/A	#N/A	#N/A
Gene Name	#N/A	#N/A		#N/A	#N/A	#N/A		#N/A	#N/A	#N/A		#N/A	#N/A	#N/A		#N/A	#N/A	#N/A
Gene Name	#N/A	#N/A		#N/A	#N/A	#N/A		#N/A	#N/A	#N/A		#N/A	#N/A	#N/A		#N/A	#N/A	#N/A
Gene Name	#N/A	#N/A		#N/A	#N/A	#N/A		#N/A	#N/A	#N/A		#N/A	#N/A	#N/A		#N/A	#N/A	#N/A
Gene Name	#N/A	#N/A		#N/A	#N/A	#N/A		#N/A	#N/A	#N/A		#N/A	#N/A	#N/A		#N/A	#N/A	#N/A
Gene Name	#N/A	#N/A		#N/A	#N/A	#N/A		#N/A	#N/A	#N/A		#N/A	#N/A	#N/A		#N/A	#N/A	#N/A
Gene Name	#N/A	#N/A		#N/A	#N/A	#N/A		#N/A	#N/A	#N/A		#N/A	#N/A	#N/A		#N/A	#N/A	#N/A
Gene Name	#N/A	#N/A		#N/A	#N/A	#N/A		#N/A	#N/A	#N/A		#N/A	#N/A	#N/A		#N/A	#N/A	#N/A
Gene Name	#N/A	#N/A		#N/A	#N/A	#N/A		#N/A	#N/A	#N/A		#N/A	#N/A	#N/A		#N/A	#N/A	#N/A
Gene Name	#N/A	#N/A		#N/A	#N/A	#N/A		#N/A	#N/A	#N/A		#N/A	#N/A	#N/A		#N/A	#N/A	#N/A
Gene Name	#N/A	#N/A		#N/A	#N/A	#N/A		#N/A	#N/A	#N/A		#N/A	#N/A	#N/A		#N/A	#N/A	#N/A
Gene Name	#N/A	#N/A		#N/A	#N/A	#N/A		#N/A	#N/A	#N/A		#N/A	#N/A	#N/A		#N/A	#N/A	#N/A
Gene Name	#N/A	#N/A		#N/A	#N/A	#N/A		#N/A	#N/A	#N/A		#N/A	#N/A	#N/A		#N/A	#N/A	#N/A
Gene Name	#N/A	#N/A		#N/A	#N/A	#N/A		#N/A	#N/A	#N/A		#N/A	#N/A	#N/A		#N/A	#N/A	#N/A
Gene Name	#N/A	#N/A		#N/A	#N/A	#N/A		#N/A	#N/A	#N/A		#N/A	#N/A	#N/A		#N/A	#N/A	#N/A
Gene Name	#N/A	#N/A		#N/A	#N/A	#N/A		#N/A	#N/A	#N/A		#N/A	#N/A	#N/A		#N/A	#N/A	#N/A
Gene Name	#N/A	#N/A		#N/A	#N/A	#N/A		#N/A	#N/A	#N/A		#N/A	#N/A	#N/A		#N/A	#N/A	#N/A
Gene Name	#N/A	#N/A		#N/A	#N/A	#N/A		#N/A	#N/A	#N/A		#N/A	#N/A	#N/A		#N/A	#N/A	#N/A
Gene Name	#N/A	#N/A		#N/A	#N/A	#N/A		#N/A	#N/A	#N/A		#N/A	#N/A	#N/A		#N/A	#N/A	#N/A
Gene Name	#N/A	#N/A		#N/A	#N/A	#N/A		#N/A	#N/A	#N/A		#N/A	#N/A	#N/A		#N/A	#N/A	#N/A
Gene Name	#N/A	#N/A		#N/A	#N/A	#N/A		#N/A	#N/A	#N/A		#N/A	#N/A	#N/A		#N/A	#N/A	#N/A
Gene Name	#N/A	#N/A		#N/A	#N/A	#N/A		#N/A	#N/A	#N/A		#N/A	#N/A	#N/A		#N/A	#N/A	#N/A
Gene Name	#N/A	#N/A		#N/A	#N/A	#N/A		#N/A	#N/A	#N/A		#N/A	#N/A	#N/A		#N/A	#N/A	#N/A
Gene Name	#N/A	#N/A		#N/A	#N/A	#N/A		#N/A	#N/A	#N/A		#N/A	#N/A	#N/A		#N/A	#N/A	#N/A
Gene Name	#N/A	#N/A		#N/A	#N/A	#N/A		#N/A	#N/A	#N/A		#N/A	#N/A	#N/A		#N/A	#N/A	#N/A
Gene Name	#N/A	#N/A		#N/A	#N/A	#N/A		#N/A	#N/A	#N/A		#N/A	#N/A	#N/A		#N/A	#N/A	#N/A
Gene Name	#N/A	#N/A		#N/A	#N/A	#N/A		#N/A	#N/A	#N/A		#N/A	#N/A	#N/A		#N/A	#N/A	#N/A
Gene Name	#N/A	#N/A		#N/A	#N/A	#N/A		#N/A	#N/A	#N/A		#N/A	#N/A	#N/A		#N/A	#N/A	#N/A
Gene Name	#N/A	#N/A		#N/A	#N/A	#N/A		#N/A	#N/A	#N/A		#N/A	#N/A	#N/A		#N/A	#N/A	#N/A
Gene Name	#N/A	#N/A		#N/A	#N/A	#N/A		#N/A	#N/A	#N/A		#N/A	#N/A	#N/A		#N/A	#N/A	#N/A
Gene Name	#N/A	#N/A		#N/A	#N/A	#N/A		#N/A	#N/A	#N/A		#N/A	#N/A	#N/A		#N/A	#N/A	#N/A
Gene Name	#N/A	#N/A		#N/A	#N/A	#N/A		#N/A	#N/A	#N/A		#N/A	#N/A	#N/A		#N/A	#N/A	#N/A
Gene Name	#N/A	#N/A		#N/A	#N/A	#N/A		#N/A	#N/A	#N/A		#N/A	#N/A	#N/A		#N/A	#N/A	#N/A
Gene Name	#N/A	#N/A		#N/A	#N/A	#N/A		#N/A	#N/A	#N/A		#N/A	#N/A	#N/A		#N/A	#N/A	#N/A
Gene Name	#N/A	#N/A		#N/A	#N/A	#N/A		#N/A	#N/A	#N/A		#N/A	#N/A	#N/A		#N/A	#N/A	#N/A
Gene Name	#N/A	#N/A		#N/A	#N/A	#N/A		#N/A	#N/A	#N/A		#N/A	#N/A	#N/A		#N/A	#N/A	#N/A
Gene Name	#N/A	#N/A		#N/A	#N/A	#N/A		#N/A	#N/A	#N/A		#N/A	#N/A	#N/A		#N/A	#N/A	#N/A
Gene Name	#N/A	#N/A		#N/A	#N/A	#N/A		#N/A	#N/A	#N/A		#N/A	#N/A	#N/A		#N/A	#N/A	#N/A
Gene Name	#N/A	#N/A		#N/A	#N/A	#N/A		#N/A	#N/A	#N/A		#N/A	#N/A	#N/A		#N/A	#N/A	#N/A
Gene Name	#N/A	#N/A		#N/A	#N/A	#N/A		#N/A	#N/A	#N/A		#N/A	#N/A	#N/A		#N/A	#N/A	#N/A
Gene Name	#N/A	#N/A		#N/A	#N/A	#N/A		#N/A	#N/A	#N/A		#N/A	#N/A	#N/A		#N/A	#N/A	#N/A
Gene Name	#N/A	#N/A		#N/A	#N/A	#N/A		#N/A	#N/A	#N/A		#N/A	#N/A	#N/A		#N/A	#N/A	#N/A
Gene Name	#N/A	#N/A		#N/A	#N/A	#N/A		#N/A	#N/A	#N/A		#N/A	#N/A	#N/A		#N/A	#N/A	#N/A
Gene Name	#N/A	#N/A		#N/A	#N/A	#N/A		#N/A	#N/A	#N/A		#N/A	#N/A	#N/A		#N/A	#N/A	#N/A
Gene Name	#N/A	#N/A		#N/A	#N/A	#N/A		#N/A	#N/A	#N/A		#N/A	#N/A	#N/A		#N/A	#N/A	#N/A
Gene Name	#N/A	#N/A		#N/A	#N/A	#N/A		#N/A	#N/A	#N/A		#N/A	#N/A	#N/A		#N/A	#N/A	#N/A
Gene Name	#N/A	#N/A		#N/A	#N/A	#N/A		#N/A	#N/A	#N/A		#N/A	#N/A	#N/A		#N/A	#N/A	#N/A
Gene Name	#N/A	#N/A		#N/A	#N/A	#N/A		#N/A	#N/A	#N/A		#N/A	#N/A	#N/A		#N/A	#N/A	#N/A
Gene Name	#N/A	#N/A		#N/A	#N/A	#N/A		#N/A	#N/A	#N/A		#N/A	#N/A	#N/A		#N/A	#N/A	#N/A
Gene Name	#N/A	#N/A		#N/A	#N/A	#N/A		#N/A	#N/A	#N/A		#N/A	#N/A	#N/A		#N/A	#N/A	#N/A
Gene Name	#N/A	#N/A		#N/A	#N/A	#N/A		#N/A	#N/A	#N/A		#N/A	#N/A	#N/A		#N/A	#N/A	#N/A
Gene Name	#N/A	#N/A		#N/A	#N/A	#N/A		#N/A	#N/A	#N/A		#N/A	#N/A	#N/A		#N/A	#N/A	#N/A
Gene Name	#N/A	#N/A		#N/A	#N/A	#N/A		#N/A	#N/A	#N/A		#N/A	#N/A	#N/A		#N/A	#N/A	#N/A
Gene Name	#N/A	#N/A		#N/A	#N/A	#N/A		#N/A	#N/A	#N/A		#N/A	#N/A	#N/A		#N/A	#N/A	#N/A
Gene Name	#N/A	#N/A		#N/A	#N/A	#N/A		#N/A	#N/A	#N/A		#N/A	#N/A	#N/A		#N/A	#N/A	#N/A
Gene Name	#N/A	#N/A		#N/A	#N/A	#N/A		#N/A	#N/A	#N/A		#N/A	#N/A	#N/A		#N/A	#N/A	#N/A
Gene Name	#N/A	#N/A		#N/A	#N/A	#N/A		#N/A	#N/A	#N/A		#N/A	#N/A	#N/A		#N/A	#N/A	#N/A
Gene Name	#N/A	#N/A		#N/A	#N/A	#N/A		#N/A	#N/A	#N/A		#N/A	#N/A	#N/A		#N/A	#N/A	#N/A
Gene Name	#N/A	#N/A		#N/A	#N/A	#N/A		#N/A	#N/A	#N/A		#N/A	#N/A	#N/A		#N/A	#N/A	#N/A
Gene Name	#N/A	#N/A		#N/A	#N/A	#N/A		#N/A	#N/A	#N/A		#N/A	#N/A	#N/A		#N/A	#N/A	#N/A
Gene Name	#N/A	#N/A		#N/A	#N/A	#N/A		#N/A	#N/A	#N/A		#N/A	#N/A	#N/A		#N/A	#N/A	#N/A
Gene Name	#N/A	#N/A		#N/A	#N/A	#N/A		#N/A	#N/A	#N/A		#N/A	#N/A	#N/A		#N/A	#N/A	#N/A
Gene Name	#N/A	#N/A		#N/A	#N/A	#N/A		#N/A	#N/A	#N/A		#N/A	#N/A	#N/A		#N/A	#N/A	#N/A
Gene Name	#N/A	#N/A		#N/A	#N/A	#N/A		#N/A	#N/A	#N/A		#N/A	#N/A	#N/A		#N/A	#N/A	#N/A
Gene Name	#N/A	#N/A		#N/A	#N/A	#N/A		#N/A	#N/A	#N/A		#N/A	#N/A	#N/A		#N/A	#N/A	#N/A
Gene Name	#N/A	#N/A		#N/A	#N/A	#N/A		#N/A	#N/A	#N/A		#N/A	#N/A	#N/A		#N/A	#N/A	#N/A
Gene Name	#N/A	#N/A		#N/A	#N/A	#N/A		#N/A	#N/A	#N/A		#N/A	#N/A	#N/A		#N/A	#N/A	#N/A
Gene Name	#N/A	#N/A		#N/A	#N/A	#N/A		#N/A	#N/A	#N/A		#N/A	#N/A	#N/A		#N/A	#N/A	#N/A
Gene Name	#N/A	#N/A		#N/A	#N/A	#N/A		#N/A	#N/A	#N/A		#N/A	#N/A	#N/A		#N/A	#N/A	#N/A
Gene Name	#N/A	#N/A		#N/A	#N/A	#N/A		#N/A	#N/A	#N/A		#N/A	#N/A	#N/A		#N/A	#N/A	#N/A
Gene Name	#N/A	#N/A		#N/A	#N/A	#N/A		#N/A	#N/A	#N/A		#N/A	#N/A	#N/A		#N/A	#N/A	#N/A
Gene Name	#N/A	#N/A		#N/A	#N/A	#N/A		#N/A	#N/A	#N/A		#N/A	#N/A	#N/A		#N/A	#N/A	#N/A
Gene Name	#N/A	#N/A		#N/A	#N/A	#N/A		#N/A	#N/A	#N/A		#N/A	#N/A	#N/A		#N/A	#N/A	#N/A
Gene Name	#N/A	#N/A		#N/A	#N/A	#N/A		#N/A	#N/A	#N/A		#N/A	#N/A	#N/A		#N/A	#N/A	#N/A
Gene Name	#N/A	#N/A		#N/A	#N/A	#N/A		#N/A	#N/A	#N/A		#N/A	#N/A	#N/A		#N/A	#N/A	#N/A
Gene Name	#N/A	#N/A		#N/A	#N/A	#N/A		#N/A	#N/A	#N/A		#N/A	#N/A	#N/A		#N/A	#N/A	#N/A
Gene Name	#N/A	#N/A		#N/A	#N/A	#N/A		#N/A	#N/A	#N/A		#N/A	#N/A	#N/A		#N/A	#N/A	#N/A
Gene Name	#N/A	#N/A		#N/A	#N/A	#N/A		#N/A	#N/A	#N/A		#N/A	#N/A	#N/A		#N/A	#N/A	#N/A
Gene Name	#N/A	#N/A		#N/A	#N/A	#N/A		#N/A	#N/A	#N/A		#N/A	#N/A	#N/A		#N/A	#N/A	#N/A
Gene Name	#N/A	#N/A		#N/A	#N/A	#N/A		#N/A	#N/A	#N/A		#N/A	#N/A	#N/A		#N/A	#N/A	#N/A
Gene Name	#N/A	#N/A		#N/A	#N/A	#N/A		#N/A	#N/A	#N/A		#N/A	#N/A	#N/A		#N/A	#N/A	#N/A
Gene Name	#N/A	#N/A		#N/A	#N/A	#N/A		#N/A	#N/A	#N/A		#N/A	#N/A	#N/A		#N/A	#N/A	#N/A
Gene Name	#N/A	#N/A		#N/A	#N/A	#N/A		#N/A	#N/A	#N/A		#N/A	#N/A	#N/A		#N/A	#N/A	#N/A
Gene Name	#N/A	#N/A		#N/A	#N/A	#N/A		#N/A	#N/A	#N/A		#N/A	#N/A	#N/A		#N/A	#N/A	#N/A
Gene Name	#N/A	#N/A		#N/A	#N/A	#N/A		#N/A	#N/A	#N/A		#N/A	#N/A	#N/A		#N/A	#N/A	#N/A
Gene Name	#N/A	#N/A		#N/A	#N/A	#N/A		#N/A	#N/A	#N/A		#N/A	#N/A	#N/A		#N/A	#N/A	#N/A
Gene Name	#N/A	#N/A		#N/A	#N/A	#N/A		#N/A	#N/A	#N/A		#N/A	#N/A	#N/A		#N/A	#N/A	#N/A
Gene Name	#N/A	#N/A		#N/A	#N/A	#N/A		#N/A	#N/A	#N/A		#N/A	#N/A	#N/A		#N/A	#N/A	#N/A
Gene Name	#N/A	#N/A		#N/A	#N/A	#N/A		#N/A	#N/A	#N/A		#N/A	#N/A	#N/A		#N/A	#N/A	#N/A
Gene Name	#N/A	#N/A		#N/A	#N/A	#N/A		#N/A	#N/A	#N/A		#N/A	#N/A	#N/A		#N/A	#N/A	#N/A
Gene Name	#N/A	#N/A		#N/A	#N/A	#N/A		#N/A	#N/A	#N/A		#N/A	#N/A	#N/A		#N/A	#N/A	#N/A
Gene Name	#N/A	#N/A		#N/A	#N/A	#N/A		#N/A	#N/A	#N/A		#N/A	#N/A	#N/A		#N/A	#N/A	#N/A
Gene Name	#N/A	#N/A		#N/A	#N/A	#N/A		#N/A	#N/A	#N/A		#N/A	#N/A	#N/A		#N/A	#N/A	#N/A
Gene Name	#N/A	#N/A		#N/A	#N/A	#N/A		#N/A	#N/A	#N/A		#N/A	#N/A	#N/A		#N/A	#N/A	#N/A
Gene Name	#N/A	#N/A		#N/A	#N/A	#N/A		#N/A	#N/A	#N/A		#N/A	#N/A	#N/A		#N/A	#N/A	#N/A
Gene Name	#N/A	#N/A		#N/A	#N/A	#N/A		#N/A	#N/A	#N/A		#N/A	#N/A	#N/A		#N/A	#N/A	#N/A
Gene Name	#N/A	#N/A		#N/A	#N/A	#N/A		#N/A	#N/A	#N/A		#N/A	#N/A	#N/A		#N/A	#N/A	#N/A
Gene Name	#N/A	#N/A		#N/A	#N/A	#N/A		#N/A	#N/A	#N/A		#N/A	#N/A	#N/A		#N/A	#N/A	#N/A
Gene Name	#N/A	#N/A		#N/A	#N/A	#N/A		#N/A	#N/A	#N/A		#N/A	#N/A	#N/A		#N/A	#N/A	#N/A
Gene Name	#N/A	#N/A		#N/A	#N/A	#N/A		#N/A	#N/A	#N/A		#N/A	#N/A	#N/A		#N/A	#N/A	#N/A
Gene Name	#N/A	#N/A		#N/A	#N/A	#N/A		#N/A	#N/A	#N/A		#N/A	#N/A	#N/A		#N/A	#N/A	#N/A
Gene Name	#N/A	#N/A		#N/A	#N/A	#N/A		#N/A	#N/A	#N/A		#N/A	#N/A	#N/A		#N/A	#N/A	#N/A
Gene Name	#N/A	#N/A		#N/A	#N/A	#N/A		#N/A	#N/A	#N/A		#N/A	#N/A	#N/A		#N/A	#N/A	#N/A
Gene Name	#N/A	#N/A		#N/A	#N/A	#N/A		#N/A	#N/A	#N/A		#N/A	#N/A	#N/A		#N/A	#N/A	#N/A
Gene Name	#N/A	#N/A		#N/A	#N/A	#N/A		#N/A	#N/A	#N/A		#N/A	#N/A	#N/A		#N/A	#N/A	#N/A
Gene Name	#N/A	#N/A		#N/A	#N/A	#N/A		#N/A	#N/A	#N/A		#N/A	#N/A	#N/A		#N/A	#N/A	#N/A
Gene Name	#N/A	#N/A		#N/A	#N/A	#N/A		#N/A	#N/A	#N/A		#N/A	#N/A	#N/A		#N/A	#N/A	#N/A
Gene Name	#N/A	#N/A		#N/A	#N/A	#N/A		#N/A	#N/A	#N/A		#N/A	#N/A	#N/A		#N/A	#N/A	#N/A
Gene Name	#N/A	#N/A		#N/A	#N/A	#N/A		#N/A	#N/A	#N/A		#N/A	#N/A	#N/A		#N/A	#N/A	#N/A
Gene Name	#N/A	#N/A		#N/A	#N/A	#N/A		#N/A	#N/A	#N/A		#N/A	#N/A	#N/A		#N/A	#N/A	#N/A
Gene Name	#N/A	#N/A		#N/A	#N/A	#N/A		#N/A	#N/A	#N/A		#N/A	#N/A	#N/A		#N/A	#N/A	#N/A
Gene Name	#N/A	#N/A		#N/A	#N/A	#N/A		#N/A	#N/A	#N/A		#N/A	#N/A	#N/A		#N/A	#N/A	#N/A
Gene Name	#N/A	#N/A		#N/A	#N/A	#N/A		#N/A	#N/A	#N/A		#N/A	#N/A	#N/A		#N/A	#N/A	#N/A
Gene Name	#N/A	#N/A		#N/A	#N/A	#N/A		#N/A	#N/A	#N/A		#N/A	#N/A	#N/A		#N/A	#N/A	#N/A
Gene Name	#N/A	#N/A		#N/A	#N/A	#N/A		#N/A	#N/A	#N/A		#N/A	#N/A	#N/A		#N/A	#N/A	#N/A
Gene Name	#N/A	#N/A		#N/A	#N/A	#N/A		#N/A	#N/A	#N/A		#N/A	#N/A	#N/A		#N/A	#N/A	#N/A
Gene Name	#N/A	#N/A		#N/A	#N/A	#N/A		#N/A	#N/A	#N/A		#N/A	#N/A	#N/A		#N/A	#N/A	#N/A
Gene Name	#N/A	#N/A		#N/A	#N/A	#N/A		#N/A	#N/A	#N/A		#N/A	#N/A	#N/A		#N/A	#N/A	#N/A
Gene Name	#N/A	#N/A		#N/A	#N/A	#N/A		#N/A	#N/A	#N/A		#N/A	#N/A	#N/A		#N/A	#N/A	#N/A
Gene Name	#N/A	#N/A		#N/A	#N/A	#N/A		#N/A	#N/A	#N/A		#N/A	#N/A	#N/A		#N/A	#N/A	#N/A
Gene Name	#N/A	#N/A		#N/A	#N/A	#N/A		#N/A	#N/A	#N/A		#N/A	#N/A	#N/A		#N/A	#N/A	#N/A
Gene Name	#N/A	#N/A		#N/A	#N/A	#N/A		#N/A	#N/A	#N/A		#N/A	#N/A	#N/A		#N/A	#N/A	#N/A
Gene Name	#N/A	#N/A		#N/A	#N/A	#N/A		#N/A	#N/A	#N/A		#N/A	#N/A	#N/A		#N/A	#N/A	#N/A
Gene Name	#N/A	#N/A		#N/A	#N/A	#N/A		#N/A	#N/A	#N/A		#N/A	#N/A	#N/A		#N/A	#N/A	#N/A
Gene Name	#N/A	#N/A		#N/A	#N/A	#N/A		#N/A	#N/A	#N/A		#N/A	#N/A	#N/A		#N/A	#N/A	#N/A
Gene Name	#N/A	#N/A		#N/A	#N/A	#N/A		#N/A	#N/A	#N/A		#N/A	#N/A	#N/A		#N/A	#N/A	#N/A
Gene Name	#N/A	#N/A		#N/A	#N/A	#N/A		#N/A	#N/A	#N/A		#N/A	#N/A	#N/A		#N/A	#N/A	#N/A
Gene Name	#N/A	#N/A		#N/A	#N/A	#N/A		#N/A	#N/A	#N/A		#N/A	#N/A	#N/A		#N/A	#N/A	#N/A
Gene Name	#N/A	#N/A		#N/A	#N/A	#N/A		#N/A	#N/A	#N/A		#N/A	#N/A	#N/A		#N/A	#N/A	#N/A
Gene Name	#N/A	#N/A		#N/A	#N/A	#N/A		#N/A	#N/A	#N/A		#N/A	#N/A	#N/A		#N/A	#N/A	#N/A
Gene Name	#N/A	#N/A		#N/A	#N/A	#N/A		#N/A	#N/A	#N/A		#N/A	#N/A	#N/A		#N/A	#N/A	#N/A
Gene Name	#N/A	#N/A		#N/A	#N/A	#N/A		#N/A	#N/A	#N/A		#N/A	#N/A	#N/A		#N/A	#N/A	#N/A
Gene Name	#N/A	#N/A		#N/A	#N/A	#N/A		#N/A	#N/A	#N/A		#N/A	#N/A	#N/A		#N/A	#N/A	#N/A
Gene Name	#N/A	#N/A		#N/A	#N/A	#N/A		#N/A	#N/A	#N/A		#N/A	#N/A	#N/A		#N/A	#N/A	#N/A
Gene Name	#N/A	#N/A		#N/A	#N/A	#N/A		#N/A	#N/A	#N/A		#N/A	#N/A	#N/A		#N/A	#N/A	#N/A
Gene Name	#N/A	#N/A		#N/A	#N/A	#N/A		#N/A	#N/A	#N/A		#N/A	#N/A	#N/A		#N/A	#N/A	#N/A
Gene Name	#N/A	#N/A		#N/A	#N/A	#N/A		#N/A	#N/A	#N/A		#N/A	#N/A	#N/A		#N/A	#N/A	#N/A
Gene Name	#N/A	#N/A		#N/A	#N/A	#N/A		#N/A	#N/A	#N/A		#N/A	#N/A	#N/A		#N/A	#N/A	#N/A
Gene Name	#N/A	#N/A		#N/A	#N/A	#N/A		#N/A	#N/A	#N/A		#N/A	#N/A	#N/A		#N/A	#N/A	#N/A
Gene Name	#N/A	#N/A		#N/A	#N/A	#N/A		#N/A	#N/A	#N/A		#N/A	#N/A	#N/A		#N/A	#N/A	#N/A
Gene Name	#N/A	#N/A		#N/A	#N/A	#N/A		#N/A	#N/A	#N/A		#N/A	#N/A	#N/A		#N/A	#N/A	#N/A
Gene Name	#N/A	#N/A		#N/A	#N/A	#N/A		#N/A	#N/A	#N/A		#N/A	#N/A	#N/A		#N/A	#N/A	#N/A
Gene Name	#N/A	#N/A		#N/A	#N/A	#N/A		#N/A	#N/A	#N/A		#N/A	#N/A	#N/A		#N/A	#N/A	#N/A
Gene Name	#N/A	#N/A		#N/A	#N/A	#N/A		#N/A	#N/A	#N/A		#N/A	#N/A	#N/A		#N/A	#N/A	#N/A
Gene Name	#N/A	#N/A		#N/A	#N/A	#N/A		#N/A	#N/A	#N/A		#N/A	#N/A	#N/A		#N/A	#N/A	#N/A
Gene Name	#N/A	#N/A		#N/A	#N/A	#N/A		#N/A	#N/A	#N/A		#N/A	#N/A	#N/A		#N/A	#N/A	#N/A
Gene Name	#N/A	#N/A		#N/A	#N/A	#N/A		#N/A	#N/A	#N/A		#N/A	#N/A	#N/A		#N/A	#N/A	#N/A
Gene Name	#N/A	#N/A		#N/A	#N/A	#N/A		#N/A	#N/A	#N/A		#N/A	#N/A	#N/A		#N/A	#N/A	#N/A
Gene Name	#N/A	#N/A		#N/A	#N/A	#N/A		#N/A	#N/A	#N/A		#N/A	#N/A	#N/A		#N/A	#N/A	#N/A
Gene Name	#N/A	#N/A		#N/A	#N/A	#N/A		#N/A	#N/A	#N/A		#N/A	#N/A	#N/A		#N/A	#N/A	#N/A
Gene Name	#N/A	#N/A		#N/A	#N/A	#N/A		#N/A	#N/A	#N/A		#N/A	#N/A	#N/A		#N/A	#N/A	#N/A
Gene Name	#N/A	#N/A		#N/A	#N/A	#N/A		#N/A	#N/A	#N/A		#N/A	#N/A	#N/A		#N/A	#N/A	#N/A
Gene Name	#N/A	#N/A		#N/A	#N/A	#N/A		#N/A	#N/A	#N/A		#N/A	#N/A	#N/A		#N/A	#N/A	#N/A
Gene Name	#N/A	#N/A		#N/A	#N/A	#N/A		#N/A	#N/A	#N/A		#N/A	#N/A	#N/A		#N/A	#N/A	#N/A
Gene Name	#N/A	#N/A		#N/A	#N/A	#N/A		#N/A	#N/A	#N/A		#N/A	#N/A	#N/A		#N/A	#N/A	#N/A
Gene Name	#N/A	#N/A		#N/A	#N/A	#N/A		#N/A	#N/A	#N/A		#N/A	#N/A	#N/A		#N/A	#N/A	#N/A
Gene Name	#N/A	#N/A		#N/A	#N/A	#N/A		#N/A	#N/A	#N/A		#N/A	#N/A	#N/A		#N/A	#N/A	#N/A
Gene Name	#N/A	#N/A		#N/A	#N/A	#N/A		#N/A	#N/A	#N/A		#N/A	#N/A	#N/A		#N/A	#N/A	#N/A
Gene Name	#N/A	#N/A		#N/A	#N/A	#N/A		#N/A	#N/A	#N/A		#N/A	#N/A	#N/A		#N/A	#N/A	#N/A
Gene Name	#N/A	#N/A		#N/A	#N/A	#N/A		#N/A	#N/A	#N/A		#N/A	#N/A	#N/A		#N/A	#N/A	#N/A
Gene Name	#N/A	#N/A		#N/A	#N/A	#N/A		#N/A	#N/A	#N/A		#N/A	#N/A	#N/A		#N/A	#N/A	#N/A
Gene Name	#N/A	#N/A		#N/A	#N/A	#N/A		#N/A	#N/A	#N/A		#N/A	#N/A	#N/A		#N/A	#N/A	#N/A
Gene Name	#N/A	#N/A		#N/A	#N/A	#N/A		#N/A	#N/A	#N/A		#N/A	#N/A	#N/A		#N/A	#N/A	#N/A
Gene Name	#N/A	#N/A		#N/A	#N/A	#N/A		#N/A	#N/A	#N/A		#N/A	#N/A	#N/A		#N/A	#N/A	#N/A
Gene Name	#N/A	#N/A		#N/A	#N/A	#N/A		#N/A	#N/A	#N/A		#N/A	#N/A	#N/A		#N/A	#N/A	#N/A
Gene Name	#N/A	#N/A		#N/A	#N/A	#N/A		#N/A	#N/A	#N/A		#N/A	#N/A	#N/A		#N/A	#N/A	#N/A
Gene Name	#N/A	#N/A		#N/A	#N/A	#N/A		#N/A	#N/A	#N/A		#N/A	#N/A	#N/A		#N/A	#N/A	#N/A
Gene Name	#N/A	#N/A		#N/A	#N/A	#N/A		#N/A	#N/A	#N/A		#N/A	#N/A	#N/A		#N/A	#N/A	#N/A
Gene Name	#N/A	#N/A		#N/A	#N/A	#N/A		#N/A	#N/A	#N/A		#N/A	#N/A	#N/A		#N/A	#N/A	#N/A
Gene Name	#N/A	#N/A		#N/A	#N/A	#N/A		#N/A	#N/A	#N/A		#N/A	#N/A	#N/A		#N/A	#N/A	#N/A
Gene Name	#N/A	#N/A		#N/A	#N/A	#N/A		#N/A	#N/A	#N/A		#N/A	#N/A	#N/A		#N/A	#N/A	#N/A
Gene Name	#N/A	#N/A		#N/A	#N/A	#N/A		#N/A	#N/A	#N/A		#N/A	#N/A	#N/A		#N/A	#N/A	#N/A
Gene Name	#N/A	#N/A		#N/A	#N/A	#N/A		#N/A	#N/A	#N/A		#N/A	#N/A	#N/A		#N/A	#N/A	#N/A
Gene Name	#N/A	#N/A		#N/A	#N/A	#N/A		#N/A	#N/A	#N/A		#N/A	#N/A	#N/A		#N/A	#N/A	#N/A
Gene Name	#N/A	#N/A		#N/A	#N/A	#N/A		#N/A	#N/A	#N/A		#N/A	#N/A	#N/A		#N/A	#N/A	#N/A
Gene Name	#N/A	#N/A		#N/A	#N/A	#N/A		#N/A	#N/A	#N/A		#N/A	#N/A	#N/A		#N/A	#N/A	#N/A
Gene Name	#N/A	#N/A		#N/A	#N/A	#N/A		#N/A	#N/A	#N/A		#N/A	#N/A	#N/A		#N/A	#N/A	#N/A
Gene Name	#N/A	#N/A		#N/A	#N/A	#N/A		#N/A	#N/A	#N/A		#N/A	#N/A	#N/A		#N/A	#N/A	#N/A
Gene Name	#N/A	#N/A		#N/A	#N/A	#N/A		#N/A	#N/A	#N/A		#N/A	#N/A	#N/A		#N/A	#N/A	#N/A
Gene Name	#N/A	#N/A		#N/A	#N/A	#N/A		#N/A	#N/A	#N/A		#N/A	#N/A	#N/A		#N/A	#N/A	#N/A
Gene Name	#N/A	#N/A		#N/A	#N/A	#N/A		#N/A	#N/A	#N/A		#N/A	#N/A	#N/A		#N/A	#N/A	#N/A
Gene Name	#N/A	#N/A		#N/A	#N/A	#N/A		#N/A	#N/A	#N/A		#N/A	#N/A	#N/A		#N/A	#N/A	#N/A
Gene Name	#N/A	#N/A		#N/A	#N/A	#N/A		#N/A	#N/A	#N/A		#N/A	#N/A	#N/A		#N/A	#N/A	#N/A
Gene Name	#N/A	#N/A		#N/A	#N/A	#N/A		#N/A	#N/A	#N/A		#N/A	#N/A	#N/A		#N/A	#N/A	#N/A
Gene Name	#N/A	#N/A		#N/A	#N/A	#N/A		#N/A	#N/A	#N/A		#N/A	#N/A	#N/A		#N/A	#N/A	#N/A
Gene Name	#N/A	#N/A		#N/A	#N/A	#N/A		#N/A	#N/A	#N/A		#N/A	#N/A	#N/A		#N/A	#N/A	#N/A
Gene Name	#N/A	#N/A		#N/A	#N/A	#N/A		#N/A	#N/A	#N/A		#N/A	#N/A	#N/A		#N/A	#N/A	#N/A
Gene Name	#N/A	#N/A		#N/A	#N/A	#N/A		#N/A	#N/A	#N/A		#N/A	#N/A	#N/A		#N/A	#N/A	#N/A
Gene Name	#N/A	#N/A		#N/A	#N/A	#N/A		#N/A	#N/A	#N/A		#N/A	#N/A	#N/A		#N/A	#N/A	#N/A
Gene Name	#N/A	#N/A		#N/A	#N/A	#N/A		#N/A	#N/A	#N/A		#N/A	#N/A	#N/A		#N/A	#N/A	#N/A
Gene Name	#N/A	#N/A		#N/A	#N/A	#N/A		#N/A	#N/A	#N/A		#N/A	#N/A	#N/A		#N/A	#N/A	#N/A
Gene Name	#N/A	#N/A		#N/A	#N/A	#N/A		#N/A	#N/A	#N/A		#N/A	#N/A	#N/A		#N/A	#N/A	#N/A
Gene Name	#N/A	#N/A		#N/A	#N/A	#N/A		#N/A	#N/A	#N/A		#N/A	#N/A	#N/A		#N/A	#N/A	#N/A
Gene Name	#N/A	#N/A		#N/A	#N/A	#N/A		#N/A	#N/A	#N/A		#N/A	#N/A	#N/A		#N/A	#N/A	#N/A
Gene Name	#N/A	#N/A		#N/A	#N/A	#N/A		#N/A	#N/A	#N/A		#N/A	#N/A	#N/A		#N/A	#N/A	#N/A
Gene Name	#N/A	#N/A		#N/A	#N/A	#N/A		#N/A	#N/A	#N/A		#N/A	#N/A	#N/A		#N/A	#N/A	#N/A
Gene Name	#N/A	#N/A		#N/A	#N/A	#N/A		#N/A	#N/A	#N/A		#N/A	#N/A	#N/A		#N/A	#N/A	#N/A
Gene Name	#N/A	#N/A		#N/A	#N/A	#N/A		#N/A	#N/A	#N/A		#N/A	#N/A	#N/A		#N/A	#N/A	#N/A
Gene Name	#N/A	#N/A		#N/A	#N/A	#N/A		#N/A	#N/A	#N/A		#N/A	#N/A	#N/A		#N/A	#N/A	#N/A
Gene Name	#N/A	#N/A		#N/A	#N/A	#N/A		#N/A	#N/A	#N/A		#N/A	#N/A	#N/A		#N/A	#N/A	#N/A
Gene Name	#N/A	#N/A		#N/A	#N/A	#N/A		#N/A	#N/A	#N/A		#N/A	#N/A	#N/A		#N/A	#N/A	#N/A
Gene Name	#N/A	#N/A		#N/A	#N/A	#N/A		#N/A	#N/A	#N/A		#N/A	#N/A	#N/A		#N/A	#N/A	#N/A
Gene Name	#N/A	#N/A		#N/A	#N/A	#N/A		#N/A	#N/A	#N/A		#N/A	#N/A	#N/A		#N/A	#N/A	#N/A
Gene Name	#N/A	#N/A		#N/A	#N/A	#N/A		#N/A	#N/A	#N/A		#N/A	#N/A	#N/A		#N/A	#N/A	#N/A
Gene Name	#N/A	#N/A		#N/A	#N/A	#N/A		#N/A	#N/A	#N/A		#N/A	#N/A	#N/A		#N/A	#N/A	#N/A
Gene Name	#N/A	#N/A		#N/A	#N/A	#N/A		#N/A	#N/A	#N/A		#N/A	#N/A	#N/A		#N/A	#N/A	#N/A
Gene Name	#N/A	#N/A		#N/A	#N/A	#N/A		#N/A	#N/A	#N/A		#N/A	#N/A	#N/A		#N/A	#N/A	#N/A
Gene Name	#N/A	#N/A		#N/A	#N/A	#N/A		#N/A	#N/A	#N/A		#N/A	#N/A	#N/A		#N/A	#N/A	#N/A
Gene Name	#N/A	#N/A		#N/A	#N/A	#N/A		#N/A	#N/A	#N/A		#N/A	#N/A	#N/A		#N/A	#N/A	#N/A
Gene Name	#N/A	#N/A		#N/A	#N/A	#N/A		#N/A	#N/A	#N/A		#N/A	#N/A	#N/A		#N/A	#N/A	#N/A
Gene Name	#N/A	#N/A		#N/A	#N/A	#N/A		#N/A	#N/A	#N/A		#N/A	#N/A	#N/A		#N/A	#N/A	#N/A
Gene Name	#N/A	#N/A		#N/A	#N/A	#N/A		#N/A	#N/A	#N/A		#N/A	#N/A	#N/A		#N/A	#N/A	#N/A
Gene Name	#N/A	#N/A		#N/A	#N/A	#N/A		#N/A	#N/A	#N/A		#N/A	#N/A	#N/A		#N/A	#N/A	#N/A
Gene Name	#N/A	#N/A		#N/A	#N/A	#N/A		#N/A	#N/A	#N/A		#N/A	#N/A	#N/A		#N/A	#N/A	#N/A
Gene Name	#N/A	#N/A		#N/A	#N/A	#N/A		#N/A	#N/A	#N/A		#N/A	#N/A	#N/A		#N/A	#N/A	#N/A
Gene Name	#N/A	#N/A		#N/A	#N/A	#N/A		#N/A	#N/A	#N/A		#N/A	#N/A	#N/A		#N/A	#N/A	#N/A
Gene Name	#N/A	#N/A		#N/A	#N/A	#N/A		#N/A	#N/A	#N/A		#N/A	#N/A	#N/A		#N/A	#N/A	#N/A
Gene Name	#N/A	#N/A		#N/A	#N/A	#N/A		#N/A	#N/A	#N/A		#N/A	#N/A	#N/A		#N/A	#N/A	#N/A
Gene Name	#N/A	#N/A		#N/A	#N/A	#N/A		#N/A	#N/A	#N/A		#N/A	#N/A	#N/A		#N/A	#N/A	#N/A
Gene Name	#N/A	#N/A		#N/A	#N/A	#N/A		#N/A	#N/A	#N/A		#N/A	#N/A	#N/A		#N/A	#N/A	#N/A
Gene Name	#N/A	#N/A		#N/A	#N/A	#N/A		#N/A	#N/A	#N/A		#N/A	#N/A	#N/A		#N/A	#N/A	#N/A
Gene Name	#N/A	#N/A		#N/A	#N/A	#N/A		#N/A	#N/A	#N/A		#N/A	#N/A	#N/A		#N/A	#N/A	#N/A
Gene Name	#N/A	#N/A		#N/A	#N/A	#N/A		#N/A	#N/A	#N/A		#N/A	#N/A	#N/A		#N/A	#N/A	#N/A
Gene Name	#N/A	#N/A		#N/A	#N/A	#N/A		#N/A	#N/A	#N/A		#N/A	#N/A	#N/A		#N/A	#N/A	#N/A
Gene Name	#N/A	#N/A		#N/A	#N/A	#N/A		#N/A	#N/A	#N/A		#N/A	#N/A	#N/A		#N/A	#N/A	#N/A
Gene Name	#N/A	#N/A		#N/A	#N/A	#N/A		#N/A	#N/A	#N/A		#N/A	#N/A	#N/A		#N/A	#N/A	#N/A
Gene Name	#N/A	#N/A		#N/A	#N/A	#N/A		#N/A	#N/A	#N/A		#N/A	#N/A	#N/A		#N/A	#N/A	#N/A
Gene Name	#N/A	#N/A		#N/A	#N/A	#N/A		#N/A	#N/A	#N/A		#N/A	#N/A	#N/A		#N/A	#N/A	#N/A
Gene Name	#N/A	#N/A		#N/A	#N/A	#N/A		#N/A	#N/A	#N/A		#N/A	#N/A	#N/A		#N/A	#N/A	#N/A
Gene Name	#N/A	#N/A		#N/A	#N/A	#N/A		#N/A	#N/A	#N/A		#N/A	#N/A	#N/A		#N/A	#N/A	#N/A
Gene Name	#N/A	#N/A		#N/A	#N/A	#N/A		#N/A	#N/A	#N/A		#N/A	#N/A	#N/A		#N/A	#N/A	#N/A
Gene Name	#N/A	#N/A		#N/A	#N/A	#N/A		#N/A	#N/A	#N/A		#N/A	#N/A	#N/A		#N/A	#N/A	#N/A
Gene Name	#N/A	#N/A		#N/A	#N/A	#N/A		#N/A	#N/A	#N/A		#N/A	#N/A	#N/A		#N/A	#N/A	#N/A
Gene Name	#N/A	#N/A		#N/A	#N/A	#N/A		#N/A	#N/A	#N/A		#N/A	#N/A	#N/A		#N/A	#N/A	#N/A
Gene Name	#N/A	#N/A		#N/A	#N/A	#N/A		#N/A	#N/A	#N/A		#N/A	#N/A	#N/A		#N/A	#N/A	#N/A
Gene Name	#N/A	#N/A		#N/A	#N/A	#N/A		#N/A	#N/A	#N/A		#N/A	#N/A	#N/A		#N/A	#N/A	#N/A
Gene Name	#N/A	#N/A		#N/A	#N/A	#N/A		#N/A	#N/A	#N/A		#N/A	#N/A	#N/A		#N/A	#N/A	#N/A
Gene Name	#N/A	#N/A		#N/A	#N/A	#N/A		#N/A	#N/A	#N/A		#N/A	#N/A	#N/A		#N/A	#N/A	#N/A
Gene Name	#N/A	#N/A		#N/A	#N/A	#N/A		#N/A	#N/A	#N/A		#N/A	#N/A	#N/A		#N/A	#N/A	#N/A
Gene Name	#N/A	#N/A		#N/A	#N/A	#N/A		#N/A	#N/A	#N/A		#N/A	#N/A	#N/A		#N/A	#N/A	#N/A
Gene Name	#N/A	#N/A		#N/A	#N/A	#N/A		#N/A	#N/A	#N/A		#N/A	#N/A	#N/A		#N/A	#N/A	#N/A
Gene Name	#N/A	#N/A		#N/A	#N/A	#N/A		#N/A	#N/A	#N/A		#N/A	#N/A	#N/A		#N/A	#N/A	#N/A
Gene Name	#N/A	#N/A		#N/A	#N/A	#N/A		#N/A	#N/A	#N/A		#N/A	#N/A	#N/A		#N/A	#N/A	#N/A
Gene Name	#N/A	#N/A		#N/A	#N/A	#N/A		#N/A	#N/A	#N/A		#N/A	#N/A	#N/A		#N/A	#N/A	#N/A
Gene Name	#N/A	#N/A		#N/A	#N/A	#N/A		#N/A	#N/A	#N/A		#N/A	#N/A	#N/A		#N/A	#N/A	#N/A
Gene Name	#N/A	#N/A		#N/A	#N/A	#N/A		#N/A	#N/A	#N/A		#N/A	#N/A	#N/A		#N/A	#N/A	#N/A
Gene Name	#N/A	#N/A		#N/A	#N/A	#N/A		#N/A	#N/A	#N/A		#N/A	#N/A	#N/A		#N/A	#N/A	#N/A
Gene Name	#N/A	#N/A		#N/A	#N/A	#N/A		#N/A	#N/A	#N/A		#N/A	#N/A	#N/A		#N/A	#N/A	#N/A
Gene Name	#N/A	#N/A		#N/A	#N/A	#N/A		#N/A	#N/A	#N/A		#N/A	#N/A	#N/A		#N/A	#N/A	#N/A
Gene Name	#N/A	#N/A		#N/A	#N/A	#N/A		#N/A	#N/A	#N/A		#N/A	#N/A	#N/A		#N/A	#N/A	#N/A
Gene Name	#N/A	#N/A		#N/A	#N/A	#N/A		#N/A	#N/A	#N/A		#N/A	#N/A	#N/A		#N/A	#N/A	#N/A
Gene Name	#N/A	#N/A		#N/A	#N/A	#N/A		#N/A	#N/A	#N/A		#N/A	#N/A	#N/A		#N/A	#N/A	#N/A
Gene Name	#N/A	#N/A		#N/A	#N/A	#N/A		#N/A	#N/A	#N/A		#N/A	#N/A	#N/A		#N/A	#N/A	#N/A
Gene Name	#N/A	#N/A		#N/A	#N/A	#N/A		#N/A	#N/A	#N/A		#N/A	#N/A	#N/A		#N/A	#N/A	#N/A
Gene Name	#N/A	#N/A		#N/A	#N/A	#N/A		#N/A	#N/A	#N/A		#N/A	#N/A	#N/A		#N/A	#N/A	#N/A
Gene Name	#N/A	#N/A		#N/A	#N/A	#N/A		#N/A	#N/A	#N/A		#N/A	#N/A	#N/A		#N/A	#N/A	#N/A
Gene Name	#N/A	#N/A		#N/A	#N/A	#N/A		#N/A	#N/A	#N/A		#N/A	#N/A	#N/A		#N/A	#N/A	#N/A
Gene Name	#N/A	#N/A		#N/A	#N/A	#N/A		#N/A	#N/A	#N/A		#N/A	#N/A	#N/A		#N/A	#N/A	#N/A
Gene Name	#N/A	#N/A		#N/A	#N/A	#N/A		#N/A	#N/A	#N/A		#N/A	#N/A	#N/A		#N/A	#N/A	#N/A
Gene Name	#N/A	#N/A		#N/A	#N/A	#N/A		#N/A	#N/A	#N/A		#N/A	#N/A	#N/A		#N/A	#N/A	#N/A
Gene Name	#N/A	#N/A		#N/A	#N/A	#N/A		#N/A	#N/A	#N/A		#N/A	#N/A	#N/A		#N/A	#N/A	#N/A
Gene Name	#N/A	#N/A		#N/A	#N/A	#N/A		#N/A	#N/A	#N/A		#N/A	#N/A	#N/A		#N/A	#N/A	#N/A
Gene Name	#N/A	#N/A		#N/A	#N/A	#N/A		#N/A	#N/A	#N/A		#N/A	#N/A	#N/A		#N/A	#N/A	#N/A
Gene Name	#N/A	#N/A		#N/A	#N/A	#N/A		#N/A	#N/A	#N/A		#N/A	#N/A	#N/A		#N/A	#N/A	#N/A
Gene Name	#N/A	#N/A		#N/A	#N/A	#N/A		#N/A	#N/A	#N/A		#N/A	#N/A	#N/A		#N/A	#N/A	#N/A
Gene Name	#N/A	#N/A		#N/A	#N/A	#N/A		#N/A	#N/A	#N/A		#N/A	#N/A	#N/A		#N/A	#N/A	#N/A
Gene Name	#N/A	#N/A		#N/A	#N/A	#N/A		#N/A	#N/A	#N/A		#N/A	#N/A	#N/A		#N/A	#N/A	#N/A
Gene Name	#N/A	#N/A		#N/A	#N/A	#N/A		#N/A	#N/A	#N/A		#N/A	#N/A	#N/A		#N/A	#N/A	#N/A
Gene Name	#N/A	#N/A		#N/A	#N/A	#N/A		#N/A	#N/A	#N/A		#N/A	#N/A	#N/A		#N/A	#N/A	#N/A
Gene Name	#N/A	#N/A		#N/A	#N/A	#N/A		#N/A	#N/A	#N/A		#N/A	#N/A	#N/A		#N/A	#N/A	#N/A
Gene Name	#N/A	#N/A		#N/A	#N/A	#N/A		#N/A	#N/A	#N/A		#N/A	#N/A	#N/A		#N/A	#N/A	#N/A
Gene Name	#N/A	#N/A		#N/A	#N/A	#N/A		#N/A	#N/A	#N/A		#N/A	#N/A	#N/A		#N/A	#N/A	#N/A
Gene Name	#N/A	#N/A		#N/A	#N/A	#N/A		#N/A	#N/A	#N/A		#N/A	#N/A	#N/A		#N/A	#N/A	#N/A
Gene Name	#N/A	#N/A		#N/A	#N/A	#N/A		#N/A	#N/A	#N/A		#N/A	#N/A	#N/A		#N/A	#N/A	#N/A
Gene Name	#N/A	#N/A		#N/A	#N/A	#N/A		#N/A	#N/A	#N/A		#N/A	#N/A	#N/A		#N/A	#N/A	#N/A
Gene Name	#N/A	#N/A		#N/A	#N/A	#N/A		#N/A	#N/A	#N/A		#N/A	#N/A	#N/A		#N/A	#N/A	#N/A
Gene Name	#N/A	#N/A		#N/A	#N/A	#N/A		#N/A	#N/A	#N/A		#N/A	#N/A	#N/A		#N/A	#N/A	#N/A
Gene Name	#N/A	#N/A		#N/A	#N/A	#N/A		#N/A	#N/A	#N/A		#N/A	#N/A	#N/A		#N/A	#N/A	#N/A
Gene Name	#N/A	#N/A		#N/A	#N/A	#N/A		#N/A	#N/A	#N/A		#N/A	#N/A	#N/A		#N/A	#N/A	#N/A
Gene Name	#N/A	#N/A		#N/A	#N/A	#N/A		#N/A	#N/A	#N/A		#N/A	#N/A	#N/A		#N/A	#N/A	#N/A
Gene Name	#N/A	#N/A		#N/A	#N/A	#N/A		#N/A	#N/A	#N/A		#N/A	#N/A	#N/A		#N/A	#N/A	#N/A
Gene Name	#N/A	#N/A		#N/A	#N/A	#N/A		#N/A	#N/A	#N/A		#N/A	#N/A	#N/A		#N/A	#N/A	#N/A
Gene Name	#N/A	#N/A		#N/A	#N/A	#N/A		#N/A	#N/A	#N/A		#N/A	#N/A	#N/A		#N/A	#N/A	#N/A
Gene Name	#N/A	#N/A		#N/A	#N/A	#N/A		#N/A	#N/A	#N/A		#N/A	#N/A	#N/A		#N/A	#N/A	#N/A
Gene Name	#N/A	#N/A		#N/A	#N/A	#N/A		#N/A	#N/A	#N/A		#N/A	#N/A	#N/A		#N/A	#N/A	#N/A
Gene Name	#N/A	#N/A		#N/A	#N/A	#N/A		#N/A	#N/A	#N/A		#N/A	#N/A	#N/A		#N/A	#N/A	#N/A
Gene Name	#N/A	#N/A		#N/A	#N/A	#N/A		#N/A	#N/A	#N/A		#N/A	#N/A	#N/A		#N/A	#N/A	#N/A
Gene Name	#N/A	#N/A		#N/A	#N/A	#N/A		#N/A	#N/A	#N/A		#N/A	#N/A	#N/A		#N/A	#N/A	#N/A
Gene Name	#N/A	#N/A		#N/A	#N/A	#N/A		#N/A	#N/A	#N/A		#N/A	#N/A	#N/A		#N/A	#N/A	#N/A
Gene Name	#N/A	#N/A		#N/A	#N/A	#N/A		#N/A	#N/A	#N/A		#N/A	#N/A	#N/A		#N/A	#N/A	#N/A
Gene Name	#N/A	#N/A		#N/A	#N/A	#N/A		#N/A	#N/A	#N/A		#N/A	#N/A	#N/A		#N/A	#N/A	#N/A
Gene Name	#N/A	#N/A		#N/A	#N/A	#N/A		#N/A	#N/A	#N/A		#N/A	#N/A	#N/A		#N/A	#N/A	#N/A
Gene Name	#N/A	#N/A		#N/A	#N/A	#N/A		#N/A	#N/A	#N/A		#N/A	#N/A	#N/A		#N/A	#N/A	#N/A
Gene Name	#N/A	#N/A		#N/A	#N/A	#N/A		#N/A	#N/A	#N/A		#N/A	#N/A	#N/A		#N/A	#N/A	#N/A
Gene Name	#N/A	#N/A		#N/A	#N/A	#N/A		#N/A	#N/A	#N/A		#N/A	#N/A	#N/A		#N/A	#N/A	#N/A
Gene Name	#N/A	#N/A		#N/A	#N/A	#N/A		#N/A	#N/A	#N/A		#N/A	#N/A	#N/A		#N/A	#N/A	#N/A
Gene Name	#N/A	#N/A		#N/A	#N/A	#N/A		#N/A	#N/A	#N/A		#N/A	#N/A	#N/A		#N/A	#N/A	#N/A
Gene Name	#N/A	#N/A		#N/A	#N/A	#N/A		#N/A	#N/A	#N/A		#N/A	#N/A	#N/A		#N/A	#N/A	#N/A
Gene Name	#N/A	#N/A		#N/A	#N/A	#N/A		#N/A	#N/A	#N/A		#N/A	#N/A	#N/A		#N/A	#N/A	#N/A
Gene Name	#N/A	#N/A		#N/A	#N/A	#N/A		#N/A	#N/A	#N/A		#N/A	#N/A	#N/A		#N/A	#N/A	#N/A
Gene Name	#N/A	#N/A		#N/A	#N/A	#N/A		#N/A	#N/A	#N/A		#N/A	#N/A	#N/A		#N/A	#N/A	#N/A
Gene Name	#N/A	#N/A		#N/A	#N/A	#N/A		#N/A	#N/A	#N/A		#N/A	#N/A	#N/A		#N/A	#N/A	#N/A
Gene Name	#N/A	#N/A		#N/A	#N/A	#N/A		#N/A	#N/A	#N/A		#N/A	#N/A	#N/A		#N/A	#N/A	#N/A
Gene Name	#N/A	#N/A		#N/A	#N/A	#N/A		#N/A	#N/A	#N/A		#N/A	#N/A	#N/A		#N/A	#N/A	#N/A
Gene Name	#N/A	#N/A		#N/A	#N/A	#N/A		#N/A	#N/A	#N/A		#N/A	#N/A	#N/A		#N/A	#N/A	#N/A
Gene Name	#N/A	#N/A		#N/A	#N/A	#N/A		#N/A	#N/A	#N/A		#N/A	#N/A	#N/A		#N/A	#N/A	#N/A
Gene Name	#N/A	#N/A		#N/A	#N/A	#N/A		#N/A	#N/A	#N/A		#N/A	#N/A	#N/A		#N/A	#N/A	#N/A
Gene Name	#N/A	#N/A		#N/A	#N/A	#N/A		#N/A	#N/A	#N/A		#N/A	#N/A	#N/A		#N/A	#N/A	#N/A
Gene Name	#N/A	#N/A		#N/A	#N/A	#N/A		#N/A	#N/A	#N/A		#N/A	#N/A	#N/A		#N/A	#N/A	#N/A
Gene Name	#N/A	#N/A		#N/A	#N/A	#N/A		#N/A	#N/A	#N/A		#N/A	#N/A	#N/A		#N/A	#N/A	#N/A
Gene Name	#N/A	#N/A		#N/A	#N/A	#N/A		#N/A	#N/A	#N/A		#N/A	#N/A	#N/A		#N/A	#N/A	#N/A
Gene Name	#N/A	#N/A		#N/A	#N/A	#N/A		#N/A	#N/A	#N/A		#N/A	#N/A	#N/A		#N/A	#N/A	#N/A
Gene Name	#N/A	#N/A		#N/A	#N/A	#N/A		#N/A	#N/A	#N/A		#N/A	#N/A	#N/A		#N/A	#N/A	#N/A
Gene Name	#N/A	#N/A		#N/A	#N/A	#N/A		#N/A	#N/A	#N/A		#N/A	#N/A	#N/A		#N/A	#N/A	#N/A
Gene Name	#N/A	#N/A		#N/A	#N/A	#N/A		#N/A	#N/A	#N/A		#N/A	#N/A	#N/A		#N/A	#N/A	#N/A
Gene Name	#N/A	#N/A		#N/A	#N/A	#N/A		#N/A	#N/A	#N/A		#N/A	#N/A	#N/A		#N/A	#N/A	#N/A
Gene Name	#N/A	#N/A		#N/A	#N/A	#N/A		#N/A	#N/A	#N/A		#N/A	#N/A	#N/A		#N/A	#N/A	#N/A
Gene Name	#N/A	#N/A		#N/A	#N/A	#N/A		#N/A	#N/A	#N/A		#N/A	#N/A	#N/A		#N/A	#N/A	#N/A
Gene Name	#N/A	#N/A		#N/A	#N/A	#N/A		#N/A	#N/A	#N/A		#N/A	#N/A	#N/A		#N/A	#N/A	#N/A
Gene Name	#N/A	#N/A		#N/A	#N/A	#N/A		#N/A	#N/A	#N/A		#N/A	#N/A	#N/A		#N/A	#N/A	#N/A
Gene Name	#N/A	#N/A		#N/A	#N/A	#N/A		#N/A	#N/A	#N/A		#N/A	#N/A	#N/A		#N/A	#N/A	#N/A
Gene Name	#N/A	#N/A		#N/A	#N/A	#N/A		#N/A	#N/A	#N/A		#N/A	#N/A	#N/A		#N/A	#N/A	#N/A
Gene Name	#N/A	#N/A		#N/A	#N/A	#N/A		#N/A	#N/A	#N/A		#N/A	#N/A	#N/A		#N/A	#N/A	#N/A
Gene Name	#N/A	#N/A		#N/A	#N/A	#N/A		#N/A	#N/A	#N/A		#N/A	#N/A	#N/A		#N/A	#N/A	#N/A
Gene Name	#N/A	#N/A		#N/A	#N/A	#N/A		#N/A	#N/A	#N/A		#N/A	#N/A	#N/A		#N/A	#N/A	#N/A
Gene Name	#N/A	#N/A		#N/A	#N/A	#N/A		#N/A	#N/A	#N/A		#N/A	#N/A	#N/A		#N/A	#N/A	#N/A
Gene Name	#N/A	#N/A		#N/A	#N/A	#N/A		#N/A	#N/A	#N/A		#N/A	#N/A	#N/A		#N/A	#N/A	#N/A
Gene Name	#N/A	#N/A		#N/A	#N/A	#N/A		#N/A	#N/A	#N/A		#N/A	#N/A	#N/A		#N/A	#N/A	#N/A
Gene Name	#N/A	#N/A		#N/A	#N/A	#N/A		#N/A	#N/A	#N/A		#N/A	#N/A	#N/A		#N/A	#N/A	#N/A
Gene Name	#N/A	#N/A		#N/A	#N/A	#N/A		#N/A	#N/A	#N/A		#N/A	#N/A	#N/A		#N/A	#N/A	#N/A
Gene Name	#N/A	#N/A		#N/A	#N/A	#N/A		#N/A	#N/A	#N/A		#N/A	#N/A	#N/A		#N/A	#N/A	#N/A
Gene Name	#N/A	#N/A		#N/A	#N/A	#N/A		#N/A	#N/A	#N/A		#N/A	#N/A	#N/A		#N/A	#N/A	#N/A
Gene Name	#N/A	#N/A		#N/A	#N/A	#N/A		#N/A	#N/A	#N/A		#N/A	#N/A	#N/A		#N/A	#N/A	#N/A
Gene Name	#N/A	#N/A		#N/A	#N/A	#N/A		#N/A	#N/A	#N/A		#N/A	#N/A	#N/A		#N/A	#N/A	#N/A
Gene Name	#N/A	#N/A		#N/A	#N/A	#N/A		#N/A	#N/A	#N/A		#N/A	#N/A	#N/A		#N/A	#N/A	#N/A
Gene Name	#N/A	#N/A		#N/A	#N/A	#N/A		#N/A	#N/A	#N/A		#N/A	#N/A	#N/A		#N/A	#N/A	#N/A
Gene Name	#N/A	#N/A		#N/A	#N/A	#N/A		#N/A	#N/A	#N/A		#N/A	#N/A	#N/A		#N/A	#N/A	#N/A
Gene Name	#N/A	#N/A		#N/A	#N/A	#N/A		#N/A	#N/A	#N/A		#N/A	#N/A	#N/A		#N/A	#N/A	#N/A
Gene Name	#N/A	#N/A		#N/A	#N/A	#N/A		#N/A	#N/A	#N/A		#N/A	#N/A	#N/A		#N/A	#N/A	#N/A
Gene Name	#N/A	#N/A		#N/A	#N/A	#N/A		#N/A	#N/A	#N/A		#N/A	#N/A	#N/A		#N/A	#N/A	#N/A
Gene Name	#N/A	#N/A		#N/A	#N/A	#N/A		#N/A	#N/A	#N/A		#N/A	#N/A	#N/A		#N/A	#N/A	#N/A
Gene Name	#N/A	#N/A		#N/A	#N/A	#N/A		#N/A	#N/A	#N/A		#N/A	#N/A	#N/A		#N/A	#N/A	#N/A
Gene Name	#N/A	#N/A		#N/A	#N/A	#N/A		#N/A	#N/A	#N/A		#N/A	#N/A	#N/A		#N/A	#N/A	#N/A
Gene Name	#N/A	#N/A		#N/A	#N/A	#N/A		#N/A	#N/A	#N/A		#N/A	#N/A	#N/A		#N/A	#N/A	#N/A
Gene Name	#N/A	#N/A		#N/A	#N/A	#N/A		#N/A	#N/A	#N/A		#N/A	#N/A	#N/A		#N/A	#N/A	#N/A
Gene Name	#N/A	#N/A		#N/A	#N/A	#N/A		#N/A	#N/A	#N/A		#N/A	#N/A	#N/A		#N/A	#N/A	#N/A
Gene Name	#N/A	#N/A		#N/A	#N/A	#N/A		#N/A	#N/A	#N/A		#N/A	#N/A	#N/A		#N/A	#N/A	#N/A
Gene Name	#N/A	#N/A		#N/A	#N/A	#N/A		#N/A	#N/A	#N/A		#N/A	#N/A	#N/A		#N/A	#N/A	#N/A
Gene Name	#N/A	#N/A		#N/A	#N/A	#N/A		#N/A	#N/A	#N/A		#N/A	#N/A	#N/A		#N/A	#N/A	#N/A
Gene Name	#N/A	#N/A		#N/A	#N/A	#N/A		#N/A	#N/A	#N/A		#N/A	#N/A	#N/A		#N/A	#N/A	#N/A
Gene Name	#N/A	#N/A		#N/A	#N/A	#N/A		#N/A	#N/A	#N/A		#N/A	#N/A	#N/A		#N/A	#N/A	#N/A
Gene Name	#N/A	#N/A		#N/A	#N/A	#N/A		#N/A	#N/A	#N/A		#N/A	#N/A	#N/A		#N/A	#N/A	#N/A
Gene Name	#N/A	#N/A		#N/A	#N/A	#N/A		#N/A	#N/A	#N/A		#N/A	#N/A	#N/A		#N/A	#N/A	#N/A
Gene Name	#N/A	#N/A		#N/A	#N/A	#N/A		#N/A	#N/A	#N/A		#N/A	#N/A	#N/A		#N/A	#N/A	#N/A
Gene Name	#N/A	#N/A		#N/A	#N/A	#N/A		#N/A	#N/A	#N/A		#N/A	#N/A	#N/A		#N/A	#N/A	#N/A
Gene Name	#N/A	#N/A		#N/A	#N/A	#N/A		#N/A	#N/A	#N/A		#N/A	#N/A	#N/A		#N/A	#N/A	#N/A
Gene Name	#N/A	#N/A		#N/A	#N/A	#N/A		#N/A	#N/A	#N/A		#N/A	#N/A	#N/A		#N/A	#N/A	#N/A
Gene Name	#N/A	#N/A		#N/A	#N/A	#N/A		#N/A	#N/A	#N/A		#N/A	#N/A	#N/A		#N/A	#N/A	#N/A
Gene Name	#N/A	#N/A		#N/A	#N/A	#N/A		#N/A	#N/A	#N/A		#N/A	#N/A	#N/A		#N/A	#N/A	#N/A
Gene Name	#N/A	#N/A		#N/A	#N/A	#N/A		#N/A	#N/A	#N/A		#N/A	#N/A	#N/A		#N/A	#N/A	#N/A
Gene Name	#N/A	#N/A		#N/A	#N/A	#N/A		#N/A	#N/A	#N/A		#N/A	#N/A	#N/A		#N/A	#N/A	#N/A
Gene Name	#N/A	#N/A		#N/A	#N/A	#N/A		#N/A	#N/A	#N/A		#N/A	#N/A	#N/A		#N/A	#N/A	#N/A
Gene Name	#N/A	#N/A		#N/A	#N/A	#N/A		#N/A	#N/A	#N/A		#N/A	#N/A	#N/A		#N/A	#N/A	#N/A
Gene Name	#N/A	#N/A		#N/A	#N/A	#N/A		#N/A	#N/A	#N/A		#N/A	#N/A	#N/A		#N/A	#N/A	#N/A
Gene Name	#N/A	#N/A		#N/A	#N/A	#N/A		#N/A	#N/A	#N/A		#N/A	#N/A	#N/A		#N/A	#N/A	#N/A
Gene Name	#N/A	#N/A		#N/A	#N/A	#N/A		#N/A	#N/A	#N/A		#N/A	#N/A	#N/A		#N/A	#N/A	#N/A
Gene Name	#N/A	#N/A		#N/A	#N/A	#N/A		#N/A	#N/A	#N/A		#N/A	#N/A	#N/A		#N/A	#N/A	#N/A
Gene Name	#N/A	#N/A		#N/A	#N/A	#N/A		#N/A	#N/A	#N/A		#N/A	#N/A	#N/A		#N/A	#N/A	#N/A
Gene Name	#N/A	#N/A		#N/A	#N/A	#N/A		#N/A	#N/A	#N/A		#N/A	#N/A	#N/A		#N/A	#N/A	#N/A
Gene Name	#N/A	#N/A		#N/A	#N/A	#N/A		#N/A	#N/A	#N/A		#N/A	#N/A	#N/A		#N/A	#N/A	#N/A
Gene Name	#N/A	#N/A		#N/A	#N/A	#N/A		#N/A	#N/A	#N/A		#N/A	#N/A	#N/A		#N/A	#N/A	#N/A
Gene Name	#N/A	#N/A		#N/A	#N/A	#N/A		#N/A	#N/A	#N/A		#N/A	#N/A	#N/A		#N/A	#N/A	#N/A
Gene Name	#N/A	#N/A		#N/A	#N/A	#N/A		#N/A	#N/A	#N/A		#N/A	#N/A	#N/A		#N/A	#N/A	#N/A
Gene Name	#N/A	#N/A		#N/A	#N/A	#N/A		#N/A	#N/A	#N/A		#N/A	#N/A	#N/A		#N/A	#N/A	#N/A
Gene Name	#N/A	#N/A		#N/A	#N/A	#N/A		#N/A	#N/A	#N/A		#N/A	#N/A	#N/A		#N/A	#N/A	#N/A
Gene Name	#N/A	#N/A		#N/A	#N/A	#N/A		#N/A	#N/A	#N/A		#N/A	#N/A	#N/A		#N/A	#N/A	#N/A
Gene Name	#N/A	#N/A		#N/A	#N/A	#N/A		#N/A	#N/A	#N/A		#N/A	#N/A	#N/A		#N/A	#N/A	#N/A
Gene Name	#N/A	#N/A		#N/A	#N/A	#N/A		#N/A	#N/A	#N/A		#N/A	#N/A	#N/A		#N/A	#N/A	#N/A
Gene Name	#N/A	#N/A		#N/A	#N/A	#N/A		#N/A	#N/A	#N/A		#N/A	#N/A	#N/A		#N/A	#N/A	#N/A
Gene Name	#N/A	#N/A		#N/A	#N/A	#N/A		#N/A	#N/A	#N/A		#N/A	#N/A	#N/A		#N/A	#N/A	#N/A
Gene Name	#N/A	#N/A		#N/A	#N/A	#N/A		#N/A	#N/A	#N/A		#N/A	#N/A	#N/A		#N/A	#N/A	#N/A
Gene Name	#N/A	#N/A		#N/A	#N/A	#N/A		#N/A	#N/A	#N/A		#N/A	#N/A	#N/A		#N/A	#N/A	#N/A
Gene Name	#N/A	#N/A		#N/A	#N/A	#N/A		#N/A	#N/A	#N/A		#N/A	#N/A	#N/A		#N/A	#N/A	#N/A
Gene Name	#N/A	#N/A		#N/A	#N/A	#N/A		#N/A	#N/A	#N/A		#N/A	#N/A	#N/A		#N/A	#N/A	#N/A
Gene Name	#N/A	#N/A		#N/A	#N/A	#N/A		#N/A	#N/A	#N/A		#N/A	#N/A	#N/A		#N/A	#N/A	#N/A
Gene Name	#N/A	#N/A		#N/A	#N/A	#N/A		#N/A	#N/A	#N/A		#N/A	#N/A	#N/A		#N/A	#N/A	#N/A
Gene Name	#N/A	#N/A		#N/A	#N/A	#N/A		#N/A	#N/A	#N/A		#N/A	#N/A	#N/A		#N/A	#N/A	#N/A
Gene Name	#N/A	#N/A		#N/A	#N/A	#N/A		#N/A	#N/A	#N/A		#N/A	#N/A	#N/A		#N/A	#N/A	#N/A
Gene Name	#N/A	#N/A		#N/A	#N/A	#N/A		#N/A	#N/A	#N/A		#N/A	#N/A	#N/A		#N/A	#N/A	#N/A
Gene Name	#N/A	#N/A		#N/A	#N/A	#N/A		#N/A	#N/A	#N/A		#N/A	#N/A	#N/A		#N/A	#N/A	#N/A
Gene Name	#N/A	#N/A		#N/A	#N/A	#N/A		#N/A	#N/A	#N/A		#N/A	#N/A	#N/A		#N/A	#N/A	#N/A
Gene Name	#N/A	#N/A		#N/A	#N/A	#N/A		#N/A	#N/A	#N/A		#N/A	#N/A	#N/A		#N/A	#N/A	#N/A
Gene Name	#N/A	#N/A		#N/A	#N/A	#N/A		#N/A	#N/A	#N/A		#N/A	#N/A	#N/A		#N/A	#N/A	#N/A
Gene Name	#N/A	#N/A		#N/A	#N/A	#N/A		#N/A	#N/A	#N/A		#N/A	#N/A	#N/A		#N/A	#N/A	#N/A
Gene Name	#N/A	#N/A		#N/A	#N/A	#N/A		#N/A	#N/A	#N/A		#N/A	#N/A	#N/A		#N/A	#N/A	#N/A
Gene Name	#N/A	#N/A		#N/A	#N/A	#N/A		#N/A	#N/A	#N/A		#N/A	#N/A	#N/A		#N/A	#N/A	#N/A
Gene Name	#N/A	#N/A		#N/A	#N/A	#N/A		#N/A	#N/A	#N/A		#N/A	#N/A	#N/A		#N/A	#N/A	#N/A
Gene Name	#N/A	#N/A		#N/A	#N/A	#N/A		#N/A	#N/A	#N/A		#N/A	#N/A	#N/A		#N/A	#N/A	#N/A
Gene Name	#N/A	#N/A		#N/A	#N/A	#N/A		#N/A	#N/A	#N/A		#N/A	#N/A	#N/A		#N/A	#N/A	#N/A
Gene Name	#N/A	#N/A		#N/A	#N/A	#N/A		#N/A	#N/A	#N/A		#N/A	#N/A	#N/A		#N/A	#N/A	#N/A
Gene Name	#N/A	#N/A		#N/A	#N/A	#N/A		#N/A	#N/A	#N/A		#N/A	#N/A	#N/A		#N/A	#N/A	#N/A
Gene Name	#N/A	#N/A		#N/A	#N/A	#N/A		#N/A	#N/A	#N/A		#N/A	#N/A	#N/A		#N/A	#N/A	#N/A
Gene Name	#N/A	#N/A		#N/A	#N/A	#N/A		#N/A	#N/A	#N/A		#N/A	#N/A	#N/A		#N/A	#N/A	#N/A
Gene Name	#N/A	#N/A		#N/A	#N/A	#N/A		#N/A	#N/A	#N/A		#N/A	#N/A	#N/A		#N/A	#N/A	#N/A
Gene Name	#N/A	#N/A		#N/A	#N/A	#N/A		#N/A	#N/A	#N/A		#N/A	#N/A	#N/A		#N/A	#N/A	#N/A
Gene Name	#N/A	#N/A		#N/A	#N/A	#N/A		#N/A	#N/A	#N/A		#N/A	#N/A	#N/A		#N/A	#N/A	#N/A
Gene Name	#N/A	#N/A		#N/A	#N/A	#N/A		#N/A	#N/A	#N/A		#N/A	#N/A	#N/A		#N/A	#N/A	#N/A
Gene Name	#N/A	#N/A		#N/A	#N/A	#N/A		#N/A	#N/A	#N/A		#N/A	#N/A	#N/A		#N/A	#N/A	#N/A
Gene Name	#N/A	#N/A		#N/A	#N/A	#N/A		#N/A	#N/A	#N/A		#N/A	#N/A	#N/A		#N/A	#N/A	#N/A
Gene Name	#N/A	#N/A		#N/A	#N/A	#N/A		#N/A	#N/A	#N/A		#N/A	#N/A	#N/A		#N/A	#N/A	#N/A
Gene Name	#N/A	#N/A		#N/A	#N/A	#N/A		#N/A	#N/A	#N/A		#N/A	#N/A	#N/A		#N/A	#N/A	#N/A
Gene Name	#N/A	#N/A		#N/A	#N/A	#N/A		#N/A	#N/A	#N/A		#N/A	#N/A	#N/A		#N/A	#N/A	#N/A
Gene Name	#N/A	#N/A		#N/A	#N/A	#N/A		#N/A	#N/A	#N/A		#N/A	#N/A	#N/A		#N/A	#N/A	#N/A
Gene Name	#N/A	#N/A		#N/A	#N/A	#N/A		#N/A	#N/A	#N/A		#N/A	#N/A	#N/A		#N/A	#N/A	#N/A
Gene Name	#N/A	#N/A		#N/A	#N/A	#N/A		#N/A	#N/A	#N/A		#N/A	#N/A	#N/A		#N/A	#N/A	#N/A
Gene Name	#N/A	#N/A		#N/A	#N/A	#N/A		#N/A	#N/A	#N/A		#N/A	#N/A	#N/A		#N/A	#N/A	#N/A
Gene Name	#N/A	#N/A		#N/A	#N/A	#N/A		#N/A	#N/A	#N/A		#N/A	#N/A	#N/A		#N/A	#N/A	#N/A
Gene Name	#N/A	#N/A		#N/A	#N/A	#N/A		#N/A	#N/A	#N/A		#N/A	#N/A	#N/A		#N/A	#N/A	#N/A
Gene Name	#N/A	#N/A		#N/A	#N/A	#N/A		#N/A	#N/A	#N/A		#N/A	#N/A	#N/A		#N/A	#N/A	#N/A
Gene Name	#N/A	#N/A		#N/A	#N/A	#N/A		#N/A	#N/A	#N/A		#N/A	#N/A	#N/A		#N/A	#N/A	#N/A
Gene Name	#N/A	#N/A		#N/A	#N/A	#N/A		#N/A	#N/A	#N/A		#N/A	#N/A	#N/A		#N/A	#N/A	#N/A
Gene Name	#N/A	#N/A		#N/A	#N/A	#N/A		#N/A	#N/A	#N/A		#N/A	#N/A	#N/A		#N/A	#N/A	#N/A
Gene Name	#N/A	#N/A		#N/A	#N/A	#N/A		#N/A	#N/A	#N/A		#N/A	#N/A	#N/A		#N/A	#N/A	#N/A
Gene Name	#N/A	#N/A		#N/A	#N/A	#N/A		#N/A	#N/A	#N/A		#N/A	#N/A	#N/A		#N/A	#N/A	#N/A
Gene Name	#N/A	#N/A		#N/A	#N/A	#N/A		#N/A	#N/A	#N/A		#N/A	#N/A	#N/A		#N/A	#N/A	#N/A
Gene Name	#N/A	#N/A		#N/A	#N/A	#N/A		#N/A	#N/A	#N/A		#N/A	#N/A	#N/A		#N/A	#N/A	#N/A
Gene Name	#N/A	#N/A		#N/A	#N/A	#N/A		#N/A	#N/A	#N/A		#N/A	#N/A	#N/A		#N/A	#N/A	#N/A
Gene Name	#N/A	#N/A		#N/A	#N/A	#N/A		#N/A	#N/A	#N/A		#N/A	#N/A	#N/A		#N/A	#N/A	#N/A
Gene Name	#N/A	#N/A		#N/A	#N/A	#N/A		#N/A	#N/A	#N/A		#N/A	#N/A	#N/A		#N/A	#N/A	#N/A
Gene Name	#N/A	#N/A		#N/A	#N/A	#N/A		#N/A	#N/A	#N/A		#N/A	#N/A	#N/A		#N/A	#N/A	#N/A
Gene Name	#N/A	#N/A		#N/A	#N/A	#N/A		#N/A	#N/A	#N/A		#N/A	#N/A	#N/A		#N/A	#N/A	#N/A
Gene Name	#N/A	#N/A		#N/A	#N/A	#N/A		#N/A	#N/A	#N/A		#N/A	#N/A	#N/A		#N/A	#N/A	#N/A
Gene Name	#N/A	#N/A		#N/A	#N/A	#N/A		#N/A	#N/A	#N/A		#N/A	#N/A	#N/A		#N/A	#N/A	#N/A
Gene Name	#N/A	#N/A		#N/A	#N/A	#N/A		#N/A	#N/A	#N/A		#N/A	#N/A	#N/A		#N/A	#N/A	#N/A
Gene Name	#N/A	#N/A		#N/A	#N/A	#N/A		#N/A	#N/A	#N/A		#N/A	#N/A	#N/A		#N/A	#N/A	#N/A
Gene Name	#N/A	#N/A		#N/A	#N/A	#N/A		#N/A	#N/A	#N/A		#N/A	#N/A	#N/A		#N/A	#N/A	#N/A
Gene Name	#N/A	#N/A		#N/A	#N/A	#N/A		#N/A	#N/A	#N/A		#N/A	#N/A	#N/A		#N/A	#N/A	#N/A
Gene Name	#N/A	#N/A		#N/A	#N/A	#N/A		#N/A	#N/A	#N/A		#N/A	#N/A	#N/A		#N/A	#N/A	#N/A
Gene Name	#N/A	#N/A		#N/A	#N/A	#N/A		#N/A	#N/A	#N/A		#N/A	#N/A	#N/A		#N/A	#N/A	#N/A
Gene Name	#N/A	#N/A		#N/A	#N/A	#N/A		#N/A	#N/A	#N/A		#N/A	#N/A	#N/A		#N/A	#N/A	#N/A
Gene Name	#N/A	#N/A		#N/A	#N/A	#N/A		#N/A	#N/A	#N/A		#N/A	#N/A	#N/A		#N/A	#N/A	#N/A
Gene Name	#N/A	#N/A		#N/A	#N/A	#N/A		#N/A	#N/A	#N/A		#N/A	#N/A	#N/A		#N/A	#N/A	#N/A
Gene Name	#N/A	#N/A		#N/A	#N/A	#N/A		#N/A	#N/A	#N/A		#N/A	#N/A	#N/A		#N/A	#N/A	#N/A
Gene Name	#N/A	#N/A		#N/A	#N/A	#N/A		#N/A	#N/A	#N/A		#N/A	#N/A	#N/A		#N/A	#N/A	#N/A
Gene Name	#N/A	#N/A		#N/A	#N/A	#N/A		#N/A	#N/A	#N/A		#N/A	#N/A	#N/A		#N/A	#N/A	#N/A
Gene Name	#N/A	#N/A		#N/A	#N/A	#N/A		#N/A	#N/A	#N/A		#N/A	#N/A	#N/A		#N/A	#N/A	#N/A
Gene Name	#N/A	#N/A		#N/A	#N/A	#N/A		#N/A	#N/A	#N/A		#N/A	#N/A	#N/A		#N/A	#N/A	#N/A
Gene Name	#N/A	#N/A		#N/A	#N/A	#N/A		#N/A	#N/A	#N/A		#N/A	#N/A	#N/A		#N/A	#N/A	#N/A
Gene Name	#N/A	#N/A		#N/A	#N/A	#N/A		#N/A	#N/A	#N/A		#N/A	#N/A	#N/A		#N/A	#N/A	#N/A
Gene Name	#N/A	#N/A		#N/A	#N/A	#N/A		#N/A	#N/A	#N/A		#N/A	#N/A	#N/A		#N/A	#N/A	#N/A
Gene Name	#N/A	#N/A		#N/A	#N/A	#N/A		#N/A	#N/A	#N/A		#N/A	#N/A	#N/A		#N/A	#N/A	#N/A
Gene Name	#N/A	#N/A		#N/A	#N/A	#N/A		#N/A	#N/A	#N/A		#N/A	#N/A	#N/A		#N/A	#N/A	#N/A
Gene Name	#N/A	#N/A		#N/A	#N/A	#N/A		#N/A	#N/A	#N/A		#N/A	#N/A	#N/A		#N/A	#N/A	#N/A
Gene Name	#N/A	#N/A		#N/A	#N/A	#N/A		#N/A	#N/A	#N/A		#N/A	#N/A	#N/A		#N/A	#N/A	#N/A
Gene Name	#N/A	#N/A		#N/A	#N/A	#N/A		#N/A	#N/A	#N/A		#N/A	#N/A	#N/A		#N/A	#N/A	#N/A
Gene Name	#N/A	#N/A		#N/A	#N/A	#N/A		#N/A	#N/A	#N/A		#N/A	#N/A	#N/A		#N/A	#N/A	#N/A
Gene Name	#N/A	#N/A		#N/A	#N/A	#N/A		#N/A	#N/A	#N/A		#N/A	#N/A	#N/A		#N/A	#N/A	#N/A
Gene Name	#N/A	#N/A		#N/A	#N/A	#N/A		#N/A	#N/A	#N/A		#N/A	#N/A	#N/A		#N/A	#N/A	#N/A
Gene Name	#N/A	#N/A		#N/A	#N/A	#N/A		#N/A	#N/A	#N/A		#N/A	#N/A	#N/A		#N/A	#N/A	#N/A
Gene Name	#N/A	#N/A		#N/A	#N/A	#N/A		#N/A	#N/A	#N/A		#N/A	#N/A	#N/A		#N/A	#N/A	#N/A
Gene Name	#N/A	#N/A		#N/A	#N/A	#N/A		#N/A	#N/A	#N/A		#N/A	#N/A	#N/A		#N/A	#N/A	#N/A
Gene Name	#N/A	#N/A		#N/A	#N/A	#N/A		#N/A	#N/A	#N/A		#N/A	#N/A	#N/A		#N/A	#N/A	#N/A
Gene Name	#N/A	#N/A		#N/A	#N/A	#N/A		#N/A	#N/A	#N/A		#N/A	#N/A	#N/A		#N/A	#N/A	#N/A
Gene Name	#N/A	#N/A		#N/A	#N/A	#N/A		#N/A	#N/A	#N/A		#N/A	#N/A	#N/A		#N/A	#N/A	#N/A
Gene Name	#N/A	#N/A		#N/A	#N/A	#N/A		#N/A	#N/A	#N/A		#N/A	#N/A	#N/A		#N/A	#N/A	#N/A
Gene Name	#N/A	#N/A		#N/A	#N/A	#N/A		#N/A	#N/A	#N/A		#N/A	#N/A	#N/A		#N/A	#N/A	#N/A
Gene Name	#N/A	#N/A		#N/A	#N/A	#N/A		#N/A	#N/A	#N/A		#N/A	#N/A	#N/A		#N/A	#N/A	#N/A
Gene Name	#N/A	#N/A		#N/A	#N/A	#N/A		#N/A	#N/A	#N/A		#N/A	#N/A	#N/A		#N/A	#N/A	#N/A
Gene Name	#N/A	#N/A		#N/A	#N/A	#N/A		#N/A	#N/A	#N/A		#N/A	#N/A	#N/A		#N/A	#N/A	#N/A
Gene Name	#N/A	#N/A		#N/A	#N/A	#N/A		#N/A	#N/A	#N/A		#N/A	#N/A	#N/A		#N/A	#N/A	#N/A
Gene Name	#N/A	#N/A		#N/A	#N/A	#N/A		#N/A	#N/A	#N/A		#N/A	#N/A	#N/A		#N/A	#N/A	#N/A
Gene Name	#N/A	#N/A		#N/A	#N/A	#N/A		#N/A	#N/A	#N/A		#N/A	#N/A	#N/A		#N/A	#N/A	#N/A
Gene Name	#N/A	#N/A		#N/A	#N/A	#N/A		#N/A	#N/A	#N/A		#N/A	#N/A	#N/A		#N/A	#N/A	#N/A
Gene Name	#N/A	#N/A		#N/A	#N/A	#N/A		#N/A	#N/A	#N/A		#N/A	#N/A	#N/A		#N/A	#N/A	#N/A
Gene Name	#N/A	#N/A		#N/A	#N/A	#N/A		#N/A	#N/A	#N/A		#N/A	#N/A	#N/A		#N/A	#N/A	#N/A
Gene Name	#N/A	#N/A		#N/A	#N/A	#N/A		#N/A	#N/A	#N/A		#N/A	#N/A	#N/A		#N/A	#N/A	#N/A
Gene Name	#N/A	#N/A		#N/A	#N/A	#N/A		#N/A	#N/A	#N/A		#N/A	#N/A	#N/A		#N/A	#N/A	#N/A
Gene Name	#N/A	#N/A		#N/A	#N/A	#N/A		#N/A	#N/A	#N/A		#N/A	#N/A	#N/A		#N/A	#N/A	#N/A
Gene Name	#N/A	#N/A		#N/A	#N/A	#N/A		#N/A	#N/A	#N/A		#N/A	#N/A	#N/A		#N/A	#N/A	#N/A
Gene Name	#N/A	#N/A		#N/A	#N/A	#N/A		#N/A	#N/A	#N/A		#N/A	#N/A	#N/A		#N/A	#N/A	#N/A
Gene Name	#N/A	#N/A		#N/A	#N/A	#N/A		#N/A	#N/A	#N/A		#N/A	#N/A	#N/A		#N/A	#N/A	#N/A
Gene Name	#N/A	#N/A		#N/A	#N/A	#N/A		#N/A	#N/A	#N/A		#N/A	#N/A	#N/A		#N/A	#N/A	#N/A
Gene Name	#N/A	#N/A		#N/A	#N/A	#N/A		#N/A	#N/A	#N/A		#N/A	#N/A	#N/A		#N/A	#N/A	#N/A
Gene Name	#N/A	#N/A		#N/A	#N/A	#N/A		#N/A	#N/A	#N/A		#N/A	#N/A	#N/A		#N/A	#N/A	#N/A
Gene Name	#N/A	#N/A		#N/A	#N/A	#N/A		#N/A	#N/A	#N/A		#N/A	#N/A	#N/A		#N/A	#N/A	#N/A
Gene Name	#N/A	#N/A		#N/A	#N/A	#N/A		#N/A	#N/A	#N/A		#N/A	#N/A	#N/A		#N/A	#N/A	#N/A
Gene Name	#N/A	#N/A		#N/A	#N/A	#N/A		#N/A	#N/A	#N/A		#N/A	#N/A	#N/A		#N/A	#N/A	#N/A
Gene Name	#N/A	#N/A		#N/A	#N/A	#N/A		#N/A	#N/A	#N/A		#N/A	#N/A	#N/A		#N/A	#N/A	#N/A
Gene Name	#N/A	#N/A		#N/A	#N/A	#N/A		#N/A	#N/A	#N/A		#N/A	#N/A	#N/A		#N/A	#N/A	#N/A
Gene Name	#N/A	#N/A		#N/A	#N/A	#N/A		#N/A	#N/A	#N/A		#N/A	#N/A	#N/A		#N/A	#N/A	#N/A
Gene Name	#N/A	#N/A		#N/A	#N/A	#N/A		#N/A	#N/A	#N/A		#N/A	#N/A	#N/A		#N/A	#N/A	#N/A
Gene Name	#N/A	#N/A		#N/A	#N/A	#N/A		#N/A	#N/A	#N/A		#N/A	#N/A	#N/A		#N/A	#N/A	#N/A
Gene Name	#N/A	#N/A		#N/A	#N/A	#N/A		#N/A	#N/A	#N/A		#N/A	#N/A	#N/A		#N/A	#N/A	#N/A
Gene Name	#N/A	#N/A		#N/A	#N/A	#N/A		#N/A	#N/A	#N/A		#N/A	#N/A	#N/A		#N/A	#N/A	#N/A
Gene Name	#N/A	#N/A		#N/A	#N/A	#N/A		#N/A	#N/A	#N/A		#N/A	#N/A	#N/A		#N/A	#N/A	#N/A
Gene Name	#N/A	#N/A		#N/A	#N/A	#N/A		#N/A	#N/A	#N/A		#N/A	#N/A	#N/A		#N/A	#N/A	#N/A
Gene Name	#N/A	#N/A		#N/A	#N/A	#N/A		#N/A	#N/A	#N/A		#N/A	#N/A	#N/A		#N/A	#N/A	#N/A
Gene Name	#N/A	#N/A		#N/A	#N/A	#N/A		#N/A	#N/A	#N/A		#N/A	#N/A	#N/A		#N/A	#N/A	#N/A
Gene Name	#N/A	#N/A		#N/A	#N/A	#N/A		#N/A	#N/A	#N/A		#N/A	#N/A	#N/A		#N/A	#N/A	#N/A
Gene Name	#N/A	#N/A		#N/A	#N/A	#N/A		#N/A	#N/A	#N/A		#N/A	#N/A	#N/A		#N/A	#N/A	#N/A
Gene Name	#N/A	#N/A		#N/A	#N/A	#N/A		#N/A	#N/A	#N/A		#N/A	#N/A	#N/A		#N/A	#N/A	#N/A
Gene Name	#N/A	#N/A		#N/A	#N/A	#N/A		#N/A	#N/A	#N/A		#N/A	#N/A	#N/A		#N/A	#N/A	#N/A
Gene Name	#N/A	#N/A		#N/A	#N/A	#N/A		#N/A	#N/A	#N/A		#N/A	#N/A	#N/A		#N/A	#N/A	#N/A
Gene Name	#N/A	#N/A		#N/A	#N/A	#N/A		#N/A	#N/A	#N/A		#N/A	#N/A	#N/A		#N/A	#N/A	#N/A
Gene Name	#N/A	#N/A		#N/A	#N/A	#N/A		#N/A	#N/A	#N/A		#N/A	#N/A	#N/A		#N/A	#N/A	#N/A
Gene Name	#N/A	#N/A		#N/A	#N/A	#N/A		#N/A	#N/A	#N/A		#N/A	#N/A	#N/A		#N/A	#N/A	#N/A
Gene Name	#N/A	#N/A		#N/A	#N/A	#N/A		#N/A	#N/A	#N/A		#N/A	#N/A	#N/A		#N/A	#N/A	#N/A
Gene Name	#N/A	#N/A		#N/A	#N/A	#N/A		#N/A	#N/A	#N/A		#N/A	#N/A	#N/A		#N/A	#N/A	#N/A
Gene Name	#N/A	#N/A		#N/A	#N/A	#N/A		#N/A	#N/A	#N/A		#N/A	#N/A	#N/A		#N/A	#N/A	#N/A
Gene Name	#N/A	#N/A		#N/A	#N/A	#N/A		#N/A	#N/A	#N/A		#N/A	#N/A	#N/A		#N/A	#N/A	#N/A
Gene Name	#N/A	#N/A		#N/A	#N/A	#N/A		#N/A	#N/A	#N/A		#N/A	#N/A	#N/A		#N/A	#N/A	#N/A
Gene Name	#N/A	#N/A		#N/A	#N/A	#N/A		#N/A	#N/A	#N/A		#N/A	#N/A	#N/A		#N/A	#N/A	#N/A
Gene Name	#N/A	#N/A		#N/A	#N/A	#N/A		#N/A	#N/A	#N/A		#N/A	#N/A	#N/A		#N/A	#N/A	#N/A
Gene Name	#N/A	#N/A		#N/A	#N/A	#N/A		#N/A	#N/A	#N/A		#N/A	#N/A	#N/A		#N/A	#N/A	#N/A
Gene Name	#N/A	#N/A		#N/A	#N/A	#N/A		#N/A	#N/A	#N/A		#N/A	#N/A	#N/A		#N/A	#N/A	#N/A
Gene Name	#N/A	#N/A		#N/A	#N/A	#N/A		#N/A	#N/A	#N/A		#N/A	#N/A	#N/A		#N/A	#N/A	#N/A
Gene Name	#N/A	#N/A		#N/A	#N/A	#N/A		#N/A	#N/A	#N/A		#N/A	#N/A	#N/A		#N/A	#N/A	#N/A
Gene Name	#N/A	#N/A		#N/A	#N/A	#N/A		#N/A	#N/A	#N/A		#N/A	#N/A	#N/A		#N/A	#N/A	#N/A
Gene Name	#N/A	#N/A		#N/A	#N/A	#N/A		#N/A	#N/A	#N/A		#N/A	#N/A	#N/A		#N/A	#N/A	#N/A
Gene Name	#N/A	#N/A		#N/A	#N/A	#N/A		#N/A	#N/A	#N/A		#N/A	#N/A	#N/A		#N/A	#N/A	#N/A
Gene Name	#N/A	#N/A		#N/A	#N/A	#N/A		#N/A	#N/A	#N/A		#N/A	#N/A	#N/A		#N/A	#N/A	#N/A
Gene Name	#N/A	#N/A		#N/A	#N/A	#N/A		#N/A	#N/A	#N/A		#N/A	#N/A	#N/A		#N/A	#N/A	#N/A
Gene Name	#N/A	#N/A		#N/A	#N/A	#N/A		#N/A	#N/A	#N/A		#N/A	#N/A	#N/A		#N/A	#N/A	#N/A
Gene Name	#N/A	#N/A		#N/A	#N/A	#N/A		#N/A	#N/A	#N/A		#N/A	#N/A	#N/A		#N/A	#N/A	#N/A
Gene Name	#N/A	#N/A		#N/A	#N/A	#N/A		#N/A	#N/A	#N/A		#N/A	#N/A	#N/A		#N/A	#N/A	#N/A
Gene Name	#N/A	#N/A		#N/A	#N/A	#N/A		#N/A	#N/A	#N/A		#N/A	#N/A	#N/A		#N/A	#N/A	#N/A
Gene Name	#N/A	#N/A		#N/A	#N/A	#N/A		#N/A	#N/A	#N/A		#N/A	#N/A	#N/A		#N/A	#N/A	#N/A
Gene Name	#N/A	#N/A		#N/A	#N/A	#N/A		#N/A	#N/A	#N/A		#N/A	#N/A	#N/A		#N/A	#N/A	#N/A
Gene Name	#N/A	#N/A		#N/A	#N/A	#N/A		#N/A	#N/A	#N/A		#N/A	#N/A	#N/A		#N/A	#N/A	#N/A
Gene Name	#N/A	#N/A		#N/A	#N/A	#N/A		#N/A	#N/A	#N/A		#N/A	#N/A	#N/A		#N/A	#N/A	#N/A
Gene Name	#N/A	#N/A		#N/A	#N/A	#N/A		#N/A	#N/A	#N/A		#N/A	#N/A	#N/A		#N/A	#N/A	#N/A
Gene Name	#N/A	#N/A		#N/A	#N/A	#N/A		#N/A	#N/A	#N/A		#N/A	#N/A	#N/A		#N/A	#N/A	#N/A
Gene Name	#N/A	#N/A		#N/A	#N/A	#N/A		#N/A	#N/A	#N/A		#N/A	#N/A	#N/A		#N/A	#N/A	#N/A
Gene Name	#N/A	#N/A		#N/A	#N/A	#N/A		#N/A	#N/A	#N/A		#N/A	#N/A	#N/A		#N/A	#N/A	#N/A
Gene Name	#N/A	#N/A		#N/A	#N/A	#N/A		#N/A	#N/A	#N/A		#N/A	#N/A	#N/A		#N/A	#N/A	#N/A
Gene Name	#N/A	#N/A		#N/A	#N/A	#N/A		#N/A	#N/A	#N/A		#N/A	#N/A	#N/A		#N/A	#N/A	#N/A
Gene Name	#N/A	#N/A		#N/A	#N/A	#N/A		#N/A	#N/A	#N/A		#N/A	#N/A	#N/A		#N/A	#N/A	#N/A
Gene Name	#N/A	#N/A		#N/A	#N/A	#N/A		#N/A	#N/A	#N/A		#N/A	#N/A	#N/A		#N/A	#N/A	#N/A
Gene Name	#N/A	#N/A		#N/A	#N/A	#N/A		#N/A	#N/A	#N/A		#N/A	#N/A	#N/A		#N/A	#N/A	#N/A
Gene Name	#N/A	#N/A		#N/A	#N/A	#N/A		#N/A	#N/A	#N/A		#N/A	#N/A	#N/A		#N/A	#N/A	#N/A
Gene Name	#N/A	#N/A		#N/A	#N/A	#N/A		#N/A	#N/A	#N/A		#N/A	#N/A	#N/A		#N/A	#N/A	#N/A
Gene Name	#N/A	#N/A		#N/A	#N/A	#N/A		#N/A	#N/A	#N/A		#N/A	#N/A	#N/A		#N/A	#N/A	#N/A
Gene Name	#N/A	#N/A		#N/A	#N/A	#N/A		#N/A	#N/A	#N/A		#N/A	#N/A	#N/A		#N/A	#N/A	#N/A
Gene Name	#N/A	#N/A		#N/A	#N/A	#N/A		#N/A	#N/A	#N/A		#N/A	#N/A	#N/A		#N/A	#N/A	#N/A
Gene Name	#N/A	#N/A		#N/A	#N/A	#N/A		#N/A	#N/A	#N/A		#N/A	#N/A	#N/A		#N/A	#N/A	#N/A
Gene Name	#N/A	#N/A		#N/A	#N/A	#N/A		#N/A	#N/A	#N/A		#N/A	#N/A	#N/A		#N/A	#N/A	#N/A
Gene Name	#N/A	#N/A		#N/A	#N/A	#N/A		#N/A	#N/A	#N/A		#N/A	#N/A	#N/A		#N/A	#N/A	#N/A
Gene Name	#N/A	#N/A		#N/A	#N/A	#N/A		#N/A	#N/A	#N/A		#N/A	#N/A	#N/A		#N/A	#N/A	#N/A
Gene Name	#N/A	#N/A		#N/A	#N/A	#N/A		#N/A	#N/A	#N/A		#N/A	#N/A	#N/A		#N/A	#N/A	#N/A
Gene Name	#N/A	#N/A		#N/A	#N/A	#N/A		#N/A	#N/A	#N/A		#N/A	#N/A	#N/A		#N/A	#N/A	#N/A
Gene Name	#N/A	#N/A		#N/A	#N/A	#N/A		#N/A	#N/A	#N/A		#N/A	#N/A	#N/A		#N/A	#N/A	#N/A
Gene Name	#N/A	#N/A		#N/A	#N/A	#N/A		#N/A	#N/A	#N/A		#N/A	#N/A	#N/A		#N/A	#N/A	#N/A
Gene Name	#N/A	#N/A		#N/A	#N/A	#N/A		#N/A	#N/A	#N/A		#N/A	#N/A	#N/A		#N/A	#N/A	#N/A
Gene Name	#N/A	#N/A		#N/A	#N/A	#N/A		#N/A	#N/A	#N/A		#N/A	#N/A	#N/A		#N/A	#N/A	#N/A
Gene Name	#N/A	#N/A		#N/A	#N/A	#N/A		#N/A	#N/A	#N/A		#N/A	#N/A	#N/A		#N/A	#N/A	#N/A
Gene Name	#N/A	#N/A		#N/A	#N/A	#N/A		#N/A	#N/A	#N/A		#N/A	#N/A	#N/A		#N/A	#N/A	#N/A
Gene Name	#N/A	#N/A		#N/A	#N/A	#N/A		#N/A	#N/A	#N/A		#N/A	#N/A	#N/A		#N/A	#N/A	#N/A
Gene Name	#N/A	#N/A		#N/A	#N/A	#N/A		#N/A	#N/A	#N/A		#N/A	#N/A	#N/A		#N/A	#N/A	#N/A
Gene Name	#N/A	#N/A		#N/A	#N/A	#N/A		#N/A	#N/A	#N/A		#N/A	#N/A	#N/A		#N/A	#N/A	#N/A
Gene Name	#N/A	#N/A		#N/A	#N/A	#N/A		#N/A	#N/A	#N/A		#N/A	#N/A	#N/A		#N/A	#N/A	#N/A
Gene Name	#N/A	#N/A		#N/A	#N/A	#N/A		#N/A	#N/A	#N/A		#N/A	#N/A	#N/A		#N/A	#N/A	#N/A
Gene Name	#N/A	#N/A		#N/A	#N/A	#N/A		#N/A	#N/A	#N/A		#N/A	#N/A	#N/A		#N/A	#N/A	#N/A
Gene Name	#N/A	#N/A		#N/A	#N/A	#N/A		#N/A	#N/A	#N/A		#N/A	#N/A	#N/A		#N/A	#N/A	#N/A
Gene Name	#N/A	#N/A		#N/A	#N/A	#N/A		#N/A	#N/A	#N/A		#N/A	#N/A	#N/A		#N/A	#N/A	#N/A
Gene Name	#N/A	#N/A		#N/A	#N/A	#N/A		#N/A	#N/A	#N/A		#N/A	#N/A	#N/A		#N/A	#N/A	#N/A
Gene Name	#N/A	#N/A		#N/A	#N/A	#N/A		#N/A	#N/A	#N/A		#N/A	#N/A	#N/A		#N/A	#N/A	#N/A
Gene Name	#N/A	#N/A		#N/A	#N/A	#N/A		#N/A	#N/A	#N/A		#N/A	#N/A	#N/A		#N/A	#N/A	#N/A
Gene Name	#N/A	#N/A		#N/A	#N/A	#N/A		#N/A	#N/A	#N/A		#N/A	#N/A	#N/A		#N/A	#N/A	#N/A
Gene Name	#N/A	#N/A		#N/A	#N/A	#N/A		#N/A	#N/A	#N/A		#N/A	#N/A	#N/A		#N/A	#N/A	#N/A
Gene Name	#N/A	#N/A		#N/A	#N/A	#N/A		#N/A	#N/A	#N/A		#N/A	#N/A	#N/A		#N/A	#N/A	#N/A
Gene Name	#N/A	#N/A		#N/A	#N/A	#N/A		#N/A	#N/A	#N/A		#N/A	#N/A	#N/A		#N/A	#N/A	#N/A
Gene Name	#N/A	#N/A		#N/A	#N/A	#N/A		#N/A	#N/A	#N/A		#N/A	#N/A	#N/A		#N/A	#N/A	#N/A
Gene Name	#N/A	#N/A		#N/A	#N/A	#N/A		#N/A	#N/A	#N/A		#N/A	#N/A	#N/A		#N/A	#N/A	#N/A
Gene Name	#N/A	#N/A		#N/A	#N/A	#N/A		#N/A	#N/A	#N/A		#N/A	#N/A	#N/A		#N/A	#N/A	#N/A
Gene Name	#N/A	#N/A		#N/A	#N/A	#N/A		#N/A	#N/A	#N/A		#N/A	#N/A	#N/A		#N/A	#N/A	#N/A
Gene Name	#N/A	#N/A		#N/A	#N/A	#N/A		#N/A	#N/A	#N/A		#N/A	#N/A	#N/A		#N/A	#N/A	#N/A
Gene Name	#N/A	#N/A		#N/A	#N/A	#N/A		#N/A	#N/A	#N/A		#N/A	#N/A	#N/A		#N/A	#N/A	#N/A
Gene Name	#N/A	#N/A		#N/A	#N/A	#N/A		#N/A	#N/A	#N/A		#N/A	#N/A	#N/A		#N/A	#N/A	#N/A
Gene Name	#N/A	#N/A		#N/A	#N/A	#N/A		#N/A	#N/A	#N/A		#N/A	#N/A	#N/A		#N/A	#N/A	#N/A
Gene Name	#N/A	#N/A		#N/A	#N/A	#N/A		#N/A	#N/A	#N/A		#N/A	#N/A	#N/A		#N/A	#N/A	#N/A
Gene Name	#N/A	#N/A		#N/A	#N/A	#N/A		#N/A	#N/A	#N/A		#N/A	#N/A	#N/A		#N/A	#N/A	#N/A
Gene Name	#N/A	#N/A		#N/A	#N/A	#N/A		#N/A	#N/A	#N/A		#N/A	#N/A	#N/A		#N/A	#N/A	#N/A
Gene Name	#N/A	#N/A		#N/A	#N/A	#N/A		#N/A	#N/A	#N/A		#N/A	#N/A	#N/A		#N/A	#N/A	#N/A
Gene Name	#N/A	#N/A		#N/A	#N/A	#N/A		#N/A	#N/A	#N/A		#N/A	#N/A	#N/A		#N/A	#N/A	#N/A
Gene Name	#N/A	#N/A		#N/A	#N/A	#N/A		#N/A	#N/A	#N/A		#N/A	#N/A	#N/A		#N/A	#N/A	#N/A
Gene Name	#N/A	#N/A		#N/A	#N/A	#N/A		#N/A	#N/A	#N/A		#N/A	#N/A	#N/A		#N/A	#N/A	#N/A
Gene Name	#N/A	#N/A		#N/A	#N/A	#N/A		#N/A	#N/A	#N/A		#N/A	#N/A	#N/A		#N/A	#N/A	#N/A
Gene Name	#N/A	#N/A		#N/A	#N/A	#N/A		#N/A	#N/A	#N/A		#N/A	#N/A	#N/A		#N/A	#N/A	#N/A
Gene Name	#N/A	#N/A		#N/A	#N/A	#N/A		#N/A	#N/A	#N/A		#N/A	#N/A	#N/A		#N/A	#N/A	#N/A
Gene Name	#N/A	#N/A		#N/A	#N/A	#N/A		#N/A	#N/A	#N/A		#N/A	#N/A	#N/A		#N/A	#N/A	#N/A
Gene Name	#N/A	#N/A		#N/A	#N/A	#N/A		#N/A	#N/A	#N/A		#N/A	#N/A	#N/A		#N/A	#N/A	#N/A
Gene Name	#N/A	#N/A		#N/A	#N/A	#N/A		#N/A	#N/A	#N/A		#N/A	#N/A	#N/A		#N/A	#N/A	#N/A
Gene Name	#N/A	#N/A		#N/A	#N/A	#N/A		#N/A	#N/A	#N/A		#N/A	#N/A	#N/A		#N/A	#N/A	#N/A
Gene Name	#N/A	#N/A		#N/A	#N/A	#N/A		#N/A	#N/A	#N/A		#N/A	#N/A	#N/A		#N/A	#N/A	#N/A
Gene Name	#N/A	#N/A		#N/A	#N/A	#N/A		#N/A	#N/A	#N/A		#N/A	#N/A	#N/A		#N/A	#N/A	#N/A
Gene Name	#N/A	#N/A		#N/A	#N/A	#N/A		#N/A	#N/A	#N/A		#N/A	#N/A	#N/A		#N/A	#N/A	#N/A
Gene Name	#N/A	#N/A		#N/A	#N/A	#N/A		#N/A	#N/A	#N/A		#N/A	#N/A	#N/A		#N/A	#N/A	#N/A
Gene Name	#N/A	#N/A		#N/A	#N/A	#N/A		#N/A	#N/A	#N/A		#N/A	#N/A	#N/A		#N/A	#N/A	#N/A
Gene Name	#N/A	#N/A		#N/A	#N/A	#N/A		#N/A	#N/A	#N/A		#N/A	#N/A	#N/A		#N/A	#N/A	#N/A
Gene Name	#N/A	#N/A		#N/A	#N/A	#N/A		#N/A	#N/A	#N/A		#N/A	#N/A	#N/A		#N/A	#N/A	#N/A
Gene Name	#N/A	#N/A		#N/A	#N/A	#N/A		#N/A	#N/A	#N/A		#N/A	#N/A	#N/A		#N/A	#N/A	#N/A
Gene Name	#N/A	#N/A		#N/A	#N/A	#N/A		#N/A	#N/A	#N/A		#N/A	#N/A	#N/A		#N/A	#N/A	#N/A
Gene Name	#N/A	#N/A		#N/A	#N/A	#N/A		#N/A	#N/A	#N/A		#N/A	#N/A	#N/A		#N/A	#N/A	#N/A
Gene Name	#N/A	#N/A		#N/A	#N/A	#N/A		#N/A	#N/A	#N/A		#N/A	#N/A	#N/A		#N/A	#N/A	#N/A
Gene Name	#N/A	#N/A		#N/A	#N/A	#N/A		#N/A	#N/A	#N/A		#N/A	#N/A	#N/A		#N/A	#N/A	#N/A
Gene Name	#N/A	#N/A		#N/A	#N/A	#N/A		#N/A	#N/A	#N/A		#N/A	#N/A	#N/A		#N/A	#N/A	#N/A
Gene Name	#N/A	#N/A		#N/A	#N/A	#N/A		#N/A	#N/A	#N/A		#N/A	#N/A	#N/A		#N/A	#N/A	#N/A
Gene Name	#N/A	#N/A		#N/A	#N/A	#N/A		#N/A	#N/A	#N/A		#N/A	#N/A	#N/A		#N/A	#N/A	#N/A
Gene Name	#N/A	#N/A		#N/A	#N/A	#N/A		#N/A	#N/A	#N/A		#N/A	#N/A	#N/A		#N/A	#N/A	#N/A
Gene Name	#N/A	#N/A		#N/A	#N/A	#N/A		#N/A	#N/A	#N/A		#N/A	#N/A	#N/A		#N/A	#N/A	#N/A
Gene Name	#N/A	#N/A		#N/A	#N/A	#N/A		#N/A	#N/A	#N/A		#N/A	#N/A	#N/A		#N/A	#N/A	#N/A
Gene Name	#N/A	#N/A		#N/A	#N/A	#N/A		#N/A	#N/A	#N/A		#N/A	#N/A	#N/A		#N/A	#N/A	#N/A
Gene Name	#N/A	#N/A		#N/A	#N/A	#N/A		#N/A	#N/A	#N/A		#N/A	#N/A	#N/A		#N/A	#N/A	#N/A
Gene Name	#N/A	#N/A		#N/A	#N/A	#N/A		#N/A	#N/A	#N/A		#N/A	#N/A	#N/A		#N/A	#N/A	#N/A
Gene Name	#N/A	#N/A		#N/A	#N/A	#N/A		#N/A	#N/A	#N/A		#N/A	#N/A	#N/A		#N/A	#N/A	#N/A
Gene Name	#N/A	#N/A		#N/A	#N/A	#N/A		#N/A	#N/A	#N/A		#N/A	#N/A	#N/A		#N/A	#N/A	#N/A
Gene Name	#N/A	#N/A		#N/A	#N/A	#N/A		#N/A	#N/A	#N/A		#N/A	#N/A	#N/A		#N/A	#N/A	#N/A
Gene Name	#N/A	#N/A		#N/A	#N/A	#N/A		#N/A	#N/A	#N/A		#N/A	#N/A	#N/A		#N/A	#N/A	#N/A
Gene Name	#N/A	#N/A		#N/A	#N/A	#N/A		#N/A	#N/A	#N/A		#N/A	#N/A	#N/A		#N/A	#N/A	#N/A
Gene Name	#N/A	#N/A		#N/A	#N/A	#N/A		#N/A	#N/A	#N/A		#N/A	#N/A	#N/A		#N/A	#N/A	#N/A
Gene Name	#N/A	#N/A		#N/A	#N/A	#N/A		#N/A	#N/A	#N/A		#N/A	#N/A	#N/A		#N/A	#N/A	#N/A
Gene Name	#N/A	#N/A		#N/A	#N/A	#N/A		#N/A	#N/A	#N/A		#N/A	#N/A	#N/A		#N/A	#N/A	#N/A
Gene Name	#N/A	#N/A		#N/A	#N/A	#N/A		#N/A	#N/A	#N/A		#N/A	#N/A	#N/A		#N/A	#N/A	#N/A
Gene Name	#N/A	#N/A		#N/A	#N/A	#N/A		#N/A	#N/A	#N/A		#N/A	#N/A	#N/A		#N/A	#N/A	#N/A
Gene Name	#N/A	#N/A		#N/A	#N/A	#N/A		#N/A	#N/A	#N/A		#N/A	#N/A	#N/A		#N/A	#N/A	#N/A
Gene Name	#N/A	#N/A		#N/A	#N/A	#N/A		#N/A	#N/A	#N/A		#N/A	#N/A	#N/A		#N/A	#N/A	#N/A
Gene Name	#N/A	#N/A		#N/A	#N/A	#N/A		#N/A	#N/A	#N/A		#N/A	#N/A	#N/A		#N/A	#N/A	#N/A
Gene Name	#N/A	#N/A		#N/A	#N/A	#N/A		#N/A	#N/A	#N/A		#N/A	#N/A	#N/A		#N/A	#N/A	#N/A
Gene Name	#N/A	#N/A		#N/A	#N/A	#N/A		#N/A	#N/A	#N/A		#N/A	#N/A	#N/A		#N/A	#N/A	#N/A
Gene Name	#N/A	#N/A		#N/A	#N/A	#N/A		#N/A	#N/A	#N/A		#N/A	#N/A	#N/A		#N/A	#N/A	#N/A
Gene Name	#N/A	#N/A		#N/A	#N/A	#N/A		#N/A	#N/A	#N/A		#N/A	#N/A	#N/A		#N/A	#N/A	#N/A
Gene Name	#N/A	#N/A		#N/A	#N/A	#N/A		#N/A	#N/A	#N/A		#N/A	#N/A	#N/A		#N/A	#N/A	#N/A
Gene Name	#N/A	#N/A		#N/A	#N/A	#N/A		#N/A	#N/A	#N/A		#N/A	#N/A	#N/A		#N/A	#N/A	#N/A
Gene Name	#N/A	#N/A		#N/A	#N/A	#N/A		#N/A	#N/A	#N/A		#N/A	#N/A	#N/A		#N/A	#N/A	#N/A
Gene Name	#N/A	#N/A		#N/A	#N/A	#N/A		#N/A	#N/A	#N/A		#N/A	#N/A	#N/A		#N/A	#N/A	#N/A
Gene Name	#N/A	#N/A		#N/A	#N/A	#N/A		#N/A	#N/A	#N/A		#N/A	#N/A	#N/A		#N/A	#N/A	#N/A
Gene Name	#N/A	#N/A		#N/A	#N/A	#N/A		#N/A	#N/A	#N/A		#N/A	#N/A	#N/A		#N/A	#N/A	#N/A
Gene Name	#N/A	#N/A		#N/A	#N/A	#N/A		#N/A	#N/A	#N/A		#N/A	#N/A	#N/A		#N/A	#N/A	#N/A
Gene Name	#N/A	#N/A		#N/A	#N/A	#N/A		#N/A	#N/A	#N/A		#N/A	#N/A	#N/A		#N/A	#N/A	#N/A
Gene Name	#N/A	#N/A		#N/A	#N/A	#N/A		#N/A	#N/A	#N/A		#N/A	#N/A	#N/A		#N/A	#N/A	#N/A
Gene Name	#N/A	#N/A		#N/A	#N/A	#N/A		#N/A	#N/A	#N/A		#N/A	#N/A	#N/A		#N/A	#N/A	#N/A
Gene Name	#N/A	#N/A		#N/A	#N/A	#N/A		#N/A	#N/A	#N/A		#N/A	#N/A	#N/A		#N/A	#N/A	#N/A
Gene Name	#N/A	#N/A		#N/A	#N/A	#N/A		#N/A	#N/A	#N/A		#N/A	#N/A	#N/A		#N/A	#N/A	#N/A
Gene Name	#N/A	#N/A		#N/A	#N/A	#N/A		#N/A	#N/A	#N/A		#N/A	#N/A	#N/A		#N/A	#N/A	#N/A
Gene Name	#N/A	#N/A		#N/A	#N/A	#N/A		#N/A	#N/A	#N/A		#N/A	#N/A	#N/A		#N/A	#N/A	#N/A
Gene Name	#N/A	#N/A		#N/A	#N/A	#N/A		#N/A	#N/A	#N/A		#N/A	#N/A	#N/A		#N/A	#N/A	#N/A
Gene Name	#N/A	#N/A		#N/A	#N/A	#N/A		#N/A	#N/A	#N/A		#N/A	#N/A	#N/A		#N/A	#N/A	#N/A
Gene Name	#N/A	#N/A		#N/A	#N/A	#N/A		#N/A	#N/A	#N/A		#N/A	#N/A	#N/A		#N/A	#N/A	#N/A
Gene Name	#N/A	#N/A		#N/A	#N/A	#N/A		#N/A	#N/A	#N/A		#N/A	#N/A	#N/A		#N/A	#N/A	#N/A
Gene Name	#N/A	#N/A		#N/A	#N/A	#N/A		#N/A	#N/A	#N/A		#N/A	#N/A	#N/A		#N/A	#N/A	#N/A
Gene Name	#N/A	#N/A		#N/A	#N/A	#N/A		#N/A	#N/A	#N/A		#N/A	#N/A	#N/A		#N/A	#N/A	#N/A
Gene Name	#N/A	#N/A		#N/A	#N/A	#N/A		#N/A	#N/A	#N/A		#N/A	#N/A	#N/A		#N/A	#N/A	#N/A
Gene Name	#N/A	#N/A		#N/A	#N/A	#N/A		#N/A	#N/A	#N/A		#N/A	#N/A	#N/A		#N/A	#N/A	#N/A
Gene Name	#N/A	#N/A		#N/A	#N/A	#N/A		#N/A	#N/A	#N/A		#N/A	#N/A	#N/A		#N/A	#N/A	#N/A
Gene Name	#N/A	#N/A		#N/A	#N/A	#N/A		#N/A	#N/A	#N/A		#N/A	#N/A	#N/A		#N/A	#N/A	#N/A
Gene Name	#N/A	#N/A		#N/A	#N/A	#N/A		#N/A	#N/A	#N/A		#N/A	#N/A	#N/A		#N/A	#N/A	#N/A
Gene Name	#N/A	#N/A		#N/A	#N/A	#N/A		#N/A	#N/A	#N/A		#N/A	#N/A	#N/A		#N/A	#N/A	#N/A
Gene Name	#N/A	#N/A		#N/A	#N/A	#N/A		#N/A	#N/A	#N/A		#N/A	#N/A	#N/A		#N/A	#N/A	#N/A
Gene Name	#N/A	#N/A		#N/A	#N/A	#N/A		#N/A	#N/A	#N/A		#N/A	#N/A	#N/A		#N/A	#N/A	#N/A
Gene Name	#N/A	#N/A		#N/A	#N/A	#N/A		#N/A	#N/A	#N/A		#N/A	#N/A	#N/A		#N/A	#N/A	#N/A
Gene Name	#N/A	#N/A		#N/A	#N/A	#N/A		#N/A	#N/A	#N/A		#N/A	#N/A	#N/A		#N/A	#N/A	#N/A
Gene Name	#N/A	#N/A		#N/A	#N/A	#N/A		#N/A	#N/A	#N/A		#N/A	#N/A	#N/A		#N/A	#N/A	#N/A
Gene Name	#N/A	#N/A		#N/A	#N/A	#N/A		#N/A	#N/A	#N/A		#N/A	#N/A	#N/A		#N/A	#N/A	#N/A
Gene Name	#N/A	#N/A		#N/A	#N/A	#N/A		#N/A	#N/A	#N/A		#N/A	#N/A	#N/A		#N/A	#N/A	#N/A
Gene Name	#N/A	#N/A		#N/A	#N/A	#N/A		#N/A	#N/A	#N/A		#N/A	#N/A	#N/A		#N/A	#N/A	#N/A
Gene Name	#N/A	#N/A		#N/A	#N/A	#N/A		#N/A	#N/A	#N/A		#N/A	#N/A	#N/A		#N/A	#N/A	#N/A
Gene Name	#N/A	#N/A		#N/A	#N/A	#N/A		#N/A	#N/A	#N/A		#N/A	#N/A	#N/A		#N/A	#N/A	#N/A
Gene Name	#N/A	#N/A		#N/A	#N/A	#N/A		#N/A	#N/A	#N/A		#N/A	#N/A	#N/A		#N/A	#N/A	#N/A
Gene Name	#N/A	#N/A		#N/A	#N/A	#N/A		#N/A	#N/A	#N/A		#N/A	#N/A	#N/A		#N/A	#N/A	#N/A
Gene Name	#N/A	#N/A		#N/A	#N/A	#N/A		#N/A	#N/A	#N/A		#N/A	#N/A	#N/A		#N/A	#N/A	#N/A
Gene Name	#N/A	#N/A		#N/A	#N/A	#N/A		#N/A	#N/A	#N/A		#N/A	#N/A	#N/A		#N/A	#N/A	#N/A
Gene Name	#N/A	#N/A		#N/A	#N/A	#N/A		#N/A	#N/A	#N/A		#N/A	#N/A	#N/A		#N/A	#N/A	#N/A
Gene Name	#N/A	#N/A		#N/A	#N/A	#N/A		#N/A	#N/A	#N/A		#N/A	#N/A	#N/A		#N/A	#N/A	#N/A
Gene Name	#N/A	#N/A		#N/A	#N/A	#N/A		#N/A	#N/A	#N/A		#N/A	#N/A	#N/A		#N/A	#N/A	#N/A
Gene Name	#N/A	#N/A		#N/A	#N/A	#N/A		#N/A	#N/A	#N/A		#N/A	#N/A	#N/A		#N/A	#N/A	#N/A
Gene Name	#N/A	#N/A		#N/A	#N/A	#N/A		#N/A	#N/A	#N/A		#N/A	#N/A	#N/A		#N/A	#N/A	#N/A
Gene Name	#N/A	#N/A		#N/A	#N/A	#N/A		#N/A	#N/A	#N/A		#N/A	#N/A	#N/A		#N/A	#N/A	#N/A
Gene Name	#N/A	#N/A		#N/A	#N/A	#N/A		#N/A	#N/A	#N/A		#N/A	#N/A	#N/A		#N/A	#N/A	#N/A
Gene Name	#N/A	#N/A		#N/A	#N/A	#N/A		#N/A	#N/A	#N/A		#N/A	#N/A	#N/A		#N/A	#N/A	#N/A
Gene Name	#N/A	#N/A		#N/A	#N/A	#N/A		#N/A	#N/A	#N/A		#N/A	#N/A	#N/A		#N/A	#N/A	#N/A
Gene Name	#N/A	#N/A		#N/A	#N/A	#N/A		#N/A	#N/A	#N/A		#N/A	#N/A	#N/A		#N/A	#N/A	#N/A
Gene Name	#N/A	#N/A		#N/A	#N/A	#N/A		#N/A	#N/A	#N/A		#N/A	#N/A	#N/A		#N/A	#N/A	#N/A
Gene Name	#N/A	#N/A		#N/A	#N/A	#N/A		#N/A	#N/A	#N/A		#N/A	#N/A	#N/A		#N/A	#N/A	#N/A
Gene Name	#N/A	#N/A		#N/A	#N/A	#N/A		#N/A	#N/A	#N/A		#N/A	#N/A	#N/A		#N/A	#N/A	#N/A
Gene Name	#N/A	#N/A		#N/A	#N/A	#N/A		#N/A	#N/A	#N/A		#N/A	#N/A	#N/A		#N/A	#N/A	#N/A
Gene Name	#N/A	#N/A		#N/A	#N/A	#N/A		#N/A	#N/A	#N/A		#N/A	#N/A	#N/A		#N/A	#N/A	#N/A
Gene Name	#N/A	#N/A		#N/A	#N/A	#N/A		#N/A	#N/A	#N/A		#N/A	#N/A	#N/A		#N/A	#N/A	#N/A
Gene Name	#N/A	#N/A		#N/A	#N/A	#N/A		#N/A	#N/A	#N/A		#N/A	#N/A	#N/A		#N/A	#N/A	#N/A
Gene Name	#N/A	#N/A		#N/A	#N/A	#N/A		#N/A	#N/A	#N/A		#N/A	#N/A	#N/A		#N/A	#N/A	#N/A
Gene Name	#N/A	#N/A		#N/A	#N/A	#N/A		#N/A	#N/A	#N/A		#N/A	#N/A	#N/A		#N/A	#N/A	#N/A
Gene Name	#N/A	#N/A		#N/A	#N/A	#N/A		#N/A	#N/A	#N/A		#N/A	#N/A	#N/A		#N/A	#N/A	#N/A
Gene Name	#N/A	#N/A		#N/A	#N/A	#N/A		#N/A	#N/A	#N/A		#N/A	#N/A	#N/A		#N/A	#N/A	#N/A
Gene Name	#N/A	#N/A		#N/A	#N/A	#N/A		#N/A	#N/A	#N/A		#N/A	#N/A	#N/A		#N/A	#N/A	#N/A
Gene Name	#N/A	#N/A		#N/A	#N/A	#N/A		#N/A	#N/A	#N/A		#N/A	#N/A	#N/A		#N/A	#N/A	#N/A
Gene Name	#N/A	#N/A		#N/A	#N/A	#N/A		#N/A	#N/A	#N/A		#N/A	#N/A	#N/A		#N/A	#N/A	#N/A
Gene Name	#N/A	#N/A		#N/A	#N/A	#N/A		#N/A	#N/A	#N/A		#N/A	#N/A	#N/A		#N/A	#N/A	#N/A
Gene Name	#N/A	#N/A		#N/A	#N/A	#N/A		#N/A	#N/A	#N/A		#N/A	#N/A	#N/A		#N/A	#N/A	#N/A
Gene Name	#N/A	#N/A		#N/A	#N/A	#N/A		#N/A	#N/A	#N/A		#N/A	#N/A	#N/A		#N/A	#N/A	#N/A
Gene Name	#N/A	#N/A		#N/A	#N/A	#N/A		#N/A	#N/A	#N/A		#N/A	#N/A	#N/A		#N/A	#N/A	#N/A
Gene Name	#N/A	#N/A		#N/A	#N/A	#N/A		#N/A	#N/A	#N/A		#N/A	#N/A	#N/A		#N/A	#N/A	#N/A
Gene Name	#N/A	#N/A		#N/A	#N/A	#N/A		#N/A	#N/A	#N/A		#N/A	#N/A	#N/A		#N/A	#N/A	#N/A
Gene Name	#N/A	#N/A		#N/A	#N/A	#N/A		#N/A	#N/A	#N/A		#N/A	#N/A	#N/A		#N/A	#N/A	#N/A
Gene Name	#N/A	#N/A		#N/A	#N/A	#N/A		#N/A	#N/A	#N/A		#N/A	#N/A	#N/A		#N/A	#N/A	#N/A
Gene Name	#N/A	#N/A		#N/A	#N/A	#N/A		#N/A	#N/A	#N/A		#N/A	#N/A	#N/A		#N/A	#N/A	#N/A
Gene Name	#N/A	#N/A		#N/A	#N/A	#N/A		#N/A	#N/A	#N/A		#N/A	#N/A	#N/A		#N/A	#N/A	#N/A
Gene Name	#N/A	#N/A		#N/A	#N/A	#N/A		#N/A	#N/A	#N/A		#N/A	#N/A	#N/A		#N/A	#N/A	#N/A
Gene Name	#N/A	#N/A		#N/A	#N/A	#N/A		#N/A	#N/A	#N/A		#N/A	#N/A	#N/A		#N/A	#N/A	#N/A
Gene Name	#N/A	#N/A		#N/A	#N/A	#N/A		#N/A	#N/A	#N/A		#N/A	#N/A	#N/A		#N/A	#N/A	#N/A
Gene Name	#N/A	#N/A		#N/A	#N/A	#N/A		#N/A	#N/A	#N/A		#N/A	#N/A	#N/A		#N/A	#N/A	#N/A
Gene Name	#N/A	#N/A		#N/A	#N/A	#N/A		#N/A	#N/A	#N/A		#N/A	#N/A	#N/A		#N/A	#N/A	#N/A
Gene Name	#N/A	#N/A		#N/A	#N/A	#N/A		#N/A	#N/A	#N/A		#N/A	#N/A	#N/A		#N/A	#N/A	#N/A
Gene Name	#N/A	#N/A		#N/A	#N/A	#N/A		#N/A	#N/A	#N/A		#N/A	#N/A	#N/A		#N/A	#N/A	#N/A
Gene Name	#N/A	#N/A		#N/A	#N/A	#N/A		#N/A	#N/A	#N/A		#N/A	#N/A	#N/A		#N/A	#N/A	#N/A
Gene Name	#N/A	#N/A		#N/A	#N/A	#N/A		#N/A	#N/A	#N/A		#N/A	#N/A	#N/A		#N/A	#N/A	#N/A
Gene Name	#N/A	#N/A		#N/A	#N/A	#N/A		#N/A	#N/A	#N/A		#N/A	#N/A	#N/A		#N/A	#N/A	#N/A
Gene Name	#N/A	#N/A		#N/A	#N/A	#N/A		#N/A	#N/A	#N/A		#N/A	#N/A	#N/A		#N/A	#N/A	#N/A
Gene Name	#N/A	#N/A		#N/A	#N/A	#N/A		#N/A	#N/A	#N/A		#N/A	#N/A	#N/A		#N/A	#N/A	#N/A
Gene Name	#N/A	#N/A		#N/A	#N/A	#N/A		#N/A	#N/A	#N/A		#N/A	#N/A	#N/A		#N/A	#N/A	#N/A
Gene Name	#N/A	#N/A		#N/A	#N/A	#N/A		#N/A	#N/A	#N/A		#N/A	#N/A	#N/A		#N/A	#N/A	#N/A
Gene Name	#N/A	#N/A		#N/A	#N/A	#N/A		#N/A	#N/A	#N/A		#N/A	#N/A	#N/A		#N/A	#N/A	#N/A
Gene Name	#N/A	#N/A		#N/A	#N/A	#N/A		#N/A	#N/A	#N/A		#N/A	#N/A	#N/A		#N/A	#N/A	#N/A
Gene Name	#N/A	#N/A		#N/A	#N/A	#N/A		#N/A	#N/A	#N/A		#N/A	#N/A	#N/A		#N/A	#N/A	#N/A
Gene Name	#N/A	#N/A		#N/A	#N/A	#N/A		#N/A	#N/A	#N/A		#N/A	#N/A	#N/A		#N/A	#N/A	#N/A
Gene Name	#N/A	#N/A		#N/A	#N/A	#N/A		#N/A	#N/A	#N/A		#N/A	#N/A	#N/A		#N/A	#N/A	#N/A
Gene Name	#N/A	#N/A		#N/A	#N/A	#N/A		#N/A	#N/A	#N/A		#N/A	#N/A	#N/A		#N/A	#N/A	#N/A
Gene Name	#N/A	#N/A		#N/A	#N/A	#N/A		#N/A	#N/A	#N/A		#N/A	#N/A	#N/A		#N/A	#N/A	#N/A
Gene Name	#N/A	#N/A		#N/A	#N/A	#N/A		#N/A	#N/A	#N/A		#N/A	#N/A	#N/A		#N/A	#N/A	#N/A
Gene Name	#N/A	#N/A		#N/A	#N/A	#N/A		#N/A	#N/A	#N/A		#N/A	#N/A	#N/A		#N/A	#N/A	#N/A
Gene Name	#N/A	#N/A		#N/A	#N/A	#N/A		#N/A	#N/A	#N/A		#N/A	#N/A	#N/A		#N/A	#N/A	#N/A
Gene Name	#N/A	#N/A		#N/A	#N/A	#N/A		#N/A	#N/A	#N/A		#N/A	#N/A	#N/A		#N/A	#N/A	#N/A
Gene Name	#N/A	#N/A		#N/A	#N/A	#N/A		#N/A	#N/A	#N/A		#N/A	#N/A	#N/A		#N/A	#N/A	#N/A
Gene Name	#N/A	#N/A		#N/A	#N/A	#N/A		#N/A	#N/A	#N/A		#N/A	#N/A	#N/A		#N/A	#N/A	#N/A
Gene Name	#N/A	#N/A		#N/A	#N/A	#N/A		#N/A	#N/A	#N/A		#N/A	#N/A	#N/A		#N/A	#N/A	#N/A
Gene Name	#N/A	#N/A		#N/A	#N/A	#N/A		#N/A	#N/A	#N/A		#N/A	#N/A	#N/A		#N/A	#N/A	#N/A
Gene Name	#N/A	#N/A		#N/A	#N/A	#N/A		#N/A	#N/A	#N/A		#N/A	#N/A	#N/A		#N/A	#N/A	#N/A
Gene Name	#N/A	#N/A		#N/A	#N/A	#N/A		#N/A	#N/A	#N/A		#N/A	#N/A	#N/A		#N/A	#N/A	#N/A
Gene Name	#N/A	#N/A		#N/A	#N/A	#N/A		#N/A	#N/A	#N/A		#N/A	#N/A	#N/A		#N/A	#N/A	#N/A
Gene Name	#N/A	#N/A		#N/A	#N/A	#N/A		#N/A	#N/A	#N/A		#N/A	#N/A	#N/A		#N/A	#N/A	#N/A
Gene Name	#N/A	#N/A		#N/A	#N/A	#N/A		#N/A	#N/A	#N/A		#N/A	#N/A	#N/A		#N/A	#N/A	#N/A
Gene Name	#N/A	#N/A		#N/A	#N/A	#N/A		#N/A	#N/A	#N/A		#N/A	#N/A	#N/A		#N/A	#N/A	#N/A
Gene Name	#N/A	#N/A		#N/A	#N/A	#N/A		#N/A	#N/A	#N/A		#N/A	#N/A	#N/A		#N/A	#N/A	#N/A
Gene Name	#N/A	#N/A		#N/A	#N/A	#N/A		#N/A	#N/A	#N/A		#N/A	#N/A	#N/A		#N/A	#N/A	#N/A
Gene Name	#N/A	#N/A		#N/A	#N/A	#N/A		#N/A	#N/A	#N/A		#N/A	#N/A	#N/A		#N/A	#N/A	#N/A
Gene Name	#N/A	#N/A		#N/A	#N/A	#N/A		#N/A	#N/A	#N/A		#N/A	#N/A	#N/A		#N/A	#N/A	#N/A
Gene Name	#N/A	#N/A		#N/A	#N/A	#N/A		#N/A	#N/A	#N/A		#N/A	#N/A	#N/A		#N/A	#N/A	#N/A
Gene Name	#N/A	#N/A		#N/A	#N/A	#N/A		#N/A	#N/A	#N/A		#N/A	#N/A	#N/A		#N/A	#N/A	#N/A
Gene Name	#N/A	#N/A		#N/A	#N/A	#N/A		#N/A	#N/A	#N/A		#N/A	#N/A	#N/A		#N/A	#N/A	#N/A
Gene Name	#N/A	#N/A		#N/A	#N/A	#N/A		#N/A	#N/A	#N/A		#N/A	#N/A	#N/A		#N/A	#N/A	#N/A
Gene Name	#N/A	#N/A		#N/A	#N/A	#N/A		#N/A	#N/A	#N/A		#N/A	#N/A	#N/A		#N/A	#N/A	#N/A
Gene Name	#N/A	#N/A		#N/A	#N/A	#N/A		#N/A	#N/A	#N/A		#N/A	#N/A	#N/A		#N/A	#N/A	#N/A
Gene Name	#N/A	#N/A		#N/A	#N/A	#N/A		#N/A	#N/A	#N/A		#N/A	#N/A	#N/A		#N/A	#N/A	#N/A
Gene Name	#N/A	#N/A		#N/A	#N/A	#N/A		#N/A	#N/A	#N/A		#N/A	#N/A	#N/A		#N/A	#N/A	#N/A
Gene Name	#N/A	#N/A		#N/A	#N/A	#N/A		#N/A	#N/A	#N/A		#N/A	#N/A	#N/A		#N/A	#N/A	#N/A
Gene Name	#N/A	#N/A		#N/A	#N/A	#N/A		#N/A	#N/A	#N/A		#N/A	#N/A	#N/A		#N/A	#N/A	#N/A
Gene Name	#N/A	#N/A		#N/A	#N/A	#N/A		#N/A	#N/A	#N/A		#N/A	#N/A	#N/A		#N/A	#N/A	#N/A
Gene Name	#N/A	#N/A		#N/A	#N/A	#N/A		#N/A	#N/A	#N/A		#N/A	#N/A	#N/A		#N/A	#N/A	#N/A
Gene Name	#N/A	#N/A		#N/A	#N/A	#N/A		#N/A	#N/A	#N/A		#N/A	#N/A	#N/A		#N/A	#N/A	#N/A
Gene Name	#N/A	#N/A		#N/A	#N/A	#N/A		#N/A	#N/A	#N/A		#N/A	#N/A	#N/A		#N/A	#N/A	#N/A
Gene Name	#N/A	#N/A		#N/A	#N/A	#N/A		#N/A	#N/A	#N/A		#N/A	#N/A	#N/A		#N/A	#N/A	#N/A
Gene Name	#N/A	#N/A		#N/A	#N/A	#N/A		#N/A	#N/A	#N/A		#N/A	#N/A	#N/A		#N/A	#N/A	#N/A
Gene Name	#N/A	#N/A		#N/A	#N/A	#N/A		#N/A	#N/A	#N/A		#N/A	#N/A	#N/A		#N/A	#N/A	#N/A
Gene Name	#N/A	#N/A		#N/A	#N/A	#N/A		#N/A	#N/A	#N/A		#N/A	#N/A	#N/A		#N/A	#N/A	#N/A
Gene Name	#N/A	#N/A		#N/A	#N/A	#N/A		#N/A	#N/A	#N/A		#N/A	#N/A	#N/A		#N/A	#N/A	#N/A
Gene Name	#N/A	#N/A		#N/A	#N/A	#N/A		#N/A	#N/A	#N/A		#N/A	#N/A	#N/A		#N/A	#N/A	#N/A
Gene Name	#N/A	#N/A		#N/A	#N/A	#N/A		#N/A	#N/A	#N/A		#N/A	#N/A	#N/A		#N/A	#N/A	#N/A
Gene Name	#N/A	#N/A		#N/A	#N/A	#N/A		#N/A	#N/A	#N/A		#N/A	#N/A	#N/A		#N/A	#N/A	#N/A
Gene Name	#N/A	#N/A		#N/A	#N/A	#N/A		#N/A	#N/A	#N/A		#N/A	#N/A	#N/A		#N/A	#N/A	#N/A
Gene Name	#N/A	#N/A		#N/A	#N/A	#N/A		#N/A	#N/A	#N/A		#N/A	#N/A	#N/A		#N/A	#N/A	#N/A
Gene Name	#N/A	#N/A		#N/A	#N/A	#N/A		#N/A	#N/A	#N/A		#N/A	#N/A	#N/A		#N/A	#N/A	#N/A
Gene Name	#N/A	#N/A		#N/A	#N/A	#N/A		#N/A	#N/A	#N/A		#N/A	#N/A	#N/A		#N/A	#N/A	#N/A
Gene Name	#N/A	#N/A		#N/A	#N/A	#N/A		#N/A	#N/A	#N/A		#N/A	#N/A	#N/A		#N/A	#N/A	#N/A
Gene Name	#N/A	#N/A		#N/A	#N/A	#N/A		#N/A	#N/A	#N/A		#N/A	#N/A	#N/A		#N/A	#N/A	#N/A
Gene Name	#N/A	#N/A		#N/A	#N/A	#N/A		#N/A	#N/A	#N/A		#N/A	#N/A	#N/A		#N/A	#N/A	#N/A
Gene Name	#N/A	#N/A		#N/A	#N/A	#N/A		#N/A	#N/A	#N/A		#N/A	#N/A	#N/A		#N/A	#N/A	#N/A
Gene Name	#N/A	#N/A		#N/A	#N/A	#N/A		#N/A	#N/A	#N/A		#N/A	#N/A	#N/A		#N/A	#N/A	#N/A
Gene Name	#N/A	#N/A		#N/A	#N/A	#N/A		#N/A	#N/A	#N/A		#N/A	#N/A	#N/A		#N/A	#N/A	#N/A
Gene Name	#N/A	#N/A		#N/A	#N/A	#N/A		#N/A	#N/A	#N/A		#N/A	#N/A	#N/A		#N/A	#N/A	#N/A
Gene Name	#N/A	#N/A		#N/A	#N/A	#N/A		#N/A	#N/A	#N/A		#N/A	#N/A	#N/A		#N/A	#N/A	#N/A
Gene Name	#N/A	#N/A		#N/A	#N/A	#N/A		#N/A	#N/A	#N/A		#N/A	#N/A	#N/A		#N/A	#N/A	#N/A
Gene Name	#N/A	#N/A		#N/A	#N/A	#N/A		#N/A	#N/A	#N/A		#N/A	#N/A	#N/A		#N/A	#N/A	#N/A
Gene Name	#N/A	#N/A		#N/A	#N/A	#N/A		#N/A	#N/A	#N/A		#N/A	#N/A	#N/A		#N/A	#N/A	#N/A
Gene Name	#N/A	#N/A		#N/A	#N/A	#N/A		#N/A	#N/A	#N/A		#N/A	#N/A	#N/A		#N/A	#N/A	#N/A
Gene Name	#N/A	#N/A		#N/A	#N/A	#N/A		#N/A	#N/A	#N/A		#N/A	#N/A	#N/A		#N/A	#N/A	#N/A
Gene Name	#N/A	#N/A		#N/A	#N/A	#N/A		#N/A	#N/A	#N/A		#N/A	#N/A	#N/A		#N/A	#N/A	#N/A
Gene Name	#N/A	#N/A		#N/A	#N/A	#N/A		#N/A	#N/A	#N/A		#N/A	#N/A	#N/A		#N/A	#N/A	#N/A
Gene Name	#N/A	#N/A		#N/A	#N/A	#N/A		#N/A	#N/A	#N/A		#N/A	#N/A	#N/A		#N/A	#N/A	#N/A
Gene Name	#N/A	#N/A		#N/A	#N/A	#N/A		#N/A	#N/A	#N/A		#N/A	#N/A	#N/A		#N/A	#N/A	#N/A
Gene Name	#N/A	#N/A		#N/A	#N/A	#N/A		#N/A	#N/A	#N/A		#N/A	#N/A	#N/A		#N/A	#N/A	#N/A
Gene Name	#N/A	#N/A		#N/A	#N/A	#N/A		#N/A	#N/A	#N/A		#N/A	#N/A	#N/A		#N/A	#N/A	#N/A
Gene Name	#N/A	#N/A		#N/A	#N/A	#N/A		#N/A	#N/A	#N/A		#N/A	#N/A	#N/A		#N/A	#N/A	#N/A
Gene Name	#N/A	#N/A		#N/A	#N/A	#N/A		#N/A	#N/A	#N/A		#N/A	#N/A	#N/A		#N/A	#N/A	#N/A
Gene Name	#N/A	#N/A		#N/A	#N/A	#N/A		#N/A	#N/A	#N/A		#N/A	#N/A	#N/A		#N/A	#N/A	#N/A
Gene Name	#N/A	#N/A		#N/A	#N/A	#N/A		#N/A	#N/A	#N/A		#N/A	#N/A	#N/A		#N/A	#N/A	#N/A
Gene Name	#N/A	#N/A		#N/A	#N/A	#N/A		#N/A	#N/A	#N/A		#N/A	#N/A	#N/A		#N/A	#N/A	#N/A
Gene Name	#N/A	#N/A		#N/A	#N/A	#N/A		#N/A	#N/A	#N/A		#N/A	#N/A	#N/A		#N/A	#N/A	#N/A
Gene Name	#N/A	#N/A		#N/A	#N/A	#N/A		#N/A	#N/A	#N/A		#N/A	#N/A	#N/A		#N/A	#N/A	#N/A
Gene Name	#N/A	#N/A		#N/A	#N/A	#N/A		#N/A	#N/A	#N/A		#N/A	#N/A	#N/A		#N/A	#N/A	#N/A
Gene Name	#N/A	#N/A		#N/A	#N/A	#N/A		#N/A	#N/A	#N/A		#N/A	#N/A	#N/A		#N/A	#N/A	#N/A
Gene Name	#N/A	#N/A		#N/A	#N/A	#N/A		#N/A	#N/A	#N/A		#N/A	#N/A	#N/A		#N/A	#N/A	#N/A
Gene Name	#N/A	#N/A		#N/A	#N/A	#N/A		#N/A	#N/A	#N/A		#N/A	#N/A	#N/A		#N/A	#N/A	#N/A
Gene Name	#N/A	#N/A		#N/A	#N/A	#N/A		#N/A	#N/A	#N/A		#N/A	#N/A	#N/A		#N/A	#N/A	#N/A
Gene Name	#N/A	#N/A		#N/A	#N/A	#N/A		#N/A	#N/A	#N/A		#N/A	#N/A	#N/A		#N/A	#N/A	#N/A
Gene Name	#N/A	#N/A		#N/A	#N/A	#N/A		#N/A	#N/A	#N/A		#N/A	#N/A	#N/A		#N/A	#N/A	#N/A
Gene Name	#N/A	#N/A		#N/A	#N/A	#N/A		#N/A	#N/A	#N/A		#N/A	#N/A	#N/A		#N/A	#N/A	#N/A
Gene Name	#N/A	#N/A		#N/A	#N/A	#N/A		#N/A	#N/A	#N/A		#N/A	#N/A	#N/A		#N/A	#N/A	#N/A
Gene Name	#N/A	#N/A		#N/A	#N/A	#N/A		#N/A	#N/A	#N/A		#N/A	#N/A	#N/A		#N/A	#N/A	#N/A
Gene Name	#N/A	#N/A		#N/A	#N/A	#N/A		#N/A	#N/A	#N/A		#N/A	#N/A	#N/A		#N/A	#N/A	#N/A
Gene Name	#N/A	#N/A		#N/A	#N/A	#N/A		#N/A	#N/A	#N/A		#N/A	#N/A	#N/A		#N/A	#N/A	#N/A
Gene Name	#N/A	#N/A		#N/A	#N/A	#N/A		#N/A	#N/A	#N/A		#N/A	#N/A	#N/A		#N/A	#N/A	#N/A
Gene Name	#N/A	#N/A		#N/A	#N/A	#N/A		#N/A	#N/A	#N/A		#N/A	#N/A	#N/A		#N/A	#N/A	#N/A
Gene Name	#N/A	#N/A		#N/A	#N/A	#N/A		#N/A	#N/A	#N/A		#N/A	#N/A	#N/A		#N/A	#N/A	#N/A
Gene Name	#N/A	#N/A		#N/A	#N/A	#N/A		#N/A	#N/A	#N/A		#N/A	#N/A	#N/A		#N/A	#N/A	#N/A
Gene Name	#N/A	#N/A		#N/A	#N/A	#N/A		#N/A	#N/A	#N/A		#N/A	#N/A	#N/A		#N/A	#N/A	#N/A
Gene Name	#N/A	#N/A		#N/A	#N/A	#N/A		#N/A	#N/A	#N/A		#N/A	#N/A	#N/A		#N/A	#N/A	#N/A
Gene Name	#N/A	#N/A		#N/A	#N/A	#N/A		#N/A	#N/A	#N/A		#N/A	#N/A	#N/A		#N/A	#N/A	#N/A
Gene Name	#N/A	#N/A		#N/A	#N/A	#N/A		#N/A	#N/A	#N/A		#N/A	#N/A	#N/A		#N/A	#N/A	#N/A
Gene Name	#N/A	#N/A		#N/A	#N/A	#N/A		#N/A	#N/A	#N/A		#N/A	#N/A	#N/A		#N/A	#N/A	#N/A
Gene Name	#N/A	#N/A		#N/A	#N/A	#N/A		#N/A	#N/A	#N/A		#N/A	#N/A	#N/A		#N/A	#N/A	#N/A
Gene Name	#N/A	#N/A		#N/A	#N/A	#N/A		#N/A	#N/A	#N/A		#N/A	#N/A	#N/A		#N/A	#N/A	#N/A
Gene Name	#N/A	#N/A		#N/A	#N/A	#N/A		#N/A	#N/A	#N/A		#N/A	#N/A	#N/A		#N/A	#N/A	#N/A
Gene Name	#N/A	#N/A		#N/A	#N/A	#N/A		#N/A	#N/A	#N/A		#N/A	#N/A	#N/A		#N/A	#N/A	#N/A
Gene Name	#N/A	#N/A		#N/A	#N/A	#N/A		#N/A	#N/A	#N/A		#N/A	#N/A	#N/A		#N/A	#N/A	#N/A
Gene Name	#N/A	#N/A		#N/A	#N/A	#N/A		#N/A	#N/A	#N/A		#N/A	#N/A	#N/A		#N/A	#N/A	#N/A
Gene Name	#N/A	#N/A		#N/A	#N/A	#N/A		#N/A	#N/A	#N/A		#N/A	#N/A	#N/A		#N/A	#N/A	#N/A
Gene Name	#N/A	#N/A		#N/A	#N/A	#N/A		#N/A	#N/A	#N/A		#N/A	#N/A	#N/A		#N/A	#N/A	#N/A
Gene Name	#N/A	#N/A		#N/A	#N/A	#N/A		#N/A	#N/A	#N/A		#N/A	#N/A	#N/A		#N/A	#N/A	#N/A
Gene Name	#N/A	#N/A		#N/A	#N/A	#N/A		#N/A	#N/A	#N/A		#N/A	#N/A	#N/A		#N/A	#N/A	#N/A
Gene Name	#N/A	#N/A		#N/A	#N/A	#N/A		#N/A	#N/A	#N/A		#N/A	#N/A	#N/A		#N/A	#N/A	#N/A
Gene Name	#N/A	#N/A		#N/A	#N/A	#N/A		#N/A	#N/A	#N/A		#N/A	#N/A	#N/A		#N/A	#N/A	#N/A
Gene Name	#N/A	#N/A		#N/A	#N/A	#N/A		#N/A	#N/A	#N/A		#N/A	#N/A	#N/A		#N/A	#N/A	#N/A
Gene Name	#N/A	#N/A		#N/A	#N/A	#N/A		#N/A	#N/A	#N/A		#N/A	#N/A	#N/A		#N/A	#N/A	#N/A
Gene Name	#N/A	#N/A		#N/A	#N/A	#N/A		#N/A	#N/A	#N/A		#N/A	#N/A	#N/A		#N/A	#N/A	#N/A
Gene Name	#N/A	#N/A		#N/A	#N/A	#N/A		#N/A	#N/A	#N/A		#N/A	#N/A	#N/A		#N/A	#N/A	#N/A
Gene Name	#N/A	#N/A		#N/A	#N/A	#N/A		#N/A	#N/A	#N/A		#N/A	#N/A	#N/A		#N/A	#N/A	#N/A
Gene Name	#N/A	#N/A		#N/A	#N/A	#N/A		#N/A	#N/A	#N/A		#N/A	#N/A	#N/A		#N/A	#N/A	#N/A
Gene Name	#N/A	#N/A		#N/A	#N/A	#N/A		#N/A	#N/A	#N/A		#N/A	#N/A	#N/A		#N/A	#N/A	#N/A
Gene Name	#N/A	#N/A		#N/A	#N/A	#N/A		#N/A	#N/A	#N/A		#N/A	#N/A	#N/A		#N/A	#N/A	#N/A
Gene Name	#N/A	#N/A		#N/A	#N/A	#N/A		#N/A	#N/A	#N/A		#N/A	#N/A	#N/A		#N/A	#N/A	#N/A
Gene Name	#N/A	#N/A		#N/A	#N/A	#N/A		#N/A	#N/A	#N/A		#N/A	#N/A	#N/A		#N/A	#N/A	#N/A
Gene Name	#N/A	#N/A		#N/A	#N/A	#N/A		#N/A	#N/A	#N/A		#N/A	#N/A	#N/A		#N/A	#N/A	#N/A
Gene Name	#N/A	#N/A		#N/A	#N/A	#N/A		#N/A	#N/A	#N/A		#N/A	#N/A	#N/A		#N/A	#N/A	#N/A
Gene Name	#N/A	#N/A		#N/A	#N/A	#N/A		#N/A	#N/A	#N/A		#N/A	#N/A	#N/A		#N/A	#N/A	#N/A
Gene Name	#N/A	#N/A		#N/A	#N/A	#N/A		#N/A	#N/A	#N/A		#N/A	#N/A	#N/A		#N/A	#N/A	#N/A
Gene Name	#N/A	#N/A		#N/A	#N/A	#N/A		#N/A	#N/A	#N/A		#N/A	#N/A	#N/A		#N/A	#N/A	#N/A
Gene Name	#N/A	#N/A		#N/A	#N/A	#N/A		#N/A	#N/A	#N/A		#N/A	#N/A	#N/A		#N/A	#N/A	#N/A
Gene Name	#N/A	#N/A		#N/A	#N/A	#N/A		#N/A	#N/A	#N/A		#N/A	#N/A	#N/A		#N/A	#N/A	#N/A
Gene Name	#N/A	#N/A		#N/A	#N/A	#N/A		#N/A	#N/A	#N/A		#N/A	#N/A	#N/A		#N/A	#N/A	#N/A
Gene Name	#N/A	#N/A		#N/A	#N/A	#N/A		#N/A	#N/A	#N/A		#N/A	#N/A	#N/A		#N/A	#N/A	#N/A
Gene Name	#N/A	#N/A		#N/A	#N/A	#N/A		#N/A	#N/A	#N/A		#N/A	#N/A	#N/A		#N/A	#N/A	#N/A
Gene Name	#N/A	#N/A		#N/A	#N/A	#N/A		#N/A	#N/A	#N/A		#N/A	#N/A	#N/A		#N/A	#N/A	#N/A
Gene Name	#N/A	#N/A		#N/A	#N/A	#N/A		#N/A	#N/A	#N/A		#N/A	#N/A	#N/A		#N/A	#N/A	#N/A
Gene Name	#N/A	#N/A		#N/A	#N/A	#N/A		#N/A	#N/A	#N/A		#N/A	#N/A	#N/A		#N/A	#N/A	#N/A
Gene Name	#N/A	#N/A		#N/A	#N/A	#N/A		#N/A	#N/A	#N/A		#N/A	#N/A	#N/A		#N/A	#N/A	#N/A
Gene Name	#N/A	#N/A		#N/A	#N/A	#N/A		#N/A	#N/A	#N/A		#N/A	#N/A	#N/A		#N/A	#N/A	#N/A
Gene Name	#N/A	#N/A		#N/A	#N/A	#N/A		#N/A	#N/A	#N/A		#N/A	#N/A	#N/A		#N/A	#N/A	#N/A
Gene Name	#N/A	#N/A		#N/A	#N/A	#N/A		#N/A	#N/A	#N/A		#N/A	#N/A	#N/A		#N/A	#N/A	#N/A
Gene Name	#N/A	#N/A		#N/A	#N/A	#N/A		#N/A	#N/A	#N/A		#N/A	#N/A	#N/A		#N/A	#N/A	#N/A
Gene Name	#N/A	#N/A		#N/A	#N/A	#N/A		#N/A	#N/A	#N/A		#N/A	#N/A	#N/A		#N/A	#N/A	#N/A
Gene Name	#N/A	#N/A		#N/A	#N/A	#N/A		#N/A	#N/A	#N/A		#N/A	#N/A	#N/A		#N/A	#N/A	#N/A
Gene Name	#N/A	#N/A		#N/A	#N/A	#N/A		#N/A	#N/A	#N/A		#N/A	#N/A	#N/A		#N/A	#N/A	#N/A
Gene Name	#N/A	#N/A		#N/A	#N/A	#N/A		#N/A	#N/A	#N/A		#N/A	#N/A	#N/A		#N/A	#N/A	#N/A
Gene Name	#N/A	#N/A		#N/A	#N/A	#N/A		#N/A	#N/A	#N/A		#N/A	#N/A	#N/A		#N/A	#N/A	#N/A
Gene Name	#N/A	#N/A		#N/A	#N/A	#N/A		#N/A	#N/A	#N/A		#N/A	#N/A	#N/A		#N/A	#N/A	#N/A
Gene Name	#N/A	#N/A		#N/A	#N/A	#N/A		#N/A	#N/A	#N/A		#N/A	#N/A	#N/A		#N/A	#N/A	#N/A
Gene Name	#N/A	#N/A		#N/A	#N/A	#N/A		#N/A	#N/A	#N/A		#N/A	#N/A	#N/A		#N/A	#N/A	#N/A
Gene Name	#N/A	#N/A		#N/A	#N/A	#N/A		#N/A	#N/A	#N/A		#N/A	#N/A	#N/A		#N/A	#N/A	#N/A
Gene Name	#N/A	#N/A		#N/A	#N/A	#N/A		#N/A	#N/A	#N/A		#N/A	#N/A	#N/A		#N/A	#N/A	#N/A
Gene Name	#N/A	#N/A		#N/A	#N/A	#N/A		#N/A	#N/A	#N/A		#N/A	#N/A	#N/A		#N/A	#N/A	#N/A
Gene Name	#N/A	#N/A		#N/A	#N/A	#N/A		#N/A	#N/A	#N/A		#N/A	#N/A	#N/A		#N/A	#N/A	#N/A
Gene Name	#N/A	#N/A		#N/A	#N/A	#N/A		#N/A	#N/A	#N/A		#N/A	#N/A	#N/A		#N/A	#N/A	#N/A
Gene Name	#N/A	#N/A		#N/A	#N/A	#N/A		#N/A	#N/A	#N/A		#N/A	#N/A	#N/A		#N/A	#N/A	#N/A
Gene Name	#N/A	#N/A		#N/A	#N/A	#N/A		#N/A	#N/A	#N/A		#N/A	#N/A	#N/A		#N/A	#N/A	#N/A
Gene Name	#N/A	#N/A		#N/A	#N/A	#N/A		#N/A	#N/A	#N/A		#N/A	#N/A	#N/A		#N/A	#N/A	#N/A
Gene Name	#N/A	#N/A		#N/A	#N/A	#N/A		#N/A	#N/A	#N/A		#N/A	#N/A	#N/A		#N/A	#N/A	#N/A
Gene Name	#N/A	#N/A		#N/A	#N/A	#N/A		#N/A	#N/A	#N/A		#N/A	#N/A	#N/A		#N/A	#N/A	#N/A
Gene Name	#N/A	#N/A		#N/A	#N/A	#N/A		#N/A	#N/A	#N/A		#N/A	#N/A	#N/A		#N/A	#N/A	#N/A
Gene Name	#N/A	#N/A		#N/A	#N/A	#N/A		#N/A	#N/A	#N/A		#N/A	#N/A	#N/A		#N/A	#N/A	#N/A
Gene Name	#N/A	#N/A		#N/A	#N/A	#N/A		#N/A	#N/A	#N/A		#N/A	#N/A	#N/A		#N/A	#N/A	#N/A
Gene Name	#N/A	#N/A		#N/A	#N/A	#N/A		#N/A	#N/A	#N/A		#N/A	#N/A	#N/A		#N/A	#N/A	#N/A
Gene Name	#N/A	#N/A		#N/A	#N/A	#N/A		#N/A	#N/A	#N/A		#N/A	#N/A	#N/A		#N/A	#N/A	#N/A
Gene Name	#N/A	#N/A		#N/A	#N/A	#N/A		#N/A	#N/A	#N/A		#N/A	#N/A	#N/A		#N/A	#N/A	#N/A
Gene Name	#N/A	#N/A		#N/A	#N/A	#N/A		#N/A	#N/A	#N/A		#N/A	#N/A	#N/A		#N/A	#N/A	#N/A
Gene Name	#N/A	#N/A		#N/A	#N/A	#N/A		#N/A	#N/A	#N/A		#N/A	#N/A	#N/A		#N/A	#N/A	#N/A
Gene Name	#N/A	#N/A		#N/A	#N/A	#N/A		#N/A	#N/A	#N/A		#N/A	#N/A	#N/A		#N/A	#N/A	#N/A
Gene Name	#N/A	#N/A		#N/A	#N/A	#N/A		#N/A	#N/A	#N/A		#N/A	#N/A	#N/A		#N/A	#N/A	#N/A
Gene Name	#N/A	#N/A		#N/A	#N/A	#N/A		#N/A	#N/A	#N/A		#N/A	#N/A	#N/A		#N/A	#N/A	#N/A
Gene Name	#N/A	#N/A		#N/A	#N/A	#N/A		#N/A	#N/A	#N/A		#N/A	#N/A	#N/A		#N/A	#N/A	#N/A
Gene Name	#N/A	#N/A		#N/A	#N/A	#N/A		#N/A	#N/A	#N/A		#N/A	#N/A	#N/A		#N/A	#N/A	#N/A
Gene Name	#N/A	#N/A		#N/A	#N/A	#N/A		#N/A	#N/A	#N/A		#N/A	#N/A	#N/A		#N/A	#N/A	#N/A
Gene Name	#N/A	#N/A		#N/A	#N/A	#N/A		#N/A	#N/A	#N/A		#N/A	#N/A	#N/A		#N/A	#N/A	#N/A
Gene Name	#N/A	#N/A		#N/A	#N/A	#N/A		#N/A	#N/A	#N/A		#N/A	#N/A	#N/A		#N/A	#N/A	#N/A
Gene Name	#N/A	#N/A		#N/A	#N/A	#N/A		#N/A	#N/A	#N/A		#N/A	#N/A	#N/A		#N/A	#N/A	#N/A
Gene Name	#N/A	#N/A		#N/A	#N/A	#N/A		#N/A	#N/A	#N/A		#N/A	#N/A	#N/A		#N/A	#N/A	#N/A
Gene Name	#N/A	#N/A		#N/A	#N/A	#N/A		#N/A	#N/A	#N/A		#N/A	#N/A	#N/A		#N/A	#N/A	#N/A
Gene Name	#N/A	#N/A		#N/A	#N/A	#N/A		#N/A	#N/A	#N/A		#N/A	#N/A	#N/A		#N/A	#N/A	#N/A
Gene Name	#N/A	#N/A		#N/A	#N/A	#N/A		#N/A	#N/A	#N/A		#N/A	#N/A	#N/A		#N/A	#N/A	#N/A
Gene Name	#N/A	#N/A		#N/A	#N/A	#N/A		#N/A	#N/A	#N/A		#N/A	#N/A	#N/A		#N/A	#N/A	#N/A
Gene Name	#N/A	#N/A		#N/A	#N/A	#N/A		#N/A	#N/A	#N/A		#N/A	#N/A	#N/A		#N/A	#N/A	#N/A
Gene Name	#N/A	#N/A		#N/A	#N/A	#N/A		#N/A	#N/A	#N/A		#N/A	#N/A	#N/A		#N/A	#N/A	#N/A
Gene Name	#N/A	#N/A		#N/A	#N/A	#N/A		#N/A	#N/A	#N/A		#N/A	#N/A	#N/A		#N/A	#N/A	#N/A
Gene Name	#N/A	#N/A		#N/A	#N/A	#N/A		#N/A	#N/A	#N/A		#N/A	#N/A	#N/A		#N/A	#N/A	#N/A
Gene Name	#N/A	#N/A		#N/A	#N/A	#N/A		#N/A	#N/A	#N/A		#N/A	#N/A	#N/A		#N/A	#N/A	#N/A
Gene Name	#N/A	#N/A		#N/A	#N/A	#N/A		#N/A	#N/A	#N/A		#N/A	#N/A	#N/A		#N/A	#N/A	#N/A
Gene Name	#N/A	#N/A		#N/A	#N/A	#N/A		#N/A	#N/A	#N/A		#N/A	#N/A	#N/A		#N/A	#N/A	#N/A
Gene Name	#N/A	#N/A		#N/A	#N/A	#N/A		#N/A	#N/A	#N/A		#N/A	#N/A	#N/A		#N/A	#N/A	#N/A
Gene Name	#N/A	#N/A		#N/A	#N/A	#N/A		#N/A	#N/A	#N/A		#N/A	#N/A	#N/A		#N/A	#N/A	#N/A
Gene Name	#N/A	#N/A		#N/A	#N/A	#N/A		#N/A	#N/A	#N/A		#N/A	#N/A	#N/A		#N/A	#N/A	#N/A
Gene Name	#N/A	#N/A		#N/A	#N/A	#N/A		#N/A	#N/A	#N/A		#N/A	#N/A	#N/A		#N/A	#N/A	#N/A
Gene Name	#N/A	#N/A		#N/A	#N/A	#N/A		#N/A	#N/A	#N/A		#N/A	#N/A	#N/A		#N/A	#N/A	#N/A
Gene Name	#N/A	#N/A		#N/A	#N/A	#N/A		#N/A	#N/A	#N/A		#N/A	#N/A	#N/A		#N/A	#N/A	#N/A
Gene Name	#N/A	#N/A		#N/A	#N/A	#N/A		#N/A	#N/A	#N/A		#N/A	#N/A	#N/A		#N/A	#N/A	#N/A
Gene Name	#N/A	#N/A		#N/A	#N/A	#N/A		#N/A	#N/A	#N/A		#N/A	#N/A	#N/A		#N/A	#N/A	#N/A
Gene Name	#N/A	#N/A		#N/A	#N/A	#N/A		#N/A	#N/A	#N/A		#N/A	#N/A	#N/A		#N/A	#N/A	#N/A
Gene Name	#N/A	#N/A		#N/A	#N/A	#N/A		#N/A	#N/A	#N/A		#N/A	#N/A	#N/A		#N/A	#N/A	#N/A
Gene Name	#N/A	#N/A		#N/A	#N/A	#N/A		#N/A	#N/A	#N/A		#N/A	#N/A	#N/A		#N/A	#N/A	#N/A
Gene Name	#N/A	#N/A		#N/A	#N/A	#N/A		#N/A	#N/A	#N/A		#N/A	#N/A	#N/A		#N/A	#N/A	#N/A
Gene Name	#N/A	#N/A		#N/A	#N/A	#N/A		#N/A	#N/A	#N/A		#N/A	#N/A	#N/A		#N/A	#N/A	#N/A
Gene Name	#N/A	#N/A		#N/A	#N/A	#N/A		#N/A	#N/A	#N/A		#N/A	#N/A	#N/A		#N/A	#N/A	#N/A
Gene Name	#N/A	#N/A		#N/A	#N/A	#N/A		#N/A	#N/A	#N/A		#N/A	#N/A	#N/A		#N/A	#N/A	#N/A
Gene Name	#N/A	#N/A		#N/A	#N/A	#N/A		#N/A	#N/A	#N/A		#N/A	#N/A	#N/A		#N/A	#N/A	#N/A
Gene Name	#N/A	#N/A		#N/A	#N/A	#N/A		#N/A	#N/A	#N/A		#N/A	#N/A	#N/A		#N/A	#N/A	#N/A
Gene Name	#N/A	#N/A		#N/A	#N/A	#N/A		#N/A	#N/A	#N/A		#N/A	#N/A	#N/A		#N/A	#N/A	#N/A
Gene Name	#N/A	#N/A		#N/A	#N/A	#N/A		#N/A	#N/A	#N/A		#N/A	#N/A	#N/A		#N/A	#N/A	#N/A
Gene Name	#N/A	#N/A		#N/A	#N/A	#N/A		#N/A	#N/A	#N/A		#N/A	#N/A	#N/A		#N/A	#N/A	#N/A
Gene Name	#N/A	#N/A		#N/A	#N/A	#N/A		#N/A	#N/A	#N/A		#N/A	#N/A	#N/A		#N/A	#N/A	#N/A
Gene Name	#N/A	#N/A		#N/A	#N/A	#N/A		#N/A	#N/A	#N/A		#N/A	#N/A	#N/A		#N/A	#N/A	#N/A
Gene Name	#N/A	#N/A		#N/A	#N/A	#N/A		#N/A	#N/A	#N/A		#N/A	#N/A	#N/A		#N/A	#N/A	#N/A
Gene Name	#N/A	#N/A		#N/A	#N/A	#N/A		#N/A	#N/A	#N/A		#N/A	#N/A	#N/A		#N/A	#N/A	#N/A
Gene Name	#N/A	#N/A		#N/A	#N/A	#N/A		#N/A	#N/A	#N/A		#N/A	#N/A	#N/A		#N/A	#N/A	#N/A
Gene Name	#N/A	#N/A		#N/A	#N/A	#N/A		#N/A	#N/A	#N/A		#N/A	#N/A	#N/A		#N/A	#N/A	#N/A
Gene Name	#N/A	#N/A		#N/A	#N/A	#N/A		#N/A	#N/A	#N/A		#N/A	#N/A	#N/A		#N/A	#N/A	#N/A
Gene Name	#N/A	#N/A		#N/A	#N/A	#N/A		#N/A	#N/A	#N/A		#N/A	#N/A	#N/A		#N/A	#N/A	#N/A
Gene Name	#N/A	#N/A		#N/A	#N/A	#N/A		#N/A	#N/A	#N/A		#N/A	#N/A	#N/A		#N/A	#N/A	#N/A
Gene Name	#N/A	#N/A		#N/A	#N/A	#N/A		#N/A	#N/A	#N/A		#N/A	#N/A	#N/A		#N/A	#N/A	#N/A
Gene Name	#N/A	#N/A		#N/A	#N/A	#N/A		#N/A	#N/A	#N/A		#N/A	#N/A	#N/A		#N/A	#N/A	#N/A
Gene Name	#N/A	#N/A		#N/A	#N/A	#N/A		#N/A	#N/A	#N/A		#N/A	#N/A	#N/A		#N/A	#N/A	#N/A
Gene Name	#N/A	#N/A		#N/A	#N/A	#N/A		#N/A	#N/A	#N/A		#N/A	#N/A	#N/A		#N/A	#N/A	#N/A
Gene Name	#N/A	#N/A		#N/A	#N/A	#N/A		#N/A	#N/A	#N/A		#N/A	#N/A	#N/A		#N/A	#N/A	#N/A
Gene Name	#N/A	#N/A		#N/A	#N/A	#N/A		#N/A	#N/A	#N/A		#N/A	#N/A	#N/A		#N/A	#N/A	#N/A
Gene Name	#N/A	#N/A		#N/A	#N/A	#N/A		#N/A	#N/A	#N/A		#N/A	#N/A	#N/A		#N/A	#N/A	#N/A
Gene Name	#N/A	#N/A		#N/A	#N/A	#N/A		#N/A	#N/A	#N/A		#N/A	#N/A	#N/A		#N/A	#N/A	#N/A
Gene Name	#N/A	#N/A		#N/A	#N/A	#N/A		#N/A	#N/A	#N/A		#N/A	#N/A	#N/A		#N/A	#N/A	#N/A
Gene Name	#N/A	#N/A		#N/A	#N/A	#N/A		#N/A	#N/A	#N/A		#N/A	#N/A	#N/A		#N/A	#N/A	#N/A
Gene Name	#N/A	#N/A		#N/A	#N/A	#N/A		#N/A	#N/A	#N/A		#N/A	#N/A	#N/A		#N/A	#N/A	#N/A
Gene Name	#N/A	#N/A		#N/A	#N/A	#N/A		#N/A	#N/A	#N/A		#N/A	#N/A	#N/A		#N/A	#N/A	#N/A
Gene Name	#N/A	#N/A		#N/A	#N/A	#N/A		#N/A	#N/A	#N/A		#N/A	#N/A	#N/A		#N/A	#N/A	#N/A
Gene Name	#N/A	#N/A		#N/A	#N/A	#N/A		#N/A	#N/A	#N/A		#N/A	#N/A	#N/A		#N/A	#N/A	#N/A
Gene Name	#N/A	#N/A		#N/A	#N/A	#N/A		#N/A	#N/A	#N/A		#N/A	#N/A	#N/A		#N/A	#N/A	#N/A
Gene Name	#N/A	#N/A		#N/A	#N/A	#N/A		#N/A	#N/A	#N/A		#N/A	#N/A	#N/A		#N/A	#N/A	#N/A
Gene Name	#N/A	#N/A		#N/A	#N/A	#N/A		#N/A	#N/A	#N/A		#N/A	#N/A	#N/A		#N/A	#N/A	#N/A
Gene Name	#N/A	#N/A		#N/A	#N/A	#N/A		#N/A	#N/A	#N/A		#N/A	#N/A	#N/A		#N/A	#N/A	#N/A
Gene Name	#N/A	#N/A		#N/A	#N/A	#N/A		#N/A	#N/A	#N/A		#N/A	#N/A	#N/A		#N/A	#N/A	#N/A
Gene Name	#N/A	#N/A		#N/A	#N/A	#N/A		#N/A	#N/A	#N/A		#N/A	#N/A	#N/A		#N/A	#N/A	#N/A
Gene Name	#N/A	#N/A		#N/A	#N/A	#N/A		#N/A	#N/A	#N/A		#N/A	#N/A	#N/A		#N/A	#N/A	#N/A
Gene Name	#N/A	#N/A		#N/A	#N/A	#N/A		#N/A	#N/A	#N/A		#N/A	#N/A	#N/A		#N/A	#N/A	#N/A
Gene Name	#N/A	#N/A		#N/A	#N/A	#N/A		#N/A	#N/A	#N/A		#N/A	#N/A	#N/A		#N/A	#N/A	#N/A
Gene Name	#N/A	#N/A		#N/A	#N/A	#N/A		#N/A	#N/A	#N/A		#N/A	#N/A	#N/A		#N/A	#N/A	#N/A
Gene Name	#N/A	#N/A		#N/A	#N/A	#N/A		#N/A	#N/A	#N/A		#N/A	#N/A	#N/A		#N/A	#N/A	#N/A
Gene Name	#N/A	#N/A		#N/A	#N/A	#N/A		#N/A	#N/A	#N/A		#N/A	#N/A	#N/A		#N/A	#N/A	#N/A
Gene Name	#N/A	#N/A		#N/A	#N/A	#N/A		#N/A	#N/A	#N/A		#N/A	#N/A	#N/A		#N/A	#N/A	#N/A
Gene Name	#N/A	#N/A		#N/A	#N/A	#N/A		#N/A	#N/A	#N/A		#N/A	#N/A	#N/A		#N/A	#N/A	#N/A
Gene Name	#N/A	#N/A		#N/A	#N/A	#N/A		#N/A	#N/A	#N/A		#N/A	#N/A	#N/A		#N/A	#N/A	#N/A
Gene Name	#N/A	#N/A		#N/A	#N/A	#N/A		#N/A	#N/A	#N/A		#N/A	#N/A	#N/A		#N/A	#N/A	#N/A
Gene Name	#N/A	#N/A		#N/A	#N/A	#N/A		#N/A	#N/A	#N/A		#N/A	#N/A	#N/A		#N/A	#N/A	#N/A
Gene Name	#N/A	#N/A		#N/A	#N/A	#N/A		#N/A	#N/A	#N/A		#N/A	#N/A	#N/A		#N/A	#N/A	#N/A
Gene Name	#N/A	#N/A		#N/A	#N/A	#N/A		#N/A	#N/A	#N/A		#N/A	#N/A	#N/A		#N/A	#N/A	#N/A
Gene Name	#N/A	#N/A		#N/A	#N/A	#N/A		#N/A	#N/A	#N/A		#N/A	#N/A	#N/A		#N/A	#N/A	#N/A
Gene Name	#N/A	#N/A		#N/A	#N/A	#N/A		#N/A	#N/A	#N/A		#N/A	#N/A	#N/A		#N/A	#N/A	#N/A
Gene Name	#N/A	#N/A		#N/A	#N/A	#N/A		#N/A	#N/A	#N/A		#N/A	#N/A	#N/A		#N/A	#N/A	#N/A
Gene Name	#N/A	#N/A		#N/A	#N/A	#N/A		#N/A	#N/A	#N/A		#N/A	#N/A	#N/A		#N/A	#N/A	#N/A
Gene Name	#N/A	#N/A		#N/A	#N/A	#N/A		#N/A	#N/A	#N/A		#N/A	#N/A	#N/A		#N/A	#N/A	#N/A
Gene Name	#N/A	#N/A		#N/A	#N/A	#N/A		#N/A	#N/A	#N/A		#N/A	#N/A	#N/A		#N/A	#N/A	#N/A
Gene Name	#N/A	#N/A		#N/A	#N/A	#N/A		#N/A	#N/A	#N/A		#N/A	#N/A	#N/A		#N/A	#N/A	#N/A
Gene Name	#N/A	#N/A		#N/A	#N/A	#N/A		#N/A	#N/A	#N/A		#N/A	#N/A	#N/A		#N/A	#N/A	#N/A
Gene Name	#N/A	#N/A		#N/A	#N/A	#N/A		#N/A	#N/A	#N/A		#N/A	#N/A	#N/A		#N/A	#N/A	#N/A
Gene Name	#N/A	#N/A		#N/A	#N/A	#N/A		#N/A	#N/A	#N/A		#N/A	#N/A	#N/A		#N/A	#N/A	#N/A
Gene Name	#N/A	#N/A		#N/A	#N/A	#N/A		#N/A	#N/A	#N/A		#N/A	#N/A	#N/A		#N/A	#N/A	#N/A
Gene Name	#N/A	#N/A		#N/A	#N/A	#N/A		#N/A	#N/A	#N/A		#N/A	#N/A	#N/A		#N/A	#N/A	#N/A
Gene Name	#N/A	#N/A		#N/A	#N/A	#N/A		#N/A	#N/A	#N/A		#N/A	#N/A	#N/A		#N/A	#N/A	#N/A
Gene Name	#N/A	#N/A		#N/A	#N/A	#N/A		#N/A	#N/A	#N/A		#N/A	#N/A	#N/A		#N/A	#N/A	#N/A
Gene Name	#N/A	#N/A		#N/A	#N/A	#N/A		#N/A	#N/A	#N/A		#N/A	#N/A	#N/A		#N/A	#N/A	#N/A
Gene Name	#N/A	#N/A		#N/A	#N/A	#N/A		#N/A	#N/A	#N/A		#N/A	#N/A	#N/A		#N/A	#N/A	#N/A
Gene Name	#N/A	#N/A		#N/A	#N/A	#N/A		#N/A	#N/A	#N/A		#N/A	#N/A	#N/A		#N/A	#N/A	#N/A
Gene Name	#N/A	#N/A		#N/A	#N/A	#N/A		#N/A	#N/A	#N/A		#N/A	#N/A	#N/A		#N/A	#N/A	#N/A
Gene Name	#N/A	#N/A		#N/A	#N/A	#N/A		#N/A	#N/A	#N/A		#N/A	#N/A	#N/A		#N/A	#N/A	#N/A
Gene Name	#N/A	#N/A		#N/A	#N/A	#N/A		#N/A	#N/A	#N/A		#N/A	#N/A	#N/A		#N/A	#N/A	#N/A
Gene Name	#N/A	#N/A		#N/A	#N/A	#N/A		#N/A	#N/A	#N/A		#N/A	#N/A	#N/A		#N/A	#N/A	#N/A
Gene Name	#N/A	#N/A		#N/A	#N/A	#N/A		#N/A	#N/A	#N/A		#N/A	#N/A	#N/A		#N/A	#N/A	#N/A
Gene Name	#N/A	#N/A		#N/A	#N/A	#N/A		#N/A	#N/A	#N/A		#N/A	#N/A	#N/A		#N/A	#N/A	#N/A
Gene Name	#N/A	#N/A		#N/A	#N/A	#N/A		#N/A	#N/A	#N/A		#N/A	#N/A	#N/A		#N/A	#N/A	#N/A
Gene Name	#N/A	#N/A		#N/A	#N/A	#N/A		#N/A	#N/A	#N/A		#N/A	#N/A	#N/A		#N/A	#N/A	#N/A
Gene Name	#N/A	#N/A		#N/A	#N/A	#N/A		#N/A	#N/A	#N/A		#N/A	#N/A	#N/A		#N/A	#N/A	#N/A
Gene Name	#N/A	#N/A		#N/A	#N/A	#N/A		#N/A	#N/A	#N/A		#N/A	#N/A	#N/A		#N/A	#N/A	#N/A
Gene Name	#N/A	#N/A		#N/A	#N/A	#N/A		#N/A	#N/A	#N/A		#N/A	#N/A	#N/A		#N/A	#N/A	#N/A
Gene Name	#N/A	#N/A		#N/A	#N/A	#N/A		#N/A	#N/A	#N/A		#N/A	#N/A	#N/A		#N/A	#N/A	#N/A
Gene Name	#N/A	#N/A		#N/A	#N/A	#N/A		#N/A	#N/A	#N/A		#N/A	#N/A	#N/A		#N/A	#N/A	#N/A
Gene Name	#N/A	#N/A		#N/A	#N/A	#N/A		#N/A	#N/A	#N/A		#N/A	#N/A	#N/A		#N/A	#N/A	#N/A
Gene Name	#N/A	#N/A		#N/A	#N/A	#N/A		#N/A	#N/A	#N/A		#N/A	#N/A	#N/A		#N/A	#N/A	#N/A
Gene Name	#N/A	#N/A		#N/A	#N/A	#N/A		#N/A	#N/A	#N/A		#N/A	#N/A	#N/A		#N/A	#N/A	#N/A
Gene Name	#N/A	#N/A		#N/A	#N/A	#N/A		#N/A	#N/A	#N/A		#N/A	#N/A	#N/A		#N/A	#N/A	#N/A
Gene Name	#N/A	#N/A		#N/A	#N/A	#N/A		#N/A	#N/A	#N/A		#N/A	#N/A	#N/A		#N/A	#N/A	#N/A
Gene Name	#N/A	#N/A		#N/A	#N/A	#N/A		#N/A	#N/A	#N/A		#N/A	#N/A	#N/A		#N/A	#N/A	#N/A
Gene Name	#N/A	#N/A		#N/A	#N/A	#N/A		#N/A	#N/A	#N/A		#N/A	#N/A	#N/A		#N/A	#N/A	#N/A
Gene Name	#N/A	#N/A		#N/A	#N/A	#N/A		#N/A	#N/A	#N/A		#N/A	#N/A	#N/A		#N/A	#N/A	#N/A
Gene Name	#N/A	#N/A		#N/A	#N/A	#N/A		#N/A	#N/A	#N/A		#N/A	#N/A	#N/A		#N/A	#N/A	#N/A
Gene Name	#N/A	#N/A		#N/A	#N/A	#N/A		#N/A	#N/A	#N/A		#N/A	#N/A	#N/A		#N/A	#N/A	#N/A
Gene Name	#N/A	#N/A		#N/A	#N/A	#N/A		#N/A	#N/A	#N/A		#N/A	#N/A	#N/A		#N/A	#N/A	#N/A
Gene Name	#N/A	#N/A		#N/A	#N/A	#N/A		#N/A	#N/A	#N/A		#N/A	#N/A	#N/A		#N/A	#N/A	#N/A
Gene Name	#N/A	#N/A		#N/A	#N/A	#N/A		#N/A	#N/A	#N/A		#N/A	#N/A	#N/A		#N/A	#N/A	#N/A
Gene Name	#N/A	#N/A		#N/A	#N/A	#N/A		#N/A	#N/A	#N/A		#N/A	#N/A	#N/A		#N/A	#N/A	#N/A
Gene Name	#N/A	#N/A		#N/A	#N/A	#N/A		#N/A	#N/A	#N/A		#N/A	#N/A	#N/A		#N/A	#N/A	#N/A
Gene Name	#N/A	#N/A		#N/A	#N/A	#N/A		#N/A	#N/A	#N/A		#N/A	#N/A	#N/A		#N/A	#N/A	#N/A
Gene Name	#N/A	#N/A		#N/A	#N/A	#N/A		#N/A	#N/A	#N/A		#N/A	#N/A	#N/A		#N/A	#N/A	#N/A
Gene Name	#N/A	#N/A		#N/A	#N/A	#N/A		#N/A	#N/A	#N/A		#N/A	#N/A	#N/A		#N/A	#N/A	#N/A
Gene Name	#N/A	#N/A		#N/A	#N/A	#N/A		#N/A	#N/A	#N/A		#N/A	#N/A	#N/A		#N/A	#N/A	#N/A
Gene Name	#N/A	#N/A		#N/A	#N/A	#N/A		#N/A	#N/A	#N/A		#N/A	#N/A	#N/A		#N/A	#N/A	#N/A
Gene Name	#N/A	#N/A		#N/A	#N/A	#N/A		#N/A	#N/A	#N/A		#N/A	#N/A	#N/A		#N/A	#N/A	#N/A
Gene Name	#N/A	#N/A		#N/A	#N/A	#N/A		#N/A	#N/A	#N/A		#N/A	#N/A	#N/A		#N/A	#N/A	#N/A
Gene Name	#N/A	#N/A		#N/A	#N/A	#N/A		#N/A	#N/A	#N/A		#N/A	#N/A	#N/A		#N/A	#N/A	#N/A
Gene Name	#N/A	#N/A		#N/A	#N/A	#N/A		#N/A	#N/A	#N/A		#N/A	#N/A	#N/A		#N/A	#N/A	#N/A
Gene Name	#N/A	#N/A		#N/A	#N/A	#N/A		#N/A	#N/A	#N/A		#N/A	#N/A	#N/A		#N/A	#N/A	#N/A
Gene Name	#N/A	#N/A		#N/A	#N/A	#N/A		#N/A	#N/A	#N/A		#N/A	#N/A	#N/A		#N/A	#N/A	#N/A
Gene Name	#N/A	#N/A		#N/A	#N/A	#N/A		#N/A	#N/A	#N/A		#N/A	#N/A	#N/A		#N/A	#N/A	#N/A
Gene Name	#N/A	#N/A		#N/A	#N/A	#N/A		#N/A	#N/A	#N/A		#N/A	#N/A	#N/A		#N/A	#N/A	#N/A
Gene Name	#N/A	#N/A		#N/A	#N/A	#N/A		#N/A	#N/A	#N/A		#N/A	#N/A	#N/A		#N/A	#N/A	#N/A
Gene Name	#N/A	#N/A		#N/A	#N/A	#N/A		#N/A	#N/A	#N/A		#N/A	#N/A	#N/A		#N/A	#N/A	#N/A
Gene Name	#N/A	#N/A		#N/A	#N/A	#N/A		#N/A	#N/A	#N/A		#N/A	#N/A	#N/A		#N/A	#N/A	#N/A
Gene Name	#N/A	#N/A		#N/A	#N/A	#N/A		#N/A	#N/A	#N/A		#N/A	#N/A	#N/A		#N/A	#N/A	#N/A
Gene Name	#N/A	#N/A		#N/A	#N/A	#N/A		#N/A	#N/A	#N/A		#N/A	#N/A	#N/A		#N/A	#N/A	#N/A
Gene Name	#N/A	#N/A		#N/A	#N/A	#N/A		#N/A	#N/A	#N/A		#N/A	#N/A	#N/A		#N/A	#N/A	#N/A
Gene Name	#N/A	#N/A		#N/A	#N/A	#N/A		#N/A	#N/A	#N/A		#N/A	#N/A	#N/A		#N/A	#N/A	#N/A
Gene Name	#N/A	#N/A		#N/A	#N/A	#N/A		#N/A	#N/A	#N/A		#N/A	#N/A	#N/A		#N/A	#N/A	#N/A
Gene Name	#N/A	#N/A		#N/A	#N/A	#N/A		#N/A	#N/A	#N/A		#N/A	#N/A	#N/A		#N/A	#N/A	#N/A
Gene Name	#N/A	#N/A		#N/A	#N/A	#N/A		#N/A	#N/A	#N/A		#N/A	#N/A	#N/A		#N/A	#N/A	#N/A
Gene Name	#N/A	#N/A		#N/A	#N/A	#N/A		#N/A	#N/A	#N/A		#N/A	#N/A	#N/A		#N/A	#N/A	#N/A
Gene Name	#N/A	#N/A		#N/A	#N/A	#N/A		#N/A	#N/A	#N/A		#N/A	#N/A	#N/A		#N/A	#N/A	#N/A
Gene Name	#N/A	#N/A		#N/A	#N/A	#N/A		#N/A	#N/A	#N/A		#N/A	#N/A	#N/A		#N/A	#N/A	#N/A
Gene Name	#N/A	#N/A		#N/A	#N/A	#N/A		#N/A	#N/A	#N/A		#N/A	#N/A	#N/A		#N/A	#N/A	#N/A
Gene Name	#N/A	#N/A		#N/A	#N/A	#N/A		#N/A	#N/A	#N/A		#N/A	#N/A	#N/A		#N/A	#N/A	#N/A
Gene Name	#N/A	#N/A		#N/A	#N/A	#N/A		#N/A	#N/A	#N/A		#N/A	#N/A	#N/A		#N/A	#N/A	#N/A
Gene Name	#N/A	#N/A		#N/A	#N/A	#N/A		#N/A	#N/A	#N/A		#N/A	#N/A	#N/A		#N/A	#N/A	#N/A
Gene Name	#N/A	#N/A		#N/A	#N/A	#N/A		#N/A	#N/A	#N/A		#N/A	#N/A	#N/A		#N/A	#N/A	#N/A
Gene Name	#N/A	#N/A		#N/A	#N/A	#N/A		#N/A	#N/A	#N/A		#N/A	#N/A	#N/A		#N/A	#N/A	#N/A
Gene Name	#N/A	#N/A		#N/A	#N/A	#N/A		#N/A	#N/A	#N/A		#N/A	#N/A	#N/A		#N/A	#N/A	#N/A
Gene Name	#N/A	#N/A		#N/A	#N/A	#N/A		#N/A	#N/A	#N/A		#N/A	#N/A	#N/A		#N/A	#N/A	#N/A
Gene Name	#N/A	#N/A		#N/A	#N/A	#N/A		#N/A	#N/A	#N/A		#N/A	#N/A	#N/A		#N/A	#N/A	#N/A
Gene Name	#N/A	#N/A		#N/A	#N/A	#N/A		#N/A	#N/A	#N/A		#N/A	#N/A	#N/A		#N/A	#N/A	#N/A
Gene Name	#N/A	#N/A		#N/A	#N/A	#N/A		#N/A	#N/A	#N/A		#N/A	#N/A	#N/A		#N/A	#N/A	#N/A
Gene Name	#N/A	#N/A		#N/A	#N/A	#N/A		#N/A	#N/A	#N/A		#N/A	#N/A	#N/A		#N/A	#N/A	#N/A
Gene Name	#N/A	#N/A		#N/A	#N/A	#N/A		#N/A	#N/A	#N/A		#N/A	#N/A	#N/A		#N/A	#N/A	#N/A
Gene Name	#N/A	#N/A		#N/A	#N/A	#N/A		#N/A	#N/A	#N/A		#N/A	#N/A	#N/A		#N/A	#N/A	#N/A
Gene Name	#N/A	#N/A		#N/A	#N/A	#N/A		#N/A	#N/A	#N/A		#N/A	#N/A	#N/A		#N/A	#N/A	#N/A
Gene Name	#N/A	#N/A		#N/A	#N/A	#N/A		#N/A	#N/A	#N/A		#N/A	#N/A	#N/A		#N/A	#N/A	#N/A
Gene Name	#N/A	#N/A		#N/A	#N/A	#N/A		#N/A	#N/A	#N/A		#N/A	#N/A	#N/A		#N/A	#N/A	#N/A
Gene Name	#N/A	#N/A		#N/A	#N/A	#N/A		#N/A	#N/A	#N/A		#N/A	#N/A	#N/A		#N/A	#N/A	#N/A
Gene Name	#N/A	#N/A		#N/A	#N/A	#N/A		#N/A	#N/A	#N/A		#N/A	#N/A	#N/A		#N/A	#N/A	#N/A
Gene Name	#N/A	#N/A		#N/A	#N/A	#N/A		#N/A	#N/A	#N/A		#N/A	#N/A	#N/A		#N/A	#N/A	#N/A
Gene Name	#N/A	#N/A		#N/A	#N/A	#N/A		#N/A	#N/A	#N/A		#N/A	#N/A	#N/A		#N/A	#N/A	#N/A
Gene Name	#N/A	#N/A		#N/A	#N/A	#N/A		#N/A	#N/A	#N/A		#N/A	#N/A	#N/A		#N/A	#N/A	#N/A
Gene Name	#N/A	#N/A		#N/A	#N/A	#N/A		#N/A	#N/A	#N/A		#N/A	#N/A	#N/A		#N/A	#N/A	#N/A
Gene Name	#N/A	#N/A		#N/A	#N/A	#N/A		#N/A	#N/A	#N/A		#N/A	#N/A	#N/A		#N/A	#N/A	#N/A
Gene Name	#N/A	#N/A		#N/A	#N/A	#N/A		#N/A	#N/A	#N/A		#N/A	#N/A	#N/A		#N/A	#N/A	#N/A
Gene Name	#N/A	#N/A		#N/A	#N/A	#N/A		#N/A	#N/A	#N/A		#N/A	#N/A	#N/A		#N/A	#N/A	#N/A
Gene Name	#N/A	#N/A		#N/A	#N/A	#N/A		#N/A	#N/A	#N/A		#N/A	#N/A	#N/A		#N/A	#N/A	#N/A
Gene Name	#N/A	#N/A		#N/A	#N/A	#N/A		#N/A	#N/A	#N/A		#N/A	#N/A	#N/A		#N/A	#N/A	#N/A
Gene Name	#N/A	#N/A		#N/A	#N/A	#N/A		#N/A	#N/A	#N/A		#N/A	#N/A	#N/A		#N/A	#N/A	#N/A
Gene Name	#N/A	#N/A		#N/A	#N/A	#N/A		#N/A	#N/A	#N/A		#N/A	#N/A	#N/A		#N/A	#N/A	#N/A
Gene Name	#N/A	#N/A		#N/A	#N/A	#N/A		#N/A	#N/A	#N/A		#N/A	#N/A	#N/A		#N/A	#N/A	#N/A
Gene Name	#N/A	#N/A		#N/A	#N/A	#N/A		#N/A	#N/A	#N/A		#N/A	#N/A	#N/A		#N/A	#N/A	#N/A
Gene Name	#N/A	#N/A		#N/A	#N/A	#N/A		#N/A	#N/A	#N/A		#N/A	#N/A	#N/A		#N/A	#N/A	#N/A
Gene Name	#N/A	#N/A		#N/A	#N/A	#N/A		#N/A	#N/A	#N/A		#N/A	#N/A	#N/A		#N/A	#N/A	#N/A
Gene Name	#N/A	#N/A		#N/A	#N/A	#N/A		#N/A	#N/A	#N/A		#N/A	#N/A	#N/A		#N/A	#N/A	#N/A
Gene Name	#N/A	#N/A		#N/A	#N/A	#N/A		#N/A	#N/A	#N/A		#N/A	#N/A	#N/A		#N/A	#N/A	#N/A
Gene Name	#N/A	#N/A		#N/A	#N/A	#N/A		#N/A	#N/A	#N/A		#N/A	#N/A	#N/A		#N/A	#N/A	#N/A
Gene Name	#N/A	#N/A		#N/A	#N/A	#N/A		#N/A	#N/A	#N/A		#N/A	#N/A	#N/A		#N/A	#N/A	#N/A
Gene Name	#N/A	#N/A		#N/A	#N/A	#N/A		#N/A	#N/A	#N/A		#N/A	#N/A	#N/A		#N/A	#N/A	#N/A
Gene Name	#N/A	#N/A		#N/A	#N/A	#N/A		#N/A	#N/A	#N/A		#N/A	#N/A	#N/A		#N/A	#N/A	#N/A
Gene Name	#N/A	#N/A		#N/A	#N/A	#N/A		#N/A	#N/A	#N/A		#N/A	#N/A	#N/A		#N/A	#N/A	#N/A
Gene Name	#N/A	#N/A		#N/A	#N/A	#N/A		#N/A	#N/A	#N/A		#N/A	#N/A	#N/A		#N/A	#N/A	#N/A
Gene Name	#N/A	#N/A		#N/A	#N/A	#N/A		#N/A	#N/A	#N/A		#N/A	#N/A	#N/A		#N/A	#N/A	#N/A
Gene Name	#N/A	#N/A		#N/A	#N/A	#N/A		#N/A	#N/A	#N/A		#N/A	#N/A	#N/A		#N/A	#N/A	#N/A
Gene Name	#N/A	#N/A		#N/A	#N/A	#N/A		#N/A	#N/A	#N/A		#N/A	#N/A	#N/A		#N/A	#N/A	#N/A
Gene Name	#N/A	#N/A		#N/A	#N/A	#N/A		#N/A	#N/A	#N/A		#N/A	#N/A	#N/A		#N/A	#N/A	#N/A
Gene Name	#N/A	#N/A		#N/A	#N/A	#N/A		#N/A	#N/A	#N/A		#N/A	#N/A	#N/A		#N/A	#N/A	#N/A
Gene Name	#N/A	#N/A		#N/A	#N/A	#N/A		#N/A	#N/A	#N/A		#N/A	#N/A	#N/A		#N/A	#N/A	#N/A
Gene Name	#N/A	#N/A		#N/A	#N/A	#N/A		#N/A	#N/A	#N/A		#N/A	#N/A	#N/A		#N/A	#N/A	#N/A
Gene Name	#N/A	#N/A		#N/A	#N/A	#N/A		#N/A	#N/A	#N/A		#N/A	#N/A	#N/A		#N/A	#N/A	#N/A
Gene Name	#N/A	#N/A		#N/A	#N/A	#N/A		#N/A	#N/A	#N/A		#N/A	#N/A	#N/A		#N/A	#N/A	#N/A
Gene Name	#N/A	#N/A		#N/A	#N/A	#N/A		#N/A	#N/A	#N/A		#N/A	#N/A	#N/A		#N/A	#N/A	#N/A
Gene Name	#N/A	#N/A		#N/A	#N/A	#N/A		#N/A	#N/A	#N/A		#N/A	#N/A	#N/A		#N/A	#N/A	#N/A
Gene Name	#N/A	#N/A		#N/A	#N/A	#N/A		#N/A	#N/A	#N/A		#N/A	#N/A	#N/A		#N/A	#N/A	#N/A
Gene Name	#N/A	#N/A		#N/A	#N/A	#N/A		#N/A	#N/A	#N/A		#N/A	#N/A	#N/A		#N/A	#N/A	#N/A
Gene Name	#N/A	#N/A		#N/A	#N/A	#N/A		#N/A	#N/A	#N/A		#N/A	#N/A	#N/A		#N/A	#N/A	#N/A
Gene Name	#N/A	#N/A		#N/A	#N/A	#N/A		#N/A	#N/A	#N/A		#N/A	#N/A	#N/A		#N/A	#N/A	#N/A
Gene Name	#N/A	#N/A		#N/A	#N/A	#N/A		#N/A	#N/A	#N/A		#N/A	#N/A	#N/A		#N/A	#N/A	#N/A
Gene Name	#N/A	#N/A		#N/A	#N/A	#N/A		#N/A	#N/A	#N/A		#N/A	#N/A	#N/A		#N/A	#N/A	#N/A
Gene Name	#N/A	#N/A		#N/A	#N/A	#N/A		#N/A	#N/A	#N/A		#N/A	#N/A	#N/A		#N/A	#N/A	#N/A
Gene Name	#N/A	#N/A		#N/A	#N/A	#N/A		#N/A	#N/A	#N/A		#N/A	#N/A	#N/A		#N/A	#N/A	#N/A
Gene Name	#N/A	#N/A		#N/A	#N/A	#N/A		#N/A	#N/A	#N/A		#N/A	#N/A	#N/A		#N/A	#N/A	#N/A
Gene Name	#N/A	#N/A		#N/A	#N/A	#N/A		#N/A	#N/A	#N/A		#N/A	#N/A	#N/A		#N/A	#N/A	#N/A
Gene Name	#N/A	#N/A		#N/A	#N/A	#N/A		#N/A	#N/A	#N/A		#N/A	#N/A	#N/A		#N/A	#N/A	#N/A
Gene Name	#N/A	#N/A		#N/A	#N/A	#N/A		#N/A	#N/A	#N/A		#N/A	#N/A	#N/A		#N/A	#N/A	#N/A
Gene Name	#N/A	#N/A		#N/A	#N/A	#N/A		#N/A	#N/A	#N/A		#N/A	#N/A	#N/A		#N/A	#N/A	#N/A
Gene Name	#N/A	#N/A		#N/A	#N/A	#N/A		#N/A	#N/A	#N/A		#N/A	#N/A	#N/A		#N/A	#N/A	#N/A
Gene Name	#N/A	#N/A		#N/A	#N/A	#N/A		#N/A	#N/A	#N/A		#N/A	#N/A	#N/A		#N/A	#N/A	#N/A
Gene Name	#N/A	#N/A		#N/A	#N/A	#N/A		#N/A	#N/A	#N/A		#N/A	#N/A	#N/A		#N/A	#N/A	#N/A
Gene Name	#N/A	#N/A		#N/A	#N/A	#N/A		#N/A	#N/A	#N/A		#N/A	#N/A	#N/A		#N/A	#N/A	#N/A
Gene Name	#N/A	#N/A		#N/A	#N/A	#N/A		#N/A	#N/A	#N/A		#N/A	#N/A	#N/A		#N/A	#N/A	#N/A
Gene Name	#N/A	#N/A		#N/A	#N/A	#N/A		#N/A	#N/A	#N/A		#N/A	#N/A	#N/A		#N/A	#N/A	#N/A
Gene Name	#N/A	#N/A		#N/A	#N/A	#N/A		#N/A	#N/A	#N/A		#N/A	#N/A	#N/A		#N/A	#N/A	#N/A
Gene Name	#N/A	#N/A		#N/A	#N/A	#N/A		#N/A	#N/A	#N/A		#N/A	#N/A	#N/A		#N/A	#N/A	#N/A
Gene Name	#N/A	#N/A		#N/A	#N/A	#N/A		#N/A	#N/A	#N/A		#N/A	#N/A	#N/A		#N/A	#N/A	#N/A
Gene Name	#N/A	#N/A		#N/A	#N/A	#N/A		#N/A	#N/A	#N/A		#N/A	#N/A	#N/A		#N/A	#N/A	#N/A
Gene Name	#N/A	#N/A		#N/A	#N/A	#N/A		#N/A	#N/A	#N/A		#N/A	#N/A	#N/A		#N/A	#N/A	#N/A
Gene Name	#N/A	#N/A		#N/A	#N/A	#N/A		#N/A	#N/A	#N/A		#N/A	#N/A	#N/A		#N/A	#N/A	#N/A
Gene Name	#N/A	#N/A		#N/A	#N/A	#N/A		#N/A	#N/A	#N/A		#N/A	#N/A	#N/A		#N/A	#N/A	#N/A
Gene Name	#N/A	#N/A		#N/A	#N/A	#N/A		#N/A	#N/A	#N/A		#N/A	#N/A	#N/A		#N/A	#N/A	#N/A
Gene Name	#N/A	#N/A		#N/A	#N/A	#N/A		#N/A	#N/A	#N/A		#N/A	#N/A	#N/A		#N/A	#N/A	#N/A
Gene Name	#N/A	#N/A		#N/A	#N/A	#N/A		#N/A	#N/A	#N/A		#N/A	#N/A	#N/A		#N/A	#N/A	#N/A
Gene Name	#N/A	#N/A		#N/A	#N/A	#N/A		#N/A	#N/A	#N/A		#N/A	#N/A	#N/A		#N/A	#N/A	#N/A
Gene Name	#N/A	#N/A		#N/A	#N/A	#N/A		#N/A	#N/A	#N/A		#N/A	#N/A	#N/A		#N/A	#N/A	#N/A
Gene Name	#N/A	#N/A		#N/A	#N/A	#N/A		#N/A	#N/A	#N/A		#N/A	#N/A	#N/A		#N/A	#N/A	#N/A
Gene Name	#N/A	#N/A		#N/A	#N/A	#N/A		#N/A	#N/A	#N/A		#N/A	#N/A	#N/A		#N/A	#N/A	#N/A
Gene Name	#N/A	#N/A		#N/A	#N/A	#N/A		#N/A	#N/A	#N/A		#N/A	#N/A	#N/A		#N/A	#N/A	#N/A
Gene Name	#N/A	#N/A		#N/A	#N/A	#N/A		#N/A	#N/A	#N/A		#N/A	#N/A	#N/A		#N/A	#N/A	#N/A
Gene Name	#N/A	#N/A		#N/A	#N/A	#N/A		#N/A	#N/A	#N/A		#N/A	#N/A	#N/A		#N/A	#N/A	#N/A
Gene Name	#N/A	#N/A		#N/A	#N/A	#N/A		#N/A	#N/A	#N/A		#N/A	#N/A	#N/A		#N/A	#N/A	#N/A
Gene Name	#N/A	#N/A		#N/A	#N/A	#N/A		#N/A	#N/A	#N/A		#N/A	#N/A	#N/A		#N/A	#N/A	#N/A
Gene Name	#N/A	#N/A		#N/A	#N/A	#N/A		#N/A	#N/A	#N/A		#N/A	#N/A	#N/A		#N/A	#N/A	#N/A
Gene Name	#N/A	#N/A		#N/A	#N/A	#N/A		#N/A	#N/A	#N/A		#N/A	#N/A	#N/A		#N/A	#N/A	#N/A
Gene Name	#N/A	#N/A		#N/A	#N/A	#N/A		#N/A	#N/A	#N/A		#N/A	#N/A	#N/A		#N/A	#N/A	#N/A
Gene Name	#N/A	#N/A		#N/A	#N/A	#N/A		#N/A	#N/A	#N/A		#N/A	#N/A	#N/A		#N/A	#N/A	#N/A
Gene Name	#N/A	#N/A		#N/A	#N/A	#N/A		#N/A	#N/A	#N/A		#N/A	#N/A	#N/A		#N/A	#N/A	#N/A
Gene Name	#N/A	#N/A		#N/A	#N/A	#N/A		#N/A	#N/A	#N/A		#N/A	#N/A	#N/A		#N/A	#N/A	#N/A
Gene Name	#N/A	#N/A		#N/A	#N/A	#N/A		#N/A	#N/A	#N/A		#N/A	#N/A	#N/A		#N/A	#N/A	#N/A
Gene Name	#N/A	#N/A		#N/A	#N/A	#N/A		#N/A	#N/A	#N/A		#N/A	#N/A	#N/A		#N/A	#N/A	#N/A
Gene Name	#N/A	#N/A		#N/A	#N/A	#N/A		#N/A	#N/A	#N/A		#N/A	#N/A	#N/A		#N/A	#N/A	#N/A
Gene Name	#N/A	#N/A		#N/A	#N/A	#N/A		#N/A	#N/A	#N/A		#N/A	#N/A	#N/A		#N/A	#N/A	#N/A
Gene Name	#N/A	#N/A		#N/A	#N/A	#N/A		#N/A	#N/A	#N/A		#N/A	#N/A	#N/A		#N/A	#N/A	#N/A
Gene Name	#N/A	#N/A		#N/A	#N/A	#N/A		#N/A	#N/A	#N/A		#N/A	#N/A	#N/A		#N/A	#N/A	#N/A
Gene Name	#N/A	#N/A		#N/A	#N/A	#N/A		#N/A	#N/A	#N/A		#N/A	#N/A	#N/A		#N/A	#N/A	#N/A
Gene Name	#N/A	#N/A		#N/A	#N/A	#N/A		#N/A	#N/A	#N/A		#N/A	#N/A	#N/A		#N/A	#N/A	#N/A
Gene Name	#N/A	#N/A		#N/A	#N/A	#N/A		#N/A	#N/A	#N/A		#N/A	#N/A	#N/A		#N/A	#N/A	#N/A
Gene Name	#N/A	#N/A		#N/A	#N/A	#N/A		#N/A	#N/A	#N/A		#N/A	#N/A	#N/A		#N/A	#N/A	#N/A
Gene Name	#N/A	#N/A		#N/A	#N/A	#N/A		#N/A	#N/A	#N/A		#N/A	#N/A	#N/A		#N/A	#N/A	#N/A
Gene Name	#N/A	#N/A		#N/A	#N/A	#N/A		#N/A	#N/A	#N/A		#N/A	#N/A	#N/A		#N/A	#N/A	#N/A
Gene Name	#N/A	#N/A		#N/A	#N/A	#N/A		#N/A	#N/A	#N/A		#N/A	#N/A	#N/A		#N/A	#N/A	#N/A
Gene Name	#N/A	#N/A		#N/A	#N/A	#N/A		#N/A	#N/A	#N/A		#N/A	#N/A	#N/A		#N/A	#N/A	#N/A
Gene Name	#N/A	#N/A		#N/A	#N/A	#N/A		#N/A	#N/A	#N/A		#N/A	#N/A	#N/A		#N/A	#N/A	#N/A
Gene Name	#N/A	#N/A		#N/A	#N/A	#N/A		#N/A	#N/A	#N/A		#N/A	#N/A	#N/A		#N/A	#N/A	#N/A
Gene Name	#N/A	#N/A		#N/A	#N/A	#N/A		#N/A	#N/A	#N/A		#N/A	#N/A	#N/A		#N/A	#N/A	#N/A
Gene Name	#N/A	#N/A		#N/A	#N/A	#N/A		#N/A	#N/A	#N/A		#N/A	#N/A	#N/A		#N/A	#N/A	#N/A
Gene Name	#N/A	#N/A		#N/A	#N/A	#N/A		#N/A	#N/A	#N/A		#N/A	#N/A	#N/A		#N/A	#N/A	#N/A
Gene Name	#N/A	#N/A		#N/A	#N/A	#N/A		#N/A	#N/A	#N/A		#N/A	#N/A	#N/A		#N/A	#N/A	#N/A
Gene Name	#N/A	#N/A		#N/A	#N/A	#N/A		#N/A	#N/A	#N/A		#N/A	#N/A	#N/A		#N/A	#N/A	#N/A
Gene Name	#N/A	#N/A		#N/A	#N/A	#N/A		#N/A	#N/A	#N/A		#N/A	#N/A	#N/A		#N/A	#N/A	#N/A
Gene Name	#N/A	#N/A		#N/A	#N/A	#N/A		#N/A	#N/A	#N/A		#N/A	#N/A	#N/A		#N/A	#N/A	#N/A
Gene Name	#N/A	#N/A		#N/A	#N/A	#N/A		#N/A	#N/A	#N/A		#N/A	#N/A	#N/A		#N/A	#N/A	#N/A
Gene Name	#N/A	#N/A		#N/A	#N/A	#N/A		#N/A	#N/A	#N/A		#N/A	#N/A	#N/A		#N/A	#N/A	#N/A
Gene Name	#N/A	#N/A		#N/A	#N/A	#N/A		#N/A	#N/A	#N/A		#N/A	#N/A	#N/A		#N/A	#N/A	#N/A
Gene Name	#N/A	#N/A		#N/A	#N/A	#N/A		#N/A	#N/A	#N/A		#N/A	#N/A	#N/A		#N/A	#N/A	#N/A
Gene Name	#N/A	#N/A		#N/A	#N/A	#N/A		#N/A	#N/A	#N/A		#N/A	#N/A	#N/A		#N/A	#N/A	#N/A
Gene Name	#N/A	#N/A		#N/A	#N/A	#N/A		#N/A	#N/A	#N/A		#N/A	#N/A	#N/A		#N/A	#N/A	#N/A
Gene Name	#N/A	#N/A		#N/A	#N/A	#N/A		#N/A	#N/A	#N/A		#N/A	#N/A	#N/A		#N/A	#N/A	#N/A
Gene Name	#N/A	#N/A		#N/A	#N/A	#N/A		#N/A	#N/A	#N/A		#N/A	#N/A	#N/A		#N/A	#N/A	#N/A
Gene Name	#N/A	#N/A		#N/A	#N/A	#N/A		#N/A	#N/A	#N/A		#N/A	#N/A	#N/A		#N/A	#N/A	#N/A
Gene Name	#N/A	#N/A		#N/A	#N/A	#N/A		#N/A	#N/A	#N/A		#N/A	#N/A	#N/A		#N/A	#N/A	#N/A
Gene Name	#N/A	#N/A		#N/A	#N/A	#N/A		#N/A	#N/A	#N/A		#N/A	#N/A	#N/A		#N/A	#N/A	#N/A
Gene Name	#N/A	#N/A		#N/A	#N/A	#N/A		#N/A	#N/A	#N/A		#N/A	#N/A	#N/A		#N/A	#N/A	#N/A
Gene Name	#N/A	#N/A		#N/A	#N/A	#N/A		#N/A	#N/A	#N/A		#N/A	#N/A	#N/A		#N/A	#N/A	#N/A
Gene Name	#N/A	#N/A		#N/A	#N/A	#N/A		#N/A	#N/A	#N/A		#N/A	#N/A	#N/A		#N/A	#N/A	#N/A
Gene Name	#N/A	#N/A		#N/A	#N/A	#N/A		#N/A	#N/A	#N/A		#N/A	#N/A	#N/A		#N/A	#N/A	#N/A
Gene Name	#N/A	#N/A		#N/A	#N/A	#N/A		#N/A	#N/A	#N/A		#N/A	#N/A	#N/A		#N/A	#N/A	#N/A
Gene Name	#N/A	#N/A		#N/A	#N/A	#N/A		#N/A	#N/A	#N/A		#N/A	#N/A	#N/A		#N/A	#N/A	#N/A
Gene Name	#N/A	#N/A		#N/A	#N/A	#N/A		#N/A	#N/A	#N/A		#N/A	#N/A	#N/A		#N/A	#N/A	#N/A
Gene Name	#N/A	#N/A		#N/A	#N/A	#N/A		#N/A	#N/A	#N/A		#N/A	#N/A	#N/A		#N/A	#N/A	#N/A
Gene Name	#N/A	#N/A		#N/A	#N/A	#N/A		#N/A	#N/A	#N/A		#N/A	#N/A	#N/A		#N/A	#N/A	#N/A
Gene Name	#N/A	#N/A		#N/A	#N/A	#N/A		#N/A	#N/A	#N/A		#N/A	#N/A	#N/A		#N/A	#N/A	#N/A
Gene Name	#N/A	#N/A		#N/A	#N/A	#N/A		#N/A	#N/A	#N/A		#N/A	#N/A	#N/A		#N/A	#N/A	#N/A
Gene Name	#N/A	#N/A		#N/A	#N/A	#N/A		#N/A	#N/A	#N/A		#N/A	#N/A	#N/A		#N/A	#N/A	#N/A
Gene Name	#N/A	#N/A		#N/A	#N/A	#N/A		#N/A	#N/A	#N/A		#N/A	#N/A	#N/A		#N/A	#N/A	#N/A
Gene Name	#N/A	#N/A		#N/A	#N/A	#N/A		#N/A	#N/A	#N/A		#N/A	#N/A	#N/A		#N/A	#N/A	#N/A
Gene Name	#N/A	#N/A		#N/A	#N/A	#N/A		#N/A	#N/A	#N/A		#N/A	#N/A	#N/A		#N/A	#N/A	#N/A
Gene Name	#N/A	#N/A		#N/A	#N/A	#N/A		#N/A	#N/A	#N/A		#N/A	#N/A	#N/A		#N/A	#N/A	#N/A
Gene Name	#N/A	#N/A		#N/A	#N/A	#N/A		#N/A	#N/A	#N/A		#N/A	#N/A	#N/A		#N/A	#N/A	#N/A
Gene Name	#N/A	#N/A		#N/A	#N/A	#N/A		#N/A	#N/A	#N/A		#N/A	#N/A	#N/A		#N/A	#N/A	#N/A
Gene Name	#N/A	#N/A		#N/A	#N/A	#N/A		#N/A	#N/A	#N/A		#N/A	#N/A	#N/A		#N/A	#N/A	#N/A
Gene Name	#N/A	#N/A		#N/A	#N/A	#N/A		#N/A	#N/A	#N/A		#N/A	#N/A	#N/A		#N/A	#N/A	#N/A
Gene Name	#N/A	#N/A		#N/A	#N/A	#N/A		#N/A	#N/A	#N/A		#N/A	#N/A	#N/A		#N/A	#N/A	#N/A
Gene Name	#N/A	#N/A		#N/A	#N/A	#N/A		#N/A	#N/A	#N/A		#N/A	#N/A	#N/A		#N/A	#N/A	#N/A
Gene Name	#N/A	#N/A		#N/A	#N/A	#N/A		#N/A	#N/A	#N/A		#N/A	#N/A	#N/A		#N/A	#N/A	#N/A
Gene Name	#N/A	#N/A		#N/A	#N/A	#N/A		#N/A	#N/A	#N/A		#N/A	#N/A	#N/A		#N/A	#N/A	#N/A
Gene Name	#N/A	#N/A		#N/A	#N/A	#N/A		#N/A	#N/A	#N/A		#N/A	#N/A	#N/A		#N/A	#N/A	#N/A
Gene Name	#N/A	#N/A		#N/A	#N/A	#N/A		#N/A	#N/A	#N/A		#N/A	#N/A	#N/A		#N/A	#N/A	#N/A
Gene Name	#N/A	#N/A		#N/A	#N/A	#N/A		#N/A	#N/A	#N/A		#N/A	#N/A	#N/A		#N/A	#N/A	#N/A
Gene Name	#N/A	#N/A		#N/A	#N/A	#N/A		#N/A	#N/A	#N/A		#N/A	#N/A	#N/A		#N/A	#N/A	#N/A
Gene Name	#N/A	#N/A		#N/A	#N/A	#N/A		#N/A	#N/A	#N/A		#N/A	#N/A	#N/A		#N/A	#N/A	#N/A
Gene Name	#N/A	#N/A		#N/A	#N/A	#N/A		#N/A	#N/A	#N/A		#N/A	#N/A	#N/A		#N/A	#N/A	#N/A
Gene Name	#N/A	#N/A		#N/A	#N/A	#N/A		#N/A	#N/A	#N/A		#N/A	#N/A	#N/A		#N/A	#N/A	#N/A
Gene Name	#N/A	#N/A		#N/A	#N/A	#N/A		#N/A	#N/A	#N/A		#N/A	#N/A	#N/A		#N/A	#N/A	#N/A
Gene Name	#N/A	#N/A		#N/A	#N/A	#N/A		#N/A	#N/A	#N/A		#N/A	#N/A	#N/A		#N/A	#N/A	#N/A
Gene Name	#N/A	#N/A		#N/A	#N/A	#N/A		#N/A	#N/A	#N/A		#N/A	#N/A	#N/A		#N/A	#N/A	#N/A
Gene Name	#N/A	#N/A		#N/A	#N/A	#N/A		#N/A	#N/A	#N/A		#N/A	#N/A	#N/A		#N/A	#N/A	#N/A
Gene Name	#N/A	#N/A		#N/A	#N/A	#N/A		#N/A	#N/A	#N/A		#N/A	#N/A	#N/A		#N/A	#N/A	#N/A
Gene Name	#N/A	#N/A		#N/A	#N/A	#N/A		#N/A	#N/A	#N/A		#N/A	#N/A	#N/A		#N/A	#N/A	#N/A
Gene Name	#N/A	#N/A		#N/A	#N/A	#N/A		#N/A	#N/A	#N/A		#N/A	#N/A	#N/A		#N/A	#N/A	#N/A
Gene Name	#N/A	#N/A		#N/A	#N/A	#N/A		#N/A	#N/A	#N/A		#N/A	#N/A	#N/A		#N/A	#N/A	#N/A
Gene Name	#N/A	#N/A		#N/A	#N/A	#N/A		#N/A	#N/A	#N/A		#N/A	#N/A	#N/A		#N/A	#N/A	#N/A
Gene Name	#N/A	#N/A		#N/A	#N/A	#N/A		#N/A	#N/A	#N/A		#N/A	#N/A	#N/A		#N/A	#N/A	#N/A
Gene Name	#N/A	#N/A		#N/A	#N/A	#N/A		#N/A	#N/A	#N/A		#N/A	#N/A	#N/A		#N/A	#N/A	#N/A
Gene Name	#N/A	#N/A		#N/A	#N/A	#N/A		#N/A	#N/A	#N/A		#N/A	#N/A	#N/A		#N/A	#N/A	#N/A
Gene Name	#N/A	#N/A		#N/A	#N/A	#N/A		#N/A	#N/A	#N/A		#N/A	#N/A	#N/A		#N/A	#N/A	#N/A
Gene Name	#N/A	#N/A		#N/A	#N/A	#N/A		#N/A	#N/A	#N/A		#N/A	#N/A	#N/A		#N/A	#N/A	#N/A
Gene Name	#N/A	#N/A		#N/A	#N/A	#N/A		#N/A	#N/A	#N/A		#N/A	#N/A	#N/A		#N/A	#N/A	#N/A
Gene Name	#N/A	#N/A		#N/A	#N/A	#N/A		#N/A	#N/A	#N/A		#N/A	#N/A	#N/A		#N/A	#N/A	#N/A
Gene Name	#N/A	#N/A		#N/A	#N/A	#N/A		#N/A	#N/A	#N/A		#N/A	#N/A	#N/A		#N/A	#N/A	#N/A
Gene Name	#N/A	#N/A		#N/A	#N/A	#N/A		#N/A	#N/A	#N/A		#N/A	#N/A	#N/A		#N/A	#N/A	#N/A
Gene Name	#N/A	#N/A		#N/A	#N/A	#N/A		#N/A	#N/A	#N/A		#N/A	#N/A	#N/A		#N/A	#N/A	#N/A
Gene Name	#N/A	#N/A		#N/A	#N/A	#N/A		#N/A	#N/A	#N/A		#N/A	#N/A	#N/A		#N/A	#N/A	#N/A
Gene Name	#N/A	#N/A		#N/A	#N/A	#N/A		#N/A	#N/A	#N/A		#N/A	#N/A	#N/A		#N/A	#N/A	#N/A
Gene Name	#N/A	#N/A		#N/A	#N/A	#N/A		#N/A	#N/A	#N/A		#N/A	#N/A	#N/A		#N/A	#N/A	#N/A
Gene Name	#N/A	#N/A		#N/A	#N/A	#N/A		#N/A	#N/A	#N/A		#N/A	#N/A	#N/A		#N/A	#N/A	#N/A
Gene Name	#N/A	#N/A		#N/A	#N/A	#N/A		#N/A	#N/A	#N/A		#N/A	#N/A	#N/A		#N/A	#N/A	#N/A
Gene Name	#N/A	#N/A		#N/A	#N/A	#N/A		#N/A	#N/A	#N/A		#N/A	#N/A	#N/A		#N/A	#N/A	#N/A
Gene Name	#N/A	#N/A		#N/A	#N/A	#N/A		#N/A	#N/A	#N/A		#N/A	#N/A	#N/A		#N/A	#N/A	#N/A
Gene Name	#N/A	#N/A		#N/A	#N/A	#N/A		#N/A	#N/A	#N/A		#N/A	#N/A	#N/A		#N/A	#N/A	#N/A
Gene Name	#N/A	#N/A		#N/A	#N/A	#N/A		#N/A	#N/A	#N/A		#N/A	#N/A	#N/A		#N/A	#N/A	#N/A
Gene Name	#N/A	#N/A		#N/A	#N/A	#N/A		#N/A	#N/A	#N/A		#N/A	#N/A	#N/A		#N/A	#N/A	#N/A
Gene Name	#N/A	#N/A		#N/A	#N/A	#N/A		#N/A	#N/A	#N/A		#N/A	#N/A	#N/A		#N/A	#N/A	#N/A
Gene Name	#N/A	#N/A		#N/A	#N/A	#N/A		#N/A	#N/A	#N/A		#N/A	#N/A	#N/A		#N/A	#N/A	#N/A
Gene Name	#N/A	#N/A		#N/A	#N/A	#N/A		#N/A	#N/A	#N/A		#N/A	#N/A	#N/A		#N/A	#N/A	#N/A
Gene Name	#N/A	#N/A		#N/A	#N/A	#N/A		#N/A	#N/A	#N/A		#N/A	#N/A	#N/A		#N/A	#N/A	#N/A
Gene Name	#N/A	#N/A		#N/A	#N/A	#N/A		#N/A	#N/A	#N/A		#N/A	#N/A	#N/A		#N/A	#N/A	#N/A
Gene Name	#N/A	#N/A		#N/A	#N/A	#N/A		#N/A	#N/A	#N/A		#N/A	#N/A	#N/A		#N/A	#N/A	#N/A
Gene Name	#N/A	#N/A		#N/A	#N/A	#N/A		#N/A	#N/A	#N/A		#N/A	#N/A	#N/A		#N/A	#N/A	#N/A
Gene Name	#N/A	#N/A		#N/A	#N/A	#N/A		#N/A	#N/A	#N/A		#N/A	#N/A	#N/A		#N/A	#N/A	#N/A
Gene Name	#N/A	#N/A		#N/A	#N/A	#N/A		#N/A	#N/A	#N/A		#N/A	#N/A	#N/A		#N/A	#N/A	#N/A
Gene Name	#N/A	#N/A		#N/A	#N/A	#N/A		#N/A	#N/A	#N/A		#N/A	#N/A	#N/A		#N/A	#N/A	#N/A
Gene Name	#N/A	#N/A		#N/A	#N/A	#N/A		#N/A	#N/A	#N/A		#N/A	#N/A	#N/A		#N/A	#N/A	#N/A
Gene Name	#N/A	#N/A		#N/A	#N/A	#N/A		#N/A	#N/A	#N/A		#N/A	#N/A	#N/A		#N/A	#N/A	#N/A
Gene Name	#N/A	#N/A		#N/A	#N/A	#N/A		#N/A	#N/A	#N/A		#N/A	#N/A	#N/A		#N/A	#N/A	#N/A
Gene Name	#N/A	#N/A		#N/A	#N/A	#N/A		#N/A	#N/A	#N/A		#N/A	#N/A	#N/A		#N/A	#N/A	#N/A
Gene Name	#N/A	#N/A		#N/A	#N/A	#N/A		#N/A	#N/A	#N/A		#N/A	#N/A	#N/A		#N/A	#N/A	#N/A
Gene Name	#N/A	#N/A		#N/A	#N/A	#N/A		#N/A	#N/A	#N/A		#N/A	#N/A	#N/A		#N/A	#N/A	#N/A
Gene Name	#N/A	#N/A		#N/A	#N/A	#N/A		#N/A	#N/A	#N/A		#N/A	#N/A	#N/A		#N/A	#N/A	#N/A
Gene Name	#N/A	#N/A		#N/A	#N/A	#N/A		#N/A	#N/A	#N/A		#N/A	#N/A	#N/A		#N/A	#N/A	#N/A
Gene Name	#N/A	#N/A		#N/A	#N/A	#N/A		#N/A	#N/A	#N/A		#N/A	#N/A	#N/A		#N/A	#N/A	#N/A
Gene Name	#N/A	#N/A		#N/A	#N/A	#N/A		#N/A	#N/A	#N/A		#N/A	#N/A	#N/A		#N/A	#N/A	#N/A
Gene Name	#N/A	#N/A		#N/A	#N/A	#N/A		#N/A	#N/A	#N/A		#N/A	#N/A	#N/A		#N/A	#N/A	#N/A
Gene Name	#N/A	#N/A		#N/A	#N/A	#N/A		#N/A	#N/A	#N/A		#N/A	#N/A	#N/A		#N/A	#N/A	#N/A
Gene Name	#N/A	#N/A		#N/A	#N/A	#N/A		#N/A	#N/A	#N/A		#N/A	#N/A	#N/A		#N/A	#N/A	#N/A
Gene Name	#N/A	#N/A		#N/A	#N/A	#N/A		#N/A	#N/A	#N/A		#N/A	#N/A	#N/A		#N/A	#N/A	#N/A
Gene Name	#N/A	#N/A		#N/A	#N/A	#N/A		#N/A	#N/A	#N/A		#N/A	#N/A	#N/A		#N/A	#N/A	#N/A
Gene Name	#N/A	#N/A		#N/A	#N/A	#N/A		#N/A	#N/A	#N/A		#N/A	#N/A	#N/A		#N/A	#N/A	#N/A
Gene Name	#N/A	#N/A		#N/A	#N/A	#N/A		#N/A	#N/A	#N/A		#N/A	#N/A	#N/A		#N/A	#N/A	#N/A
Gene Name	#N/A	#N/A		#N/A	#N/A	#N/A		#N/A	#N/A	#N/A		#N/A	#N/A	#N/A		#N/A	#N/A	#N/A
Gene Name	#N/A	#N/A		#N/A	#N/A	#N/A		#N/A	#N/A	#N/A		#N/A	#N/A	#N/A		#N/A	#N/A	#N/A
Gene Name	#N/A	#N/A		#N/A	#N/A	#N/A		#N/A	#N/A	#N/A		#N/A	#N/A	#N/A		#N/A	#N/A	#N/A
Gene Name	#N/A	#N/A		#N/A	#N/A	#N/A		#N/A	#N/A	#N/A		#N/A	#N/A	#N/A		#N/A	#N/A	#N/A
Gene Name	#N/A	#N/A		#N/A	#N/A	#N/A		#N/A	#N/A	#N/A		#N/A	#N/A	#N/A		#N/A	#N/A	#N/A
Gene Name	#N/A	#N/A		#N/A	#N/A	#N/A		#N/A	#N/A	#N/A		#N/A	#N/A	#N/A		#N/A	#N/A	#N/A
Gene Name	#N/A	#N/A		#N/A	#N/A	#N/A		#N/A	#N/A	#N/A		#N/A	#N/A	#N/A		#N/A	#N/A	#N/A
Gene Name	#N/A	#N/A		#N/A	#N/A	#N/A		#N/A	#N/A	#N/A		#N/A	#N/A	#N/A		#N/A	#N/A	#N/A
Gene Name	#N/A	#N/A		#N/A	#N/A	#N/A		#N/A	#N/A	#N/A		#N/A	#N/A	#N/A		#N/A	#N/A	#N/A
Gene Name	#N/A	#N/A		#N/A	#N/A	#N/A		#N/A	#N/A	#N/A		#N/A	#N/A	#N/A		#N/A	#N/A	#N/A
Gene Name	#N/A	#N/A		#N/A	#N/A	#N/A		#N/A	#N/A	#N/A		#N/A	#N/A	#N/A		#N/A	#N/A	#N/A
Gene Name	#N/A	#N/A		#N/A	#N/A	#N/A		#N/A	#N/A	#N/A		#N/A	#N/A	#N/A		#N/A	#N/A	#N/A
Gene Name	#N/A	#N/A		#N/A	#N/A	#N/A		#N/A	#N/A	#N/A		#N/A	#N/A	#N/A		#N/A	#N/A	#N/A
Gene Name	#N/A	#N/A		#N/A	#N/A	#N/A		#N/A	#N/A	#N/A		#N/A	#N/A	#N/A		#N/A	#N/A	#N/A
Gene Name	#N/A	#N/A		#N/A	#N/A	#N/A		#N/A	#N/A	#N/A		#N/A	#N/A	#N/A		#N/A	#N/A	#N/A
Gene Name	#N/A	#N/A		#N/A	#N/A	#N/A		#N/A	#N/A	#N/A		#N/A	#N/A	#N/A		#N/A	#N/A	#N/A
Gene Name	#N/A	#N/A		#N/A	#N/A	#N/A		#N/A	#N/A	#N/A		#N/A	#N/A	#N/A		#N/A	#N/A	#N/A
Gene Name	#N/A	#N/A		#N/A	#N/A	#N/A		#N/A	#N/A	#N/A		#N/A	#N/A	#N/A		#N/A	#N/A	#N/A
Gene Name	#N/A	#N/A		#N/A	#N/A	#N/A		#N/A	#N/A	#N/A		#N/A	#N/A	#N/A		#N/A	#N/A	#N/A
Gene Name	#N/A	#N/A		#N/A	#N/A	#N/A		#N/A	#N/A	#N/A		#N/A	#N/A	#N/A		#N/A	#N/A	#N/A
Gene Name	#N/A	#N/A		#N/A	#N/A	#N/A		#N/A	#N/A	#N/A		#N/A	#N/A	#N/A		#N/A	#N/A	#N/A
Gene Name	#N/A	#N/A		#N/A	#N/A	#N/A		#N/A	#N/A	#N/A		#N/A	#N/A	#N/A		#N/A	#N/A	#N/A
Gene Name	#N/A	#N/A		#N/A	#N/A	#N/A		#N/A	#N/A	#N/A		#N/A	#N/A	#N/A		#N/A	#N/A	#N/A
Gene Name	#N/A	#N/A		#N/A	#N/A	#N/A		#N/A	#N/A	#N/A		#N/A	#N/A	#N/A		#N/A	#N/A	#N/A
Gene Name	#N/A	#N/A		#N/A	#N/A	#N/A		#N/A	#N/A	#N/A		#N/A	#N/A	#N/A		#N/A	#N/A	#N/A
Gene Name	#N/A	#N/A		#N/A	#N/A	#N/A		#N/A	#N/A	#N/A		#N/A	#N/A	#N/A		#N/A	#N/A	#N/A
Gene Name	#N/A	#N/A		#N/A	#N/A	#N/A		#N/A	#N/A	#N/A		#N/A	#N/A	#N/A		#N/A	#N/A	#N/A
Gene Name	#N/A	#N/A		#N/A	#N/A	#N/A		#N/A	#N/A	#N/A		#N/A	#N/A	#N/A		#N/A	#N/A	#N/A
Gene Name	#N/A	#N/A		#N/A	#N/A	#N/A		#N/A	#N/A	#N/A		#N/A	#N/A	#N/A		#N/A	#N/A	#N/A
Gene Name	#N/A	#N/A		#N/A	#N/A	#N/A		#N/A	#N/A	#N/A		#N/A	#N/A	#N/A		#N/A	#N/A	#N/A
Gene Name	#N/A	#N/A		#N/A	#N/A	#N/A		#N/A	#N/A	#N/A		#N/A	#N/A	#N/A		#N/A	#N/A	#N/A
Gene Name	#N/A	#N/A		#N/A	#N/A	#N/A		#N/A	#N/A	#N/A		#N/A	#N/A	#N/A		#N/A	#N/A	#N/A
Gene Name	#N/A	#N/A		#N/A	#N/A	#N/A		#N/A	#N/A	#N/A		#N/A	#N/A	#N/A		#N/A	#N/A	#N/A
Gene Name	#N/A	#N/A		#N/A	#N/A	#N/A		#N/A	#N/A	#N/A		#N/A	#N/A	#N/A		#N/A	#N/A	#N/A
Gene Name	#N/A	#N/A		#N/A	#N/A	#N/A		#N/A	#N/A	#N/A		#N/A	#N/A	#N/A		#N/A	#N/A	#N/A
Gene Name	#N/A	#N/A		#N/A	#N/A	#N/A		#N/A	#N/A	#N/A		#N/A	#N/A	#N/A		#N/A	#N/A	#N/A
Gene Name	#N/A	#N/A		#N/A	#N/A	#N/A		#N/A	#N/A	#N/A		#N/A	#N/A	#N/A		#N/A	#N/A	#N/A
Gene Name	#N/A	#N/A		#N/A	#N/A	#N/A		#N/A	#N/A	#N/A		#N/A	#N/A	#N/A		#N/A	#N/A	#N/A
Gene Name	#N/A	#N/A		#N/A	#N/A	#N/A		#N/A	#N/A	#N/A		#N/A	#N/A	#N/A		#N/A	#N/A	#N/A
Gene Name	#N/A	#N/A		#N/A	#N/A	#N/A		#N/A	#N/A	#N/A		#N/A	#N/A	#N/A		#N/A	#N/A	#N/A
Gene Name	#N/A	#N/A		#N/A	#N/A	#N/A		#N/A	#N/A	#N/A		#N/A	#N/A	#N/A		#N/A	#N/A	#N/A
Gene Name	#N/A	#N/A		#N/A	#N/A	#N/A		#N/A	#N/A	#N/A		#N/A	#N/A	#N/A		#N/A	#N/A	#N/A
Gene Name	#N/A	#N/A		#N/A	#N/A	#N/A		#N/A	#N/A	#N/A		#N/A	#N/A	#N/A		#N/A	#N/A	#N/A
Gene Name	#N/A	#N/A		#N/A	#N/A	#N/A		#N/A	#N/A	#N/A		#N/A	#N/A	#N/A		#N/A	#N/A	#N/A
Gene Name	#N/A	#N/A		#N/A	#N/A	#N/A		#N/A	#N/A	#N/A		#N/A	#N/A	#N/A		#N/A	#N/A	#N/A
Gene Name	#N/A	#N/A		#N/A	#N/A	#N/A		#N/A	#N/A	#N/A		#N/A	#N/A	#N/A		#N/A	#N/A	#N/A
Gene Name	#N/A	#N/A		#N/A	#N/A	#N/A		#N/A	#N/A	#N/A		#N/A	#N/A	#N/A		#N/A	#N/A	#N/A
Gene Name	#N/A	#N/A		#N/A	#N/A	#N/A		#N/A	#N/A	#N/A		#N/A	#N/A	#N/A		#N/A	#N/A	#N/A
Gene Name	#N/A	#N/A		#N/A	#N/A	#N/A		#N/A	#N/A	#N/A		#N/A	#N/A	#N/A		#N/A	#N/A	#N/A
Gene Name	#N/A	#N/A		#N/A	#N/A	#N/A		#N/A	#N/A	#N/A		#N/A	#N/A	#N/A		#N/A	#N/A	#N/A
Gene Name	#N/A	#N/A		#N/A	#N/A	#N/A		#N/A	#N/A	#N/A		#N/A	#N/A	#N/A		#N/A	#N/A	#N/A
Gene Name	#N/A	#N/A		#N/A	#N/A	#N/A		#N/A	#N/A	#N/A		#N/A	#N/A	#N/A		#N/A	#N/A	#N/A
Gene Name	#N/A	#N/A		#N/A	#N/A	#N/A		#N/A	#N/A	#N/A		#N/A	#N/A	#N/A		#N/A	#N/A	#N/A
Gene Name	#N/A	#N/A		#N/A	#N/A	#N/A		#N/A	#N/A	#N/A		#N/A	#N/A	#N/A		#N/A	#N/A	#N/A
Gene Name	#N/A	#N/A		#N/A	#N/A	#N/A		#N/A	#N/A	#N/A		#N/A	#N/A	#N/A		#N/A	#N/A	#N/A
Gene Name	#N/A	#N/A		#N/A	#N/A	#N/A		#N/A	#N/A	#N/A		#N/A	#N/A	#N/A		#N/A	#N/A	#N/A
Gene Name	#N/A	#N/A		#N/A	#N/A	#N/A		#N/A	#N/A	#N/A		#N/A	#N/A	#N/A		#N/A	#N/A	#N/A
Gene Name	#N/A	#N/A		#N/A	#N/A	#N/A		#N/A	#N/A	#N/A		#N/A	#N/A	#N/A		#N/A	#N/A	#N/A
Gene Name	#N/A	#N/A		#N/A	#N/A	#N/A		#N/A	#N/A	#N/A		#N/A	#N/A	#N/A		#N/A	#N/A	#N/A
Gene Name	#N/A	#N/A		#N/A	#N/A	#N/A		#N/A	#N/A	#N/A		#N/A	#N/A	#N/A		#N/A	#N/A	#N/A
Gene Name	#N/A	#N/A		#N/A	#N/A	#N/A		#N/A	#N/A	#N/A		#N/A	#N/A	#N/A		#N/A	#N/A	#N/A
Gene Name	#N/A	#N/A		#N/A	#N/A	#N/A		#N/A	#N/A	#N/A		#N/A	#N/A	#N/A		#N/A	#N/A	#N/A
Gene Name	#N/A	#N/A		#N/A	#N/A	#N/A		#N/A	#N/A	#N/A		#N/A	#N/A	#N/A		#N/A	#N/A	#N/A
Gene Name	#N/A	#N/A		#N/A	#N/A	#N/A		#N/A	#N/A	#N/A		#N/A	#N/A	#N/A		#N/A	#N/A	#N/A
Gene Name	#N/A	#N/A		#N/A	#N/A	#N/A		#N/A	#N/A	#N/A		#N/A	#N/A	#N/A		#N/A	#N/A	#N/A
Gene Name	#N/A	#N/A		#N/A	#N/A	#N/A		#N/A	#N/A	#N/A		#N/A	#N/A	#N/A		#N/A	#N/A	#N/A
Gene Name	#N/A	#N/A		#N/A	#N/A	#N/A		#N/A	#N/A	#N/A		#N/A	#N/A	#N/A		#N/A	#N/A	#N/A
Gene Name	#N/A	#N/A		#N/A	#N/A	#N/A		#N/A	#N/A	#N/A		#N/A	#N/A	#N/A		#N/A	#N/A	#N/A
Gene Name	#N/A	#N/A		#N/A	#N/A	#N/A		#N/A	#N/A	#N/A		#N/A	#N/A	#N/A		#N/A	#N/A	#N/A
Gene Name	#N/A	#N/A		#N/A	#N/A	#N/A		#N/A	#N/A	#N/A		#N/A	#N/A	#N/A		#N/A	#N/A	#N/A
Gene Name	#N/A	#N/A		#N/A	#N/A	#N/A		#N/A	#N/A	#N/A		#N/A	#N/A	#N/A		#N/A	#N/A	#N/A
Gene Name	#N/A	#N/A		#N/A	#N/A	#N/A		#N/A	#N/A	#N/A		#N/A	#N/A	#N/A		#N/A	#N/A	#N/A
Gene Name	#N/A	#N/A		#N/A	#N/A	#N/A		#N/A	#N/A	#N/A		#N/A	#N/A	#N/A		#N/A	#N/A	#N/A
Gene Name	#N/A	#N/A		#N/A	#N/A	#N/A		#N/A	#N/A	#N/A		#N/A	#N/A	#N/A		#N/A	#N/A	#N/A
Gene Name	#N/A	#N/A		#N/A	#N/A	#N/A		#N/A	#N/A	#N/A		#N/A	#N/A	#N/A		#N/A	#N/A	#N/A
Gene Name	#N/A	#N/A		#N/A	#N/A	#N/A		#N/A	#N/A	#N/A		#N/A	#N/A	#N/A		#N/A	#N/A	#N/A
Gene Name	#N/A	#N/A		#N/A	#N/A	#N/A		#N/A	#N/A	#N/A		#N/A	#N/A	#N/A		#N/A	#N/A	#N/A
Gene Name	#N/A	#N/A		#N/A	#N/A	#N/A		#N/A	#N/A	#N/A		#N/A	#N/A	#N/A		#N/A	#N/A	#N/A
Gene Name	#N/A	#N/A		#N/A	#N/A	#N/A		#N/A	#N/A	#N/A		#N/A	#N/A	#N/A		#N/A	#N/A	#N/A
Gene Name	#N/A	#N/A		#N/A	#N/A	#N/A		#N/A	#N/A	#N/A		#N/A	#N/A	#N/A		#N/A	#N/A	#N/A
Gene Name	#N/A	#N/A		#N/A	#N/A	#N/A		#N/A	#N/A	#N/A		#N/A	#N/A	#N/A		#N/A	#N/A	#N/A
Gene Name	#N/A	#N/A		#N/A	#N/A	#N/A		#N/A	#N/A	#N/A		#N/A	#N/A	#N/A		#N/A	#N/A	#N/A
Gene Name	#N/A	#N/A		#N/A	#N/A	#N/A		#N/A	#N/A	#N/A		#N/A	#N/A	#N/A		#N/A	#N/A	#N/A
Gene Name	#N/A	#N/A		#N/A	#N/A	#N/A		#N/A	#N/A	#N/A		#N/A	#N/A	#N/A		#N/A	#N/A	#N/A
Gene Name	#N/A	#N/A		#N/A	#N/A	#N/A		#N/A	#N/A	#N/A		#N/A	#N/A	#N/A		#N/A	#N/A	#N/A
Gene Name	#N/A	#N/A		#N/A	#N/A	#N/A		#N/A	#N/A	#N/A		#N/A	#N/A	#N/A		#N/A	#N/A	#N/A
Gene Name	#N/A	#N/A		#N/A	#N/A	#N/A		#N/A	#N/A	#N/A		#N/A	#N/A	#N/A		#N/A	#N/A	#N/A
Gene Name	#N/A	#N/A		#N/A	#N/A	#N/A		#N/A	#N/A	#N/A		#N/A	#N/A	#N/A		#N/A	#N/A	#N/A
Gene Name	#N/A	#N/A		#N/A	#N/A	#N/A		#N/A	#N/A	#N/A		#N/A	#N/A	#N/A		#N/A	#N/A	#N/A
Gene Name	#N/A	#N/A		#N/A	#N/A	#N/A		#N/A	#N/A	#N/A		#N/A	#N/A	#N/A		#N/A	#N/A	#N/A
Gene Name	#N/A	#N/A		#N/A	#N/A	#N/A		#N/A	#N/A	#N/A		#N/A	#N/A	#N/A		#N/A	#N/A	#N/A
Gene Name	#N/A	#N/A		#N/A	#N/A	#N/A		#N/A	#N/A	#N/A		#N/A	#N/A	#N/A		#N/A	#N/A	#N/A
Gene Name	#N/A	#N/A		#N/A	#N/A	#N/A		#N/A	#N/A	#N/A		#N/A	#N/A	#N/A		#N/A	#N/A	#N/A
Gene Name	#N/A	#N/A		#N/A	#N/A	#N/A		#N/A	#N/A	#N/A		#N/A	#N/A	#N/A		#N/A	#N/A	#N/A
Gene Name	#N/A	#N/A		#N/A	#N/A	#N/A		#N/A	#N/A	#N/A		#N/A	#N/A	#N/A		#N/A	#N/A	#N/A
Gene Name	#N/A	#N/A		#N/A	#N/A	#N/A		#N/A	#N/A	#N/A		#N/A	#N/A	#N/A		#N/A	#N/A	#N/A
Gene Name	#N/A	#N/A		#N/A	#N/A	#N/A		#N/A	#N/A	#N/A		#N/A	#N/A	#N/A		#N/A	#N/A	#N/A
Gene Name	#N/A	#N/A		#N/A	#N/A	#N/A		#N/A	#N/A	#N/A		#N/A	#N/A	#N/A		#N/A	#N/A	#N/A
Gene Name	#N/A	#N/A		#N/A	#N/A	#N/A		#N/A	#N/A	#N/A		#N/A	#N/A	#N/A		#N/A	#N/A	#N/A
Gene Name	#N/A	#N/A		#N/A	#N/A	#N/A		#N/A	#N/A	#N/A		#N/A	#N/A	#N/A		#N/A	#N/A	#N/A
Gene Name	#N/A	#N/A		#N/A	#N/A	#N/A		#N/A	#N/A	#N/A		#N/A	#N/A	#N/A		#N/A	#N/A	#N/A
Gene Name	#N/A	#N/A		#N/A	#N/A	#N/A		#N/A	#N/A	#N/A		#N/A	#N/A	#N/A		#N/A	#N/A	#N/A
Gene Name	#N/A	#N/A		#N/A	#N/A	#N/A		#N/A	#N/A	#N/A		#N/A	#N/A	#N/A		#N/A	#N/A	#N/A
Gene Name	#N/A	#N/A		#N/A	#N/A	#N/A		#N/A	#N/A	#N/A		#N/A	#N/A	#N/A		#N/A	#N/A	#N/A
Gene Name	#N/A	#N/A		#N/A	#N/A	#N/A		#N/A	#N/A	#N/A		#N/A	#N/A	#N/A		#N/A	#N/A	#N/A
Gene Name	#N/A	#N/A		#N/A	#N/A	#N/A		#N/A	#N/A	#N/A		#N/A	#N/A	#N/A		#N/A	#N/A	#N/A
Gene Name	#N/A	#N/A		#N/A	#N/A	#N/A		#N/A	#N/A	#N/A		#N/A	#N/A	#N/A		#N/A	#N/A	#N/A
Gene Name	#N/A	#N/A		#N/A	#N/A	#N/A		#N/A	#N/A	#N/A		#N/A	#N/A	#N/A		#N/A	#N/A	#N/A
Gene Name	#N/A	#N/A		#N/A	#N/A	#N/A		#N/A	#N/A	#N/A		#N/A	#N/A	#N/A		#N/A	#N/A	#N/A
Gene Name	#N/A	#N/A		#N/A	#N/A	#N/A		#N/A	#N/A	#N/A		#N/A	#N/A	#N/A		#N/A	#N/A	#N/A
Gene Name	#N/A	#N/A		#N/A	#N/A	#N/A		#N/A	#N/A	#N/A		#N/A	#N/A	#N/A		#N/A	#N/A	#N/A
Gene Name	#N/A	#N/A		#N/A	#N/A	#N/A		#N/A	#N/A	#N/A		#N/A	#N/A	#N/A		#N/A	#N/A	#N/A
Gene Name	#N/A	#N/A		#N/A	#N/A	#N/A		#N/A	#N/A	#N/A		#N/A	#N/A	#N/A		#N/A	#N/A	#N/A
Gene Name	#N/A	#N/A		#N/A	#N/A	#N/A		#N/A	#N/A	#N/A		#N/A	#N/A	#N/A		#N/A	#N/A	#N/A
Gene Name	#N/A	#N/A		#N/A	#N/A	#N/A		#N/A	#N/A	#N/A		#N/A	#N/A	#N/A		#N/A	#N/A	#N/A
Gene Name	#N/A	#N/A		#N/A	#N/A	#N/A		#N/A	#N/A	#N/A		#N/A	#N/A	#N/A		#N/A	#N/A	#N/A
Gene Name	#N/A	#N/A		#N/A	#N/A	#N/A		#N/A	#N/A	#N/A		#N/A	#N/A	#N/A		#N/A	#N/A	#N/A
Gene Name	#N/A	#N/A		#N/A	#N/A	#N/A		#N/A	#N/A	#N/A		#N/A	#N/A	#N/A		#N/A	#N/A	#N/A
Gene Name	#N/A	#N/A		#N/A	#N/A	#N/A		#N/A	#N/A	#N/A		#N/A	#N/A	#N/A		#N/A	#N/A	#N/A
Gene Name	#N/A	#N/A		#N/A	#N/A	#N/A		#N/A	#N/A	#N/A		#N/A	#N/A	#N/A		#N/A	#N/A	#N/A
Gene Name	#N/A	#N/A		#N/A	#N/A	#N/A		#N/A	#N/A	#N/A		#N/A	#N/A	#N/A		#N/A	#N/A	#N/A
Gene Name	#N/A	#N/A		#N/A	#N/A	#N/A		#N/A	#N/A	#N/A		#N/A	#N/A	#N/A		#N/A	#N/A	#N/A
Gene Name	#N/A	#N/A		#N/A	#N/A	#N/A		#N/A	#N/A	#N/A		#N/A	#N/A	#N/A		#N/A	#N/A	#N/A
Gene Name	#N/A	#N/A		#N/A	#N/A	#N/A		#N/A	#N/A	#N/A		#N/A	#N/A	#N/A		#N/A	#N/A	#N/A
Gene Name	#N/A	#N/A		#N/A	#N/A	#N/A		#N/A	#N/A	#N/A		#N/A	#N/A	#N/A		#N/A	#N/A	#N/A
Gene Name	#N/A	#N/A		#N/A	#N/A	#N/A		#N/A	#N/A	#N/A		#N/A	#N/A	#N/A		#N/A	#N/A	#N/A
Gene Name	#N/A	#N/A		#N/A	#N/A	#N/A		#N/A	#N/A	#N/A		#N/A	#N/A	#N/A		#N/A	#N/A	#N/A
Gene Name	#N/A	#N/A		#N/A	#N/A	#N/A		#N/A	#N/A	#N/A		#N/A	#N/A	#N/A		#N/A	#N/A	#N/A
Gene Name	#N/A	#N/A		#N/A	#N/A	#N/A		#N/A	#N/A	#N/A		#N/A	#N/A	#N/A		#N/A	#N/A	#N/A
Gene Name	#N/A	#N/A		#N/A	#N/A	#N/A		#N/A	#N/A	#N/A		#N/A	#N/A	#N/A		#N/A	#N/A	#N/A
Gene Name	#N/A	#N/A		#N/A	#N/A	#N/A		#N/A	#N/A	#N/A		#N/A	#N/A	#N/A		#N/A	#N/A	#N/A
Gene Name	#N/A	#N/A		#N/A	#N/A	#N/A		#N/A	#N/A	#N/A		#N/A	#N/A	#N/A		#N/A	#N/A	#N/A
Gene Name	#N/A	#N/A		#N/A	#N/A	#N/A		#N/A	#N/A	#N/A		#N/A	#N/A	#N/A		#N/A	#N/A	#N/A
Gene Name	#N/A	#N/A		#N/A	#N/A	#N/A		#N/A	#N/A	#N/A		#N/A	#N/A	#N/A		#N/A	#N/A	#N/A
Gene Name	#N/A	#N/A		#N/A	#N/A	#N/A		#N/A	#N/A	#N/A		#N/A	#N/A	#N/A		#N/A	#N/A	#N/A
Gene Name	#N/A	#N/A		#N/A	#N/A	#N/A		#N/A	#N/A	#N/A		#N/A	#N/A	#N/A		#N/A	#N/A	#N/A
Gene Name	#N/A	#N/A		#N/A	#N/A	#N/A		#N/A	#N/A	#N/A		#N/A	#N/A	#N/A		#N/A	#N/A	#N/A
Gene Name	#N/A	#N/A		#N/A	#N/A	#N/A		#N/A	#N/A	#N/A		#N/A	#N/A	#N/A		#N/A	#N/A	#N/A
Gene Name	#N/A	#N/A		#N/A	#N/A	#N/A		#N/A	#N/A	#N/A		#N/A	#N/A	#N/A		#N/A	#N/A	#N/A
Gene Name	#N/A	#N/A		#N/A	#N/A	#N/A		#N/A	#N/A	#N/A		#N/A	#N/A	#N/A		#N/A	#N/A	#N/A
Gene Name	#N/A	#N/A		#N/A	#N/A	#N/A		#N/A	#N/A	#N/A		#N/A	#N/A	#N/A		#N/A	#N/A	#N/A
Gene Name	#N/A	#N/A		#N/A	#N/A	#N/A		#N/A	#N/A	#N/A		#N/A	#N/A	#N/A		#N/A	#N/A	#N/A
Gene Name	#N/A	#N/A		#N/A	#N/A	#N/A		#N/A	#N/A	#N/A		#N/A	#N/A	#N/A		#N/A	#N/A	#N/A
Gene Name	#N/A	#N/A		#N/A	#N/A	#N/A		#N/A	#N/A	#N/A		#N/A	#N/A	#N/A		#N/A	#N/A	#N/A
Gene Name	#N/A	#N/A		#N/A	#N/A	#N/A		#N/A	#N/A	#N/A		#N/A	#N/A	#N/A		#N/A	#N/A	#N/A
Gene Name	#N/A	#N/A		#N/A	#N/A	#N/A		#N/A	#N/A	#N/A		#N/A	#N/A	#N/A		#N/A	#N/A	#N/A
Gene Name	#N/A	#N/A		#N/A	#N/A	#N/A		#N/A	#N/A	#N/A		#N/A	#N/A	#N/A		#N/A	#N/A	#N/A
Gene Name	#N/A	#N/A		#N/A	#N/A	#N/A		#N/A	#N/A	#N/A		#N/A	#N/A	#N/A		#N/A	#N/A	#N/A
Gene Name	#N/A	#N/A		#N/A	#N/A	#N/A		#N/A	#N/A	#N/A		#N/A	#N/A	#N/A		#N/A	#N/A	#N/A
Gene Name	#N/A	#N/A		#N/A	#N/A	#N/A		#N/A	#N/A	#N/A		#N/A	#N/A	#N/A		#N/A	#N/A	#N/A
Gene Name	#N/A	#N/A		#N/A	#N/A	#N/A		#N/A	#N/A	#N/A		#N/A	#N/A	#N/A		#N/A	#N/A	#N/A
Gene Name	#N/A	#N/A		#N/A	#N/A	#N/A		#N/A	#N/A	#N/A		#N/A	#N/A	#N/A		#N/A	#N/A	#N/A
Gene Name	#N/A	#N/A		#N/A	#N/A	#N/A		#N/A	#N/A	#N/A		#N/A	#N/A	#N/A		#N/A	#N/A	#N/A
Gene Name	#N/A	#N/A		#N/A	#N/A	#N/A		#N/A	#N/A	#N/A		#N/A	#N/A	#N/A		#N/A	#N/A	#N/A
Gene Name	#N/A	#N/A		#N/A	#N/A	#N/A		#N/A	#N/A	#N/A		#N/A	#N/A	#N/A		#N/A	#N/A	#N/A
Gene Name	#N/A	#N/A		#N/A	#N/A	#N/A		#N/A	#N/A	#N/A		#N/A	#N/A	#N/A		#N/A	#N/A	#N/A
Gene Name	#N/A	#N/A		#N/A	#N/A	#N/A		#N/A	#N/A	#N/A		#N/A	#N/A	#N/A		#N/A	#N/A	#N/A
Gene Name	#N/A	#N/A		#N/A	#N/A	#N/A		#N/A	#N/A	#N/A		#N/A	#N/A	#N/A		#N/A	#N/A	#N/A
Gene Name	#N/A	#N/A		#N/A	#N/A	#N/A		#N/A	#N/A	#N/A		#N/A	#N/A	#N/A		#N/A	#N/A	#N/A
Gene Name	#N/A	#N/A		#N/A	#N/A	#N/A		#N/A	#N/A	#N/A		#N/A	#N/A	#N/A		#N/A	#N/A	#N/A
Gene Name	#N/A	#N/A		#N/A	#N/A	#N/A		#N/A	#N/A	#N/A		#N/A	#N/A	#N/A		#N/A	#N/A	#N/A
Gene Name	#N/A	#N/A		#N/A	#N/A	#N/A		#N/A	#N/A	#N/A		#N/A	#N/A	#N/A		#N/A	#N/A	#N/A
Gene Name	#N/A	#N/A		#N/A	#N/A	#N/A		#N/A	#N/A	#N/A		#N/A	#N/A	#N/A		#N/A	#N/A	#N/A
Gene Name	#N/A	#N/A		#N/A	#N/A	#N/A		#N/A	#N/A	#N/A		#N/A	#N/A	#N/A		#N/A	#N/A	#N/A
Gene Name	#N/A	#N/A		#N/A	#N/A	#N/A		#N/A	#N/A	#N/A		#N/A	#N/A	#N/A		#N/A	#N/A	#N/A
Gene Name	#N/A	#N/A		#N/A	#N/A	#N/A		#N/A	#N/A	#N/A		#N/A	#N/A	#N/A		#N/A	#N/A	#N/A
Gene Name	#N/A	#N/A		#N/A	#N/A	#N/A		#N/A	#N/A	#N/A		#N/A	#N/A	#N/A		#N/A	#N/A	#N/A
Gene Name	#N/A	#N/A		#N/A	#N/A	#N/A		#N/A	#N/A	#N/A		#N/A	#N/A	#N/A		#N/A	#N/A	#N/A
Gene Name	#N/A	#N/A		#N/A	#N/A	#N/A		#N/A	#N/A	#N/A		#N/A	#N/A	#N/A		#N/A	#N/A	#N/A
Gene Name	#N/A	#N/A		#N/A	#N/A	#N/A		#N/A	#N/A	#N/A		#N/A	#N/A	#N/A		#N/A	#N/A	#N/A
Gene Name	#N/A	#N/A		#N/A	#N/A	#N/A		#N/A	#N/A	#N/A		#N/A	#N/A	#N/A		#N/A	#N/A	#N/A
Gene Name	#N/A	#N/A		#N/A	#N/A	#N/A		#N/A	#N/A	#N/A		#N/A	#N/A	#N/A		#N/A	#N/A	#N/A
Gene Name	#N/A	#N/A		#N/A	#N/A	#N/A		#N/A	#N/A	#N/A		#N/A	#N/A	#N/A		#N/A	#N/A	#N/A
Gene Name	#N/A	#N/A		#N/A	#N/A	#N/A		#N/A	#N/A	#N/A		#N/A	#N/A	#N/A		#N/A	#N/A	#N/A
Gene Name	#N/A	#N/A		#N/A	#N/A	#N/A		#N/A	#N/A	#N/A		#N/A	#N/A	#N/A		#N/A	#N/A	#N/A
Gene Name	#N/A	#N/A		#N/A	#N/A	#N/A		#N/A	#N/A	#N/A		#N/A	#N/A	#N/A		#N/A	#N/A	#N/A
Gene Name	#N/A	#N/A		#N/A	#N/A	#N/A		#N/A	#N/A	#N/A		#N/A	#N/A	#N/A		#N/A	#N/A	#N/A
Gene Name	#N/A	#N/A		#N/A	#N/A	#N/A		#N/A	#N/A	#N/A		#N/A	#N/A	#N/A		#N/A	#N/A	#N/A
Gene Name	#N/A	#N/A		#N/A	#N/A	#N/A		#N/A	#N/A	#N/A		#N/A	#N/A	#N/A		#N/A	#N/A	#N/A
Gene Name	#N/A	#N/A		#N/A	#N/A	#N/A		#N/A	#N/A	#N/A		#N/A	#N/A	#N/A		#N/A	#N/A	#N/A
Gene Name	#N/A	#N/A		#N/A	#N/A	#N/A		#N/A	#N/A	#N/A		#N/A	#N/A	#N/A		#N/A	#N/A	#N/A
Gene Name	#N/A	#N/A		#N/A	#N/A	#N/A		#N/A	#N/A	#N/A		#N/A	#N/A	#N/A		#N/A	#N/A	#N/A
Gene Name	#N/A	#N/A		#N/A	#N/A	#N/A		#N/A	#N/A	#N/A		#N/A	#N/A	#N/A		#N/A	#N/A	#N/A
Gene Name	#N/A	#N/A		#N/A	#N/A	#N/A		#N/A	#N/A	#N/A		#N/A	#N/A	#N/A		#N/A	#N/A	#N/A
Gene Name	#N/A	#N/A		#N/A	#N/A	#N/A		#N/A	#N/A	#N/A		#N/A	#N/A	#N/A		#N/A	#N/A	#N/A
Gene Name	#N/A	#N/A		#N/A	#N/A	#N/A		#N/A	#N/A	#N/A		#N/A	#N/A	#N/A		#N/A	#N/A	#N/A
Gene Name	#N/A	#N/A		#N/A	#N/A	#N/A		#N/A	#N/A	#N/A		#N/A	#N/A	#N/A		#N/A	#N/A	#N/A
Gene Name	#N/A	#N/A		#N/A	#N/A	#N/A		#N/A	#N/A	#N/A		#N/A	#N/A	#N/A		#N/A	#N/A	#N/A
Gene Name	#N/A	#N/A		#N/A	#N/A	#N/A		#N/A	#N/A	#N/A		#N/A	#N/A	#N/A		#N/A	#N/A	#N/A
Gene Name	#N/A	#N/A		#N/A	#N/A	#N/A		#N/A	#N/A	#N/A		#N/A	#N/A	#N/A		#N/A	#N/A	#N/A
Gene Name	#N/A	#N/A		#N/A	#N/A	#N/A		#N/A	#N/A	#N/A		#N/A	#N/A	#N/A		#N/A	#N/A	#N/A
Gene Name	#N/A	#N/A		#N/A	#N/A	#N/A		#N/A	#N/A	#N/A		#N/A	#N/A	#N/A		#N/A	#N/A	#N/A
Gene Name	#N/A	#N/A		#N/A	#N/A	#N/A		#N/A	#N/A	#N/A		#N/A	#N/A	#N/A		#N/A	#N/A	#N/A
Gene Name	#N/A	#N/A		#N/A	#N/A	#N/A		#N/A	#N/A	#N/A		#N/A	#N/A	#N/A		#N/A	#N/A	#N/A
Gene Name	#N/A	#N/A		#N/A	#N/A	#N/A		#N/A	#N/A	#N/A		#N/A	#N/A	#N/A		#N/A	#N/A	#N/A
Gene Name	#N/A	#N/A		#N/A	#N/A	#N/A		#N/A	#N/A	#N/A		#N/A	#N/A	#N/A		#N/A	#N/A	#N/A
Gene Name	#N/A	#N/A		#N/A	#N/A	#N/A		#N/A	#N/A	#N/A		#N/A	#N/A	#N/A		#N/A	#N/A	#N/A
Gene Name	#N/A	#N/A		#N/A	#N/A	#N/A		#N/A	#N/A	#N/A		#N/A	#N/A	#N/A		#N/A	#N/A	#N/A
Gene Name	#N/A	#N/A		#N/A	#N/A	#N/A		#N/A	#N/A	#N/A		#N/A	#N/A	#N/A		#N/A	#N/A	#N/A
Gene Name	#N/A	#N/A		#N/A	#N/A	#N/A		#N/A	#N/A	#N/A		#N/A	#N/A	#N/A		#N/A	#N/A	#N/A
Gene Name	#N/A	#N/A		#N/A	#N/A	#N/A		#N/A	#N/A	#N/A		#N/A	#N/A	#N/A		#N/A	#N/A	#N/A
Gene Name	#N/A	#N/A		#N/A	#N/A	#N/A		#N/A	#N/A	#N/A		#N/A	#N/A	#N/A		#N/A	#N/A	#N/A
Gene Name	#N/A	#N/A		#N/A	#N/A	#N/A		#N/A	#N/A	#N/A		#N/A	#N/A	#N/A		#N/A	#N/A	#N/A
Gene Name	#N/A	#N/A		#N/A	#N/A	#N/A		#N/A	#N/A	#N/A		#N/A	#N/A	#N/A		#N/A	#N/A	#N/A
Gene Name	#N/A	#N/A		#N/A	#N/A	#N/A		#N/A	#N/A	#N/A		#N/A	#N/A	#N/A		#N/A	#N/A	#N/A
Gene Name	#N/A	#N/A		#N/A	#N/A	#N/A		#N/A	#N/A	#N/A		#N/A	#N/A	#N/A		#N/A	#N/A	#N/A
Gene Name	#N/A	#N/A		#N/A	#N/A	#N/A		#N/A	#N/A	#N/A		#N/A	#N/A	#N/A		#N/A	#N/A	#N/A
Gene Name	#N/A	#N/A		#N/A	#N/A	#N/A		#N/A	#N/A	#N/A		#N/A	#N/A	#N/A		#N/A	#N/A	#N/A
Gene Name	#N/A	#N/A		#N/A	#N/A	#N/A		#N/A	#N/A	#N/A		#N/A	#N/A	#N/A		#N/A	#N/A	#N/A
Gene Name	#N/A	#N/A		#N/A	#N/A	#N/A		#N/A	#N/A	#N/A		#N/A	#N/A	#N/A		#N/A	#N/A	#N/A
Gene Name	#N/A	#N/A		#N/A	#N/A	#N/A		#N/A	#N/A	#N/A		#N/A	#N/A	#N/A		#N/A	#N/A	#N/A
Gene Name	#N/A	#N/A		#N/A	#N/A	#N/A		#N/A	#N/A	#N/A		#N/A	#N/A	#N/A		#N/A	#N/A	#N/A
Gene Name	#N/A	#N/A		#N/A	#N/A	#N/A		#N/A	#N/A	#N/A		#N/A	#N/A	#N/A		#N/A	#N/A	#N/A
Gene Name	#N/A	#N/A		#N/A	#N/A	#N/A		#N/A	#N/A	#N/A		#N/A	#N/A	#N/A		#N/A	#N/A	#N/A
Gene Name	#N/A	#N/A		#N/A	#N/A	#N/A		#N/A	#N/A	#N/A		#N/A	#N/A	#N/A		#N/A	#N/A	#N/A
Gene Name	#N/A	#N/A		#N/A	#N/A	#N/A		#N/A	#N/A	#N/A		#N/A	#N/A	#N/A		#N/A	#N/A	#N/A
Gene Name	#N/A	#N/A		#N/A	#N/A	#N/A		#N/A	#N/A	#N/A		#N/A	#N/A	#N/A		#N/A	#N/A	#N/A
Gene Name	#N/A	#N/A		#N/A	#N/A	#N/A		#N/A	#N/A	#N/A		#N/A	#N/A	#N/A		#N/A	#N/A	#N/A
Gene Name	#N/A	#N/A		#N/A	#N/A	#N/A		#N/A	#N/A	#N/A		#N/A	#N/A	#N/A		#N/A	#N/A	#N/A
Gene Name	#N/A	#N/A		#N/A	#N/A	#N/A		#N/A	#N/A	#N/A		#N/A	#N/A	#N/A		#N/A	#N/A	#N/A
Gene Name	#N/A	#N/A		#N/A	#N/A	#N/A		#N/A	#N/A	#N/A		#N/A	#N/A	#N/A		#N/A	#N/A	#N/A
Gene Name	#N/A	#N/A		#N/A	#N/A	#N/A		#N/A	#N/A	#N/A		#N/A	#N/A	#N/A		#N/A	#N/A	#N/A
Gene Name	#N/A	#N/A		#N/A	#N/A	#N/A		#N/A	#N/A	#N/A		#N/A	#N/A	#N/A		#N/A	#N/A	#N/A
Gene Name	#N/A	#N/A		#N/A	#N/A	#N/A		#N/A	#N/A	#N/A		#N/A	#N/A	#N/A		#N/A	#N/A	#N/A
Gene Name	#N/A	#N/A		#N/A	#N/A	#N/A		#N/A	#N/A	#N/A		#N/A	#N/A	#N/A		#N/A	#N/A	#N/A
Gene Name	#N/A	#N/A		#N/A	#N/A	#N/A		#N/A	#N/A	#N/A		#N/A	#N/A	#N/A		#N/A	#N/A	#N/A
Gene Name	#N/A	#N/A		#N/A	#N/A	#N/A		#N/A	#N/A	#N/A		#N/A	#N/A	#N/A		#N/A	#N/A	#N/A
Gene Name	#N/A	#N/A		#N/A	#N/A	#N/A		#N/A	#N/A	#N/A		#N/A	#N/A	#N/A		#N/A	#N/A	#N/A
Gene Name	#N/A	#N/A		#N/A	#N/A	#N/A		#N/A	#N/A	#N/A		#N/A	#N/A	#N/A		#N/A	#N/A	#N/A
Gene Name	#N/A	#N/A		#N/A	#N/A	#N/A		#N/A	#N/A	#N/A		#N/A	#N/A	#N/A		#N/A	#N/A	#N/A
Gene Name	#N/A	#N/A		#N/A	#N/A	#N/A		#N/A	#N/A	#N/A		#N/A	#N/A	#N/A		#N/A	#N/A	#N/A
Gene Name	#N/A	#N/A		#N/A	#N/A	#N/A		#N/A	#N/A	#N/A		#N/A	#N/A	#N/A		#N/A	#N/A	#N/A
Gene Name	#N/A	#N/A		#N/A	#N/A	#N/A		#N/A	#N/A	#N/A		#N/A	#N/A	#N/A		#N/A	#N/A	#N/A
Gene Name	#N/A	#N/A		#N/A	#N/A	#N/A		#N/A	#N/A	#N/A		#N/A	#N/A	#N/A		#N/A	#N/A	#N/A
Gene Name	#N/A	#N/A		#N/A	#N/A	#N/A		#N/A	#N/A	#N/A		#N/A	#N/A	#N/A		#N/A	#N/A	#N/A
Gene Name	#N/A	#N/A		#N/A	#N/A	#N/A		#N/A	#N/A	#N/A		#N/A	#N/A	#N/A		#N/A	#N/A	#N/A
Gene Name	#N/A	#N/A		#N/A	#N/A	#N/A		#N/A	#N/A	#N/A		#N/A	#N/A	#N/A		#N/A	#N/A	#N/A
Gene Name	#N/A	#N/A		#N/A	#N/A	#N/A		#N/A	#N/A	#N/A		#N/A	#N/A	#N/A		#N/A	#N/A	#N/A
Gene Name	#N/A	#N/A		#N/A	#N/A	#N/A		#N/A	#N/A	#N/A		#N/A	#N/A	#N/A		#N/A	#N/A	#N/A
Gene Name	#N/A	#N/A		#N/A	#N/A	#N/A		#N/A	#N/A	#N/A		#N/A	#N/A	#N/A		#N/A	#N/A	#N/A
Gene Name	#N/A	#N/A		#N/A	#N/A	#N/A		#N/A	#N/A	#N/A		#N/A	#N/A	#N/A		#N/A	#N/A	#N/A
Gene Name	#N/A	#N/A		#N/A	#N/A	#N/A		#N/A	#N/A	#N/A		#N/A	#N/A	#N/A		#N/A	#N/A	#N/A
Gene Name	#N/A	#N/A		#N/A	#N/A	#N/A		#N/A	#N/A	#N/A		#N/A	#N/A	#N/A		#N/A	#N/A	#N/A
Gene Name	#N/A	#N/A		#N/A	#N/A	#N/A		#N/A	#N/A	#N/A		#N/A	#N/A	#N/A		#N/A	#N/A	#N/A
Gene Name	#N/A	#N/A		#N/A	#N/A	#N/A		#N/A	#N/A	#N/A		#N/A	#N/A	#N/A		#N/A	#N/A	#N/A
Gene Name	#N/A	#N/A		#N/A	#N/A	#N/A		#N/A	#N/A	#N/A		#N/A	#N/A	#N/A		#N/A	#N/A	#N/A
Gene Name	#N/A	#N/A		#N/A	#N/A	#N/A		#N/A	#N/A	#N/A		#N/A	#N/A	#N/A		#N/A	#N/A	#N/A
Gene Name	#N/A	#N/A		#N/A	#N/A	#N/A		#N/A	#N/A	#N/A		#N/A	#N/A	#N/A		#N/A	#N/A	#N/A
Gene Name	#N/A	#N/A		#N/A	#N/A	#N/A		#N/A	#N/A	#N/A		#N/A	#N/A	#N/A		#N/A	#N/A	#N/A
Gene Name	#N/A	#N/A		#N/A	#N/A	#N/A		#N/A	#N/A	#N/A		#N/A	#N/A	#N/A		#N/A	#N/A	#N/A
Gene Name	#N/A	#N/A		#N/A	#N/A	#N/A		#N/A	#N/A	#N/A		#N/A	#N/A	#N/A		#N/A	#N/A	#N/A
Gene Name	#N/A	#N/A		#N/A	#N/A	#N/A		#N/A	#N/A	#N/A		#N/A	#N/A	#N/A		#N/A	#N/A	#N/A
Gene Name	#N/A	#N/A		#N/A	#N/A	#N/A		#N/A	#N/A	#N/A		#N/A	#N/A	#N/A		#N/A	#N/A	#N/A
Gene Name	#N/A	#N/A		#N/A	#N/A	#N/A		#N/A	#N/A	#N/A		#N/A	#N/A	#N/A		#N/A	#N/A	#N/A
Gene Name	#N/A	#N/A		#N/A	#N/A	#N/A		#N/A	#N/A	#N/A		#N/A	#N/A	#N/A		#N/A	#N/A	#N/A
Gene Name	#N/A	#N/A		#N/A	#N/A	#N/A		#N/A	#N/A	#N/A		#N/A	#N/A	#N/A		#N/A	#N/A	#N/A
Gene Name	#N/A	#N/A		#N/A	#N/A	#N/A		#N/A	#N/A	#N/A		#N/A	#N/A	#N/A		#N/A	#N/A	#N/A
Gene Name	#N/A	#N/A		#N/A	#N/A	#N/A		#N/A	#N/A	#N/A		#N/A	#N/A	#N/A		#N/A	#N/A	#N/A
Gene Name	#N/A	#N/A		#N/A	#N/A	#N/A		#N/A	#N/A	#N/A		#N/A	#N/A	#N/A		#N/A	#N/A	#N/A
Gene Name	#N/A	#N/A		#N/A	#N/A	#N/A		#N/A	#N/A	#N/A		#N/A	#N/A	#N/A		#N/A	#N/A	#N/A
Gene Name	#N/A	#N/A		#N/A	#N/A	#N/A		#N/A	#N/A	#N/A		#N/A	#N/A	#N/A		#N/A	#N/A	#N/A
[truncated: 767 more rows]

## Sheet: Compiled
					Rv-6h (Log-2 fold)								∆cydAB-6h (Log-2 fold)
Gene	Sanger	Gene	Functional Category		Q203	ND-011992	Combo		Raw p value	Raw p Value	Raw p value		Q203	ND-011992	Combo		Raw p value	Raw p Value	Raw p value
ileT	MTB000001	#N/A	stable RNAs		1.05074	0.330142	1.54504		0.397275	0.843241	0.164007		3.59038	1.95834	-0.124264		0.00100805	0.19966	0.928387
alaT	MTB000002	#N/A	stable RNAs		1.06043	0.549284	0.777659		0.366818	0.712943	0.495568		2.9696	1.29538	-2.90146		0.00463425	0.394184	0.00684319
leuT	MTB000003	#N/A	stable RNAs		-0.997673	-0.60969	-3.17721		0.374868	0.664298	0.000673397		1.9753	-0.199711	-2.91461		0.0567997	0.916052	0.00509829
fadB4	Rv3141	3-hydroxyacyl-CoA dehydrogenase	3-hydroxyacyl-CoA dehydrogenase		0.625089	0.338452	3.6887		0.258058	0.632337	4.18069e-18		2.95391	-0.611129	1.87856		4.6689e-10	0.433324	0.000169137
tyrT	MTB000005	#N/A	stable RNAs		1.51193	0.663469	1.3294		0.202997	0.661506	0.227292		2.72886	1.14475	-2.28089		0.0120443	0.476483	0.0599186
fadE22	Rv3061c	acyl-CoA dehydrogenase	acyl-CoA dehydrogenase		0.840981	0.0342866	1.34896		0.127629	0.968094	0.00609249		2.04206	-0.119723	2.5731		3.46126e-05	0.904753	2.11144e-07
metT	MTB000007	#N/A	stable RNAs		1.26833	0.556218	0.755684		0.283214	0.713255	0.517465		2.7594	0.942715	-2.92235		0.0102621	0.569546	0.00424004
trpT	MTB000008	#N/A	stable RNAs		0.874365	-0.309289	0.471289		0.323966	0.789964	0.598928		3.54366	1.23009	-0.785185		4.26456e-06	0.278541	0.507678
thrV	MTB000009	#N/A	stable RNAs		1.39589	0.452801	0.794609		0.20738	0.753125	0.460979		2.69806	0.910448	-3.11706		0.007381	0.556367	0.00137457
fadE23	Rv3140	acyl-CoA dehydrogenase	acyl-CoA dehydrogenase		-0.666119	-0.508766	4.96909		0.294427	0.52618	5.82268e-26		2.79082	-0.321139	4.64283		3.10405e-07	0.776003	3.37357e-20
gluT	MTB000011	#N/A	stable RNAs		-0.801951	-0.134295	-3.12121		0.388465	0.920581	5.58288e-05		1.42084	-0.779059	-3.39146		0.103456	0.543406	0.000728752
aspT	MTB000012	#N/A	stable RNAs		-1.81711	-0.660255	-4.66467		0.0379559	0.567292	3.48515e-09		0.33012	-2.24568	-2.35813		0.757503	0.0380076	0.0154628
pheU	MTB000013	#N/A	stable RNAs		0.288586	-0.109537	-0.840326		0.760779	0.932882	0.387665		1.75894	-0.233948	-1.20634		0.0353604	0.880495	0.350013
argT	MTB000014	#N/A	stable RNAs		0.992622	0.0874002	0.139934		0.411131	0.960855	0.921393		3.15218	1.24806	-3.19941		0.00322912	0.426363	0.00636414
alaV	MTB000015	#N/A	stable RNAs		0.539372	0.310392	-0.505874		0.614859	0.819065	0.624073		3.05936	0.865043	-1.32724		0.00076943	0.541007	0.167696
ctpC	Rv3270	cation transport ATPase	cation transport ATPase		1.01827	1.0046	4.97528		0.129889	0.249497	1.00941e-21		3.98021	1.16481	5.68393		5.75168e-12	0.164056	9.45706e-29
leuX	MTB000017	#N/A	stable RNAs		-0.0046682	0.0831659	0.568273		0.996453	0.961183	0.634415		1.69038	0.990521	-0.764119		0.125677	0.537787	0.59873
argV	MTB000018	#N/A	stable RNAs		0.510822	0.339937	-1.89107		0.727581	0.859286	0.142881		1.7647	-0.588958	-3.29246		0.191857	0.784878	0.0168022
rrs	MTB000019	#N/A	stable RNAs		-0.475405	1.65292	-1.45907		0.708932	0.288035	0.187044		2.13703	-1.44275	-0.145782		0.0588091	0.357606	0.915616
rrl	MTB000020	#N/A	stable RNAs		1.68053	2.16519	1.50294		0.135519	0.17089	0.141141		3.39773	0.990764	-0.996571		0.000804754	0.525486	0.353589
rrf	MTB000021	#N/A	stable RNAs		-2.67707	-1.56517	-3.97957		0.00196124	0.186918	1.90784e-08		0.902019	-1.08527	-1.44887		0.311883	0.341761	0.0585708
Rv0076c	Rv0076c	possible membranememebrane spanning protein	cell wall and cell processes		0.589673	2.73086	1.83373		0.430018	0.00335296	0.00285878		-3.35287	1.17456	-2.06409		8.434e-07	0.202171	0.0105932
Rv0188	Rv0188	putative methyltransferase	cell wall and cell processes		3.89122	2.1832	6.91138		0.000121226	0.137429	8.46201e-18		6.58891	1.89247	4.79341		5.41106e-14	0.131945	3.75561e-09
proT	MTB000024	#N/A	stable RNAs		1.90019	1.21388	2.10163		0.0868924	0.396454	0.0321964		3.22406	1.63846	-0.876275		0.00140299	0.251011	0.457822
leuU	MTB000025	#N/A	stable RNAs		-0.954099	-0.596257	0.0826102		0.584946	NA	0.970347		0.0381154	1.18556	1.91915		0.987948	NA	0.256832
rnpB	MTB000026	#N/A	stable RNAs		-0.0299516	-0.141773	-1.14963		0.979085	NA	0.382143		-1.51571	-0.72806	1.08694		0.25186	NA	0.425838
valV	MTB000027	#N/A	stable RNAs		-0.994827	-0.567164	-0.310811		NA	NA	0.880983		0.854531	0.931787	2.01809		0.648624	NA	0.224333
metV	MTB000028	#N/A	stable RNAs		-1.41402	-0.722838	-0.884944		0.292792	NA	0.561498		-1.55676	-0.447102	0.228226		0.287075	NA	0.896757
asnT	MTB000029	#N/A	stable RNAs		1.56082	0.941183	4.14632		0.162972	0.52618	1.99965e-05		0.371317	2.30951	5.16297		0.834652	0.14593	8.38876e-06
proU	MTB000030	#N/A	stable RNAs		-1.49049	-0.837357	1.19121		0.137938	0.490746	0.21892		0.443471	2.55691	3.59542		0.736709	0.0269171	0.000469156
glyV	MTB000031	#N/A	stable RNAs		-2.30255	-1.79514	-0.857257		0.00787138	0.141022	0.385089		-0.452639	0.959826	0.487648		0.714996	0.463306	0.729296
argW	MTB000032	#N/A	stable RNAs		-0.149007	-0.710118	-0.0240024		0.935072	NA	0.991853		0.800343	2.17354	2.68988		0.675009	NA	0.0973516
hisT	MTB000033	#N/A	stable RNAs		-1.77016	-0.897638	-0.737114		NA	NA	0.699222		-0.696902	-0.132382	0.79507		0.720682	NA	0.675409
lysU	MTB000034	#N/A	stable RNAs		0.0354058	0.0353999	0.105564		NA	NA	NA		0	0	0		NA	NA	1
valT	MTB000035	#N/A	stable RNAs		-0.380201	-0.524416	-0.193515		NA	NA	0.930812		0.156541	0.734478	1.62852		0.945574	NA	0.350685
glyT	MTB000036	#N/A	stable RNAs		-2.23063	-0.801141	-2.23004		0.126474	NA	0.129455		-1.78274	-0.443169	0.417194		0.242485	NA	0.812094
cysU	MTB000037	#N/A	stable RNAs		-1.72202	-0.383451	-2.13639		0.122108	NA	0.0876652		-3.24941	-0.852784	-0.748832		0.00898502	NA	0.606541
valU	MTB000038	#N/A	stable RNAs		-1.87921	-0.960352	-1.5192		0.151689	NA	0.283242		-2.46805	0.493148	-0.134737		0.071243	NA	0.939086
gluU	MTB000039	#N/A	stable RNAs		-0.404931	1.70057	-1.22976		0.676663	NA	0.31608		-4.17274	-1.68477	-2.35523		8.38965e-05	0.161886	0.0453512
glnU	MTB000040	#N/A	stable RNAs		-0.097983	0.0204222	0.00296851		NA	NA	NA		0.0362027	0.0688786	0.511307		NA	NA	0.715768
alaU	MTB000041	#N/A	stable RNAs		0.0683345	0.0677872	0.602621		0.971951	NA	0.756259		1.26914	0	3.02855		0.460521	NA	0.0570169
ssr	MTB000042	#N/A	stable RNAs		-0.776503	-0.534927	-1.39725		0.182658	0.463276	0.0699078		-3.01947	1.14214	-0.660012		0.000641488	0.13075	0.599867
metU	MTB000043	#N/A	stable RNAs		-1.96593	-1.06863	-1.68389		NA	NA	0.317568		-0.845103	-0.474275	0.584097		0.652044	NA	0.758155
thrU	MTB000044	#N/A	stable RNAs		0.474001	-0.149844	0.134554		0.51994	0.882049	0.888741		-2.91403	-0.702048	-1.73125		0.000819697	0.525189	0.136785
proY	MTB000045	#N/A	stable RNAs		-0.742277	-0.88491	0.154108		0.601336	NA	0.93318		-0.728287	-0.0528459	1.57453		0.669508	NA	0.294348
rpsA	Rv1630	30S ribosomal protein S1	30S ribosomal protein S1		-0.54433	-0.551269	-2.21826		0.300755	0.407212	2.23177e-07		-4.00482	-0.9409	-4.09167		6.15826e-18	0.144514	1.03953e-11
rpsQ	Rv0710	30S ribosomal protein S17	30S ribosomal protein S17		-2.28525	0.0521717	-3.93287		0.00104591	0.960855	7.9004e-10		-1.72927	-2.87655	-3.97588		0.00741178	0.00015457	1.94484e-07
argU	MTB000048	#N/A	stable RNAs		0.0418998	0.00634532	0.0396655		NA	NA	NA		0.0455364	0.0970859	0.308174		NA	NA	0.779128
serT	MTB000049	#N/A	stable RNAs		-0.012777	0.00182228	0.0295721		NA	NA	0.981003		0	0.101408	0		1	NA	1
serU	MTB000050	#N/A	stable RNAs		0.0438996	0.0438933	0.119912		NA	NA	NA		0.0961546	0.070696	0.333465		NA	NA	0.759451
F6	MTB000051	#N/A	stable RNAs		-1.56836	0.016917	-0.441848		0.0235021	0.988915	0.554179		0.951702	-1.53668	0.715373		0.167885	0.119571	0.434377
B55	MTB000052	#N/A	stable RNAs		-0.564465	0.23511	-0.504891		NA	NA	0.799781		-0.678276	0.223383	1.05076		0.729211	NA	0.561763
ASdes	MTB000053	#N/A	stable RNAs		-1.31312	-0.350099	-3.87508		0.0359263	0.665653	1.42747e-12		-0.951291	-1.93777	-3.15881		0.121699	0.00894416	1.0436e-06
G2	MTB000054	#N/A	stable RNAs		0.103033	0.965669	0.409366		0.887472	0.253742	0.552175		0.496975	-0.338238	-1.42695		0.483037	0.7494	0.129918
AS1726	MTB000055	#N/A	stable RNAs		0.0288748	0.028869	0.0960827		NA	NA	NA		0.0454382	0.062932	0.320023		NA	NA	0.770186
AS1890	MTB000056	#N/A	stable RNAs		-1.42796	-0.69699	-0.35985		0.286339	NA	0.825529		-1.01923	-1.65485	0.442009		0.507114	NA	0.790481
ASpks	MTB000057	#N/A	stable RNAs		-0.506665	-0.328537	-0.328934		NA	NA	0.864872		0.040915	0.425188	0.882506		0.98591	NA	0.598742
B11	MTB000058	#N/A	stable RNAs		0.0410199	0.0410138	0.115643		NA	NA	NA		0	0.121925	0		NA	NA	1
C8	MTB000059	#N/A	stable RNAs		-3.37629	-2.2461	-2.37967		0.000469792	0.106131	0.0152982		-1.66819	-0.00228379	-0.145589		0.14645	0.998513	0.926404
mcr19	MTB000060	#N/A	stable RNAs		-1.43141	0.364415	1.01352		0.189147	0.759004	0.375789		2.00194	-1.10085	3.70049		0.0271994	0.537522	0.000314794
mpr5	MTB000061	#N/A	stable RNAs		0.233152	-0.0710438	0.715911		NA	NA	0.708553		0.577485	1.45781	2.22676		0.777198	NA	0.185073
mpr6	MTB000062	#N/A	stable RNAs		-2.14756	-1.41831	-0.253205		0.00414868	0.153808	0.797663		2.61075	0.734542	4.9564		7.57666e-05	0.573581	9.51356e-13
mcr11	MTB000063	#N/A	stable RNAs		0.574753	0.0797833	0.567199		0.527477	0.953463	0.505018		2.63372	1.16003	-0.213561		0.000752142	0.298894	0.819272
mcr3	MTB000064	#N/A	stable RNAs		0.824668	2.46222	2.42581		0.521936	0.161807	0.0247715		0.795212	1.2583	-1.18601		0.553027	0.446473	0.313957
mcr15	MTB000065	#N/A	stable RNAs		1.74359	1.66436	0.879555		0.0753906	0.205135	0.351852		-3.11784	0.110032	-3.69699		0.000515841	0.951914	0.000118225
mcr5	MTB000066	#N/A	stable RNAs		0.0543174	0.0740776	0.0986335		NA	NA	0.947576		0.0668069	0.391252	0.430047		0.966222	NA	0.741355
mcr7	MTB000067	#N/A	stable RNAs		-3.11237	-1.25486	-2.35763		0.00709468	NA	0.0535069		-1.26309	0.19683	3.70821		0.366248	NA	0.000972054
mpr11	MTB000068	#N/A	stable RNAs		-0.833893	-0.569356	-0.66415		NA	NA	NA		-0.029909	0.144253	0.778333		NA	NA	0.643888
mpr12	MTB000069	#N/A	stable RNAs		-1.1058	-1.12556	-1.41233		0.438065	NA	0.348896		-1.75274	-0.379173	1.13235		0.242025	NA	0.473231
mpr17	MTB000070	#N/A	stable RNAs		1.43576	-0.589217	3.76463		0.19681	0.715461	0.000113065		1.15128	2.08081	2.61651		0.370687	0.161886	0.0416284
mpr18	MTB000071	#N/A	stable RNAs		-0.762556	-1.41179	-0.97949		0.559335	NA	0.502733		0.632968	1.75395	3.05113		0.716389	NA	0.0278175
mcr10	MTB000072	#N/A	stable RNAs		-0.862591	-0.195893	0.137137		0.536423	NA	0.940369		-0.0462763	0.415816	1.08493		0.984176	NA	0.48519
mcr16	MTB000073	#N/A	stable RNAs		-0.128446	0.0656055	-2.12174		0.859143	NA	0.0364109		-1.67242	-0.674125	-2.02189		0.0251967	0.514156	0.0720715
MTS0858	MTB000074	#N/A	stable RNAs		-2.21862	-1.53819	-4.03557		0.0487186	0.296237	0.000383968		1.06527	-1.30718	-0.662537		0.369039	0.420397	0.663748
ncrMT1234	MTB000075	#N/A	stable RNAs		1.29755	1.55678	-0.0377197		0.150236	0.198132	0.972548		-0.802545	0.196262	-2.95509		0.390285	0.894825	0.0013216
MTS1082	MTB000076	#N/A	stable RNAs		-3.34195	-1.71839	-2.74396		6.67989e-06	0.119378	5.91303e-05		-1.43284	1.18802	-0.816418		0.0629975	0.219598	0.471208
MTS1338	MTB000077	#N/A	stable RNAs		1.29804	0.651468	-0.353388		0.183671	0.602883	0.731772		2.91844	-0.354694	-0.168992		0.000848971	0.815452	0.879203
MTS2823	MTB000078	#N/A	stable RNAs		-2.38797	-1.27302	-0.736632		0.0138696	NA	0.51444		-0.284336	-0.295573	1.52514		0.861527	NA	0.244631
ncrMT3949	MTB000079	#N/A	stable RNAs		3.25001	2.29063	4.45657		0.00717045	0.176451	1.48568e-05		-1.47781	2.06914	-3.15497		0.226229	0.17587	0.00672975
MTS2975	MTB000080	#N/A	stable RNAs		1.85818	1.32993	5.49361		0.0737871	0.346375	2.11609e-11		1.80368	3.20107	5.13772		0.187992	0.0342441	4.01307e-05
dnaA	Rv0001	chromosomal replication initiator protein	information pathways		-0.832541	-0.345528	-1.42613		0.406292	0.789755	0.101852		-4.3946	0.34695	-5.69218		3.32045e-07	0.818889	7.6207e-10
dnaN	Rv0002	DNA polymerase III, [beta] subunit	information pathways		0.128424	0.657597	-1.11118		0.832663	0.354721	0.0269216		-3.93894	0.734139	-4.74016		3.87381e-13	0.308413	1.76259e-06
recF	Rv0003	DNA replication and SOS induction	information pathways		-0.801783	0.33245	-1.15735		0.249287	0.709683	0.0711777		-1.72234	0.111225	-3.74746		0.00850008	0.928723	0.000371563
Rv0004	Rv0004	conserved hypothetical protein	conserved hypotheticals		-2.03851	-0.202357	-2.13371		0.0266778	0.871579	0.0525362		-0.550258	-0.202232	0.236862		0.629702	0.906414	0.878215
gyrB	Rv0005	DNA gyrase subunit B	information pathways		0.503121	0.044402	-0.334024		0.369786	0.958394	0.534946		-3.45819	-0.834264	-4.88025		6.56491e-13	0.233157	3.07954e-15
rpsS	Rv0705	30S ribosomal protein S19	30S ribosomal protein S19		-1.97654	-0.384497	-5.04693		0.00109193	0.624709	1.65312e-18		-4.05204	-2.27505	-6.13695		2.13376e-13	0.00068326	5.6458e-10
rpsC	Rv0707	30S ribosomal protein S3	30S ribosomal protein S3		-3.28455	-0.950246	-3.97609		9.93156e-07	0.277445	9.48382e-10		-2.00614	-0.857293	-1.10496		0.00180442	0.343314	0.166253
Rv0008c	Rv0008c	hypothetical protein	cell wall and cell processes		-0.180892	0.394528	1.32654		0.878853	NA	0.236721		-0.710695	1.18381	0.760887		0.607164	0.421433	0.593975
rpsD	Rv3458c	30S ribosomal protein S4	30S ribosomal protein S4		-1.15683	-0.436459	-2.99462		0.0438868	0.564025	5.9759e-08		-1.65942	-1.4602	-3.96827		0.00200672	0.0380076	5.09773e-06
Rv0010c	Rv0010c	hypothetical protein	cell wall and cell processes		1.71802	1.78234	3.65236		0.154831	0.252734	0.00033187		2.30052	1.99025	-0.567393		0.0413218	0.186176	0.650544
Rv0011c	Rv0011c	hypothetical protein	cell wall and cell processes		-0.383786	0.59857	-1.86721		0.501015	0.390596	8.26876e-05		-1.11636	-1.09099	-3.71082		0.0290277	0.104379	1.93342e-08
Rv0012	Rv0012	possible cell division protein	cell wall and cell processes		-1.89664	-1.03472	-0.154		5.50844e-05	0.124542	0.788363		0.455185	0.215644	1.91266		0.379097	0.794591	0.00052388
rpsF	Rv0053	30S ribosomal protein S6	30S ribosomal protein S6		-2.76553	-1.22092	-3.7589		6.67989e-06	0.161807	7.98418e-08		-3.9412	-0.372237	-2.95479		1.5982e-07	0.7043	0.0055725
rpsH	Rv0718	30S ribosomal protein S8	30S ribosomal protein S8		-2.6094	-0.65227	-3.25704		6.67989e-06	0.374933	6.8569e-08		-3.27996	-1.61136	-3.8646		3.29797e-08	0.0269076	0.000179897
pknA	Rv0015c	serine-threonine protein kinase	regulatory proteins		-1.0694	-0.144657	0.481633		0.136804	0.884559	0.535622		0.852998	0.929348	3.41746		0.250182	0.342625	1.45167e-07
rplM	Rv3443c	50S ribosomal protein L13	50S ribosomal protein L13		-1.1512	-0.565543	-2.53436		0.0354716	0.419035	1.79488e-05		-1.80838	0.447005	-2.05446		0.0011103	0.580918	0.0314739
rplN	Rv0714	50S ribosomal protein L14	50S ribosomal protein L14		0.675082	0.82467	-2.07226		0.337434	0.351675	0.000755889		-5.74447	-0.570011	-4.7531		9.86186e-18	0.559878	1.21567e-07
pstP	Rv0018c	putative phosphoprotein phosphatase	regulatory proteins		-1.70926	-1.11062	-0.494009		0.00901629	0.203797	0.495309		0.656032	1.32426	2.85151		0.372908	0.125041	2.219e-05
fhaB	Rv0019c	conserved hypothetical protein	regulatory proteins		0.761222	0.863691	0.71742		0.248151	0.304117	0.252008		1.26415	0.534142	-0.219112		0.0388682	0.565545	0.79114
fhaA	Rv0020c	conserved hypothetical protein	regulatory proteins		0.690148	0.661434	-0.80833		0.169256	0.304399	0.0695036		0.294437	-0.887103	-1.79035		0.596794	0.152636	8.21737e-05
Rv0021c	Rv0021c	conserved hypothetical protein	conserved hypotheticals		-1.34403	-0.250698	-1.80791		0.0326163	0.759004	0.0123538		-3.02074	-1.30251	-1.01003		8.56143e-05	0.15	0.376155
whiB5	Rv0022c	conserved hypothetical protein	regulatory proteins		0.0584413	0.0151227	0.0894217		NA	NA	NA		0.0428004	0.0602932	0.321953		NA	NA	0.76917
Rv0023	Rv0023	putative transcriptional regulator	regulatory proteins		-0.206952	-0.166289	-0.511842		0.815181	NA	0.679473		0.155738	0.519033	2.34124		0.901487	0.717134	0.0265447
Rv0024	Rv0024	putative p60 homologue	virulence, detoxification, adaptation		-0.478551	-0.509567	-2.26671		0.520948	0.582752	0.0391368		0.327136	0.465876	2.67626		0.741925	0.717134	0.00245642
Rv0025	Rv0025	conserved hypothetical protein	conserved hypotheticals		-0.341222	-0.00536372	-0.489618		0.60798	NA	0.591345		-1.31784	-1.26936	-0.873276		0.112022	0.257466	0.481734
Rv0026	Rv0026	conserved hypothetical protein	conserved hypotheticals		-2.16708	-1.18432	-2.10407		0.000972675	0.178779	0.00433697		-1.06971	-0.747871	-0.226467		0.151107	0.471997	0.866657
Rv0027	Rv0027	conserved hypothetical protein	conserved hypotheticals		-0.818957	-0.883546	0.73041		0.344548	NA	0.437229		-0.827249	-2.54298	-0.0799915		0.457635	NA	0.955932
Rv0028	Rv0028	hypothetical protein	conserved hypotheticals		-0.669815	-0.681876	0.278394		0.30852	0.410594	0.731366		1.04902	-0.439217	2.44624		0.139026	0.746798	0.00389986
Rv0029	Rv0029	hypothetical protein	conserved hypotheticals		-2.13848	-1.66489	-2.81285		0.00555027	0.138112	0.000109408		-0.451258	-0.883656	-0.805055		0.619785	0.426363	0.470689
Rv0030	Rv0030	hypothetical protein	conserved hypotheticals		-1.92889	-0.707366	-1.28269		0.0363731	NA	0.268257		-1.68739	0.686904	1.59442		0.177348	NA	0.20334
Rv0031	Rv0031	conserved hypothetical protein	insertion seqs and phages		-1.87495	-1.21987	-0.268958		0.0970308	NA	0.856183		0.0341566	0.640379	0.970303		0.986245	NA	0.501555
bioF2	Rv0032	C-terminal similar to B. subtilis BioF	intermediary metabolism and respiration		0.434026	1.11691	-0.898697		0.58201	0.249497	0.209948		-3.08145	0.331339	-4.86258		6.91356e-06	0.77944	3.92423e-06
acpA	Rv0033	possible acyl carrier protein	lipid metabolism		0.259332	0.497509	-1.29588		0.733336	0.590363	0.146806		-2.15112	0.0823025	-2.95378		0.00329743	0.951211	0.00684319
Rv0034	Rv0034	hypothetical protein	conserved hypotheticals		-2.59526	-1.59302	-1.63391		0.0770095	NA	0.28183		-0.45965	1.36005	2.459		0.811699	NA	0.0961194
rplB	Rv0704	50S ribosomal protein L2	50S ribosomal protein L2		-2.53999	-0.513864	-3.87443		1.32798e-05	0.49495	1.49328e-13		-4.36676	-1.49405	-4.00155		6.22839e-15	0.0364123	7.04271e-07
Rv0036c	Rv0036c	conserved hypothetical protein	conserved hypotheticals		-0.582939	-0.130916	0.226618		0.389491	0.886541	0.812811		-0.0618411	1.36643	0.108649		0.957412	0.126555	0.940059
Rv0037c	Rv0037c	probable membrane protein	cell wall and cell processes		0.185128	0.254859	0.909769		0.762571	0.726755	0.151525		1.1177	0.894965	0.798794		0.0581885	0.285103	0.490802
Rv0038	Rv0038	conserved hypothetical protein	conserved hypotheticals		-2.02346	-1.20593	-1.06913		0.00320345	0.190278	0.131359		-0.127081	-0.554948	1.73898		0.900881	0.64583	0.040983
Rv0039c	Rv0039c	conserved hypothetical protein	cell wall and cell processes		0.906015	-0.626417	1.98515		0.369675	0.642629	0.0386623		0.36815	2.21599	2.83745		0.804796	0.0951727	0.0190859
rplV	Rv0706	50S ribosomal protein L22	50S ribosomal protein L22		-3.49395	-1.49464	-3.60714		6.84408e-07	0.137429	6.47852e-07		-2.02047	-0.778185	-1.96537		0.00480627	0.438778	0.0753692
leuS	Rv0041	leucyl-tRNA synthase	information pathways		1.23237	0.510975	0.0644573		0.0117644	0.419365	0.913744		-1.6289	0.157333	-3.22897		0.000343301	0.837012	1.61772e-07
Rv0042c	Rv0042c	conserved hypothetical protein	regulatory proteins		0.564704	0.666909	-0.545685		0.492569	0.509756	0.499592		-2.86028	-0.391208	-4.98369		7.17044e-05	0.751937	2.83064e-06
Rv0043c	Rv0043c	transcriptional regulator (GntR family)	regulatory proteins		1.61771	0.507105	0.895351		0.00744621	0.523583	0.123641		-0.191481	0.589093	-3.67841		0.804783	0.487591	0.000428598
Rv0044c	Rv0044c	possible monooxygenase	intermediary metabolism and respiration		-1.08573	-1.71442	-2.0553		0.124812	0.120544	0.0526503		-0.343953	0.919282	0.692023		0.744949	0.37902	0.592768
Rv0045c	Rv0045c	possible dihydrolipoamide acetyltransferase	lipid metabolism		-2.39766	-0.992564	-0.671692		0.0038082	0.34993	0.421657		-1.57048	-0.713361	-0.8786		0.0791962	0.585227	0.501281
ino1	Rv0046c	conserved hypothetical protein	intermediary metabolism and respiration		0.439863	0.222203	0.83612		0.418714	0.748389	0.0727851		-1.89523	0.0823241	-1.81955		9.72024e-05	0.931546	0.00212275
Rv0047c	Rv0047c	conserved hypothetical protein	conserved hypotheticals		-0.015262	0.683792	0.152162		0.979868	0.307758	0.792557		-3.14833	-1.10856	-3.47103		1.57967e-10	0.0880657	1.56595e-05
rplX	Rv0715	50S ribosomal protein L24	50S ribosomal protein L24		-0.0748016	0.414141	-3.14767		0.925506	0.654402	4.32385e-07		-5.61091	-0.850218	-4.74139		5.45712e-17	0.367706	2.92584e-08
Rv0049	Rv0049	hypothetical protein	conserved hypotheticals		-0.268105	0.123718	0.75182		0.649278	0.873654	0.1895		-0.0910565	0.191578	0.122917		0.91303	0.848438	0.924418
rpmH	Rv3924c	50S ribosomal protein L34	50S ribosomal protein L34		-2.45844	-0.629919	-3.41396		0.000414485	0.46255	0.000113065		-2.15382	-0.302584	-2.2207		0.00426191	0.794799	0.0476778
Rv0051	Rv0051	probable membrane protein	cell wall and cell processes		1.05504	0.900549	-0.549985		0.16476	0.354625	0.476671		-3.48993	0.662181	-4.13344		7.30525e-07	0.531824	5.67122e-05
Rv0052	Rv0052	conserved hypothetical protein	conserved hypotheticals		-2.81286	-1.04701	-1.01372		0.00455142	NA	0.38152		-0.497284	0.936734	1.68691		0.71024	0.498088	0.168722
accA3	Rv3285	acetyl/propionyl CoA carboxylase [alpha] subunit	acetyl/propionyl CoA carboxylase [alpha] subunit		-1.04885	-0.597936	-1.292		0.0360934	0.356681	0.0041475		-2.25445	-0.699444	-1.00363		3.33475e-06	0.302869	0.115668
ssb	Rv0054	single strand binding protein	information pathways		-0.565918	-0.305275	-0.331081		0.358498	0.695872	0.642185		-1.41945	-0.645389	-0.912783		0.0287893	0.481403	0.414739
rpsR1	Rv0055	30S ribosomal protein S18	information pathways		-1.18803	-1.14968	-0.755766		0.0406979	0.167005	0.22766		-1.18255	-0.0359469	-2.32196		0.0580548	0.978932	0.0327159
rplI	Rv0056	50S ribosomal protein L9	information pathways		-3.06061	-1.68185	-1.52025		2.78104e-05	0.12013	0.0237205		-0.538695	-0.281646	-0.576654		0.516888	0.815452	0.608755
accD5	Rv3280	acetyl/propionyl CoA carboxylase [beta] subunit	acetyl/propionyl CoA carboxylase [beta] subunit		-0.163767	0.623024	-2.83042		0.765877	0.336661	3.79887e-06		-4.37807	-1.37464	-3.09275		6.35184e-12	0.0371794	0.00181914
dnaB	Rv0058	DNA helicase (contains intein)	information pathways		-1.27422	-0.330119	-2.30656		0.0568262	0.707974	6.54859e-05		-1.21933	0.382157	-3.17896		0.0574575	0.709064	3.2141e-06
Rv0059	Rv0059	hypothetical protein	conserved hypotheticals		0.0725685	0.782081	-1.50307		0.921907	0.354999	0.0151863		-1.31893	-0.171051	-5.49659		0.0341707	0.872519	8.21698e-08
Rv0060	Rv0060	hypothetical protein	conserved hypotheticals		-1.16561	-0.311817	-1.84325		0.00853605	0.592217	4.28532e-06		-0.946789	-0.276977	-1.83032		0.025794	0.688873	0.000474197
Rv0061c	Rv0061c	#N/A	conserved hypotheticals		-0.558158	0.141277	-0.239523		0.464335	0.894783	0.770832		-1.55387	0.21589	-1.86879		0.0318227	0.855124	0.0694444
celA1	Rv0062	cellulase/endoglucanase	intermediary metabolism and respiration		-1.1968	-0.340642	-2.11003		0.159714	NA	0.0657955		-0.882089	0.309848	0.93267		0.436717	0.833686	0.47154
desA3	Rv3229c	acyl-[ACP] desaturase	acyl-[ACP] desaturase		-1.6466	-0.964249	-3.2575		0.0252009	0.313187	1.06912e-07		-2.58232	-1.819	-3.45172		0.000110882	0.0397059	1.68419e-06
Rv0064	Rv0064	possible membrane protein	cell wall and cell processes		0.619351	0.379124	0.923409		0.293631	0.612461	0.0745351		2.22489	-0.490324	1.59502		1.64392e-05	0.559878	0.00163439
vapB1	Rv0064A	#N/A	virulence, detoxification, adaptation		1.43191	0.896637	1.35483		0.0544546	0.357299	0.0724447		2.68179	-0.271447	-0.452703		7.07783e-05	0.835105	0.742035
vapC1	Rv0065	conserved hypothetical protein	virulence, detoxification, adaptation		0.72828	0.417842	0.161186		0.153178	0.52618	0.838539		-0.557381	0.220907	-0.0205942		0.368699	0.808277	0.99005
icd2	Rv0066c	isocitrate dehydrogenase	intermediary metabolism and respiration		0.235312	0.0234027	-0.782924		0.482571	0.961567	0.02577		-0.103216	-0.115237	-0.56758		0.809956	0.83016	0.345859
Rv0067c	Rv0067c	transcriptional regulator (TetR/AcrR family)	regulatory proteins		-1.969	-0.870905	-0.0401147		0.0696265	NA	0.977912		1.74159	0.524515	1.55242		0.116128	NA	0.249768
Rv0068	Rv0068	probable oxidoreductase	intermediary metabolism and respiration		-1.39419	-1.83983	-2.50471		0.189399	NA	0.0385964		-1.79107	-1.43835	-0.0913217		0.154313	NA	0.95413
fadD34	Rv0035	acyl-CoA synthase	acyl-CoA synthase		0.126436	0.554967	-3.42713		0.852166	0.477446	4.58206e-07		-2.02711	-0.978106	-3.52648		0.000372414	0.221189	3.84809e-05
glyA2	Rv0070c	serine hydroxymethyltransferase	intermediary metabolism and respiration		-2.89438	-1.57136	-3.49972		0.00129366	NA	0.0015516		-2.78038	-0.114277	-0.18904		0.0156789	0.949949	0.900977
Rv0071	Rv0071	group II intron maturase	information pathways		-1.64793	-0.526214	-2.48549		0.0319466	0.582467	0.0195174		-0.98447	-1.71664	-1.10417		0.259911	0.151899	0.374514
fadD25	Rv1521	acyl-CoA synthase	acyl-CoA synthase		0.40199	0.245769	-1.81812		0.491343	0.734769	0.000188934		-2.48633	-0.407193	-4.95183		9.44807e-07	0.618478	4.90901e-08
Rv0073	Rv0073	ABC-transporter ATP-binding subunit	cell wall and cell processes		-1.49046	-1.1239	-3.42973		0.00804153	0.164569	3.54164e-06		-1.17668	-0.392591	-1.9272		0.0656643	0.690698	0.0820957
Rv0074	Rv0074	conserved hypothetical protein	conserved hypotheticals		0.952177	0.511058	-1.33413		0.0669468	0.446825	0.0336552		-2.18484	0.568188	-1.96421		7.36033e-05	0.435472	0.0436648
Rv0075	Rv0075	probable aminotransferase	intermediary metabolism and respiration		1.1295	1.25017	-1.42945		0.0857543	0.173354	0.0257531		-2.62229	0.554138	-4.65086		1.94977e-05	0.552728	7.6614e-06
esxG	Rv0287	conserved hypothetical protein	cell wall and cell processes		1.96246	1.84073	2.22373		0.00586702	0.0938831	0.000235794		2.01573	1.34118	-0.554702		0.00218277	0.135857	0.49981
Rv0077c	Rv0077c	probable oxidoreductase	intermediary metabolism and respiration		1.67075	8.66953	8.14311		0.104666	5.72734e-22	8.17359e-24		1.93521	8.7004	4.73777		0.0477325	5.64027e-22	1.75253e-08
Rv0078	Rv0078	transcriptional regulator (TetR/AcrR family)	regulatory proteins		0.487745	1.49129	3.93126		0.566304	0.167934	7.24555e-10		-1.34349	2.4511	1.96817		0.195696	0.00709822	0.0582628
Rv0078A	Rv0078A	#N/A	conserved hypotheticals		-1.00381	0.14836	-0.108175		0.0368564	0.81739	0.863072		-0.448006	-0.96589	1.29266		0.424304	0.176251	0.0283831
Rv0078B	Rv0078B	#N/A	conserved hypotheticals		-1.35702	-0.984516	0.622273		0.0652806	0.29793	0.415154		1.08102	0.872565	3.1585		0.188565	0.461078	0.000186584
Rv0079	Rv0079	hypothetical protein	conserved hypotheticals		0.107505	0.647188	2.58111		0.933553	0.658916	0.00952243		-1.85446	2.49228	1.34915		0.143229	0.0716961	0.313397
Rv0080	Rv0080	hypothetical protein	conserved hypotheticals		-0.626792	0.473063	1.51737		0.68934	0.806181	0.313117		0.112868	0.722238	2.86091		0.959258	0.765647	0.0501466
Rv0081	Rv0081	transcriptional regulator (ArsR family)	regulatory proteins		-0.777448	-0.141524	0.263276		0.532359	NA	0.864872		-0.4164	-0.25952	0.253012		0.79463	NA	0.881439
Rv0082	Rv0082	probable oxidoreductase subunit	intermediary metabolism and respiration		-1.90036	-1.91072	1.27947		0.207402	NA	0.400597		0.0828066	0.215771	3.65464		0.970421	NA	0.00913562
Rv0083	Rv0083	probable oxidoreductase subunit	intermediary metabolism and respiration		-0.492851	-1.20128	0.270312		0.731224	NA	0.87968		0.722258	3.04504	2.51823		0.675041	NA	0.0806139
hycD	Rv0084	formate hydrogenlyase subunit 4	intermediary metabolism and respiration		-1.05201	-1.423	1.7261		0.318869	0.29793	0.0683776		1.08659	2.57575	4.10265		0.393955	0.0579885	0.00031933
hycP	Rv0085	putative formate hydrogen lyase hycP	intermediary metabolism and respiration		-0.229626	-0.0768196	0.420873		0.901693	NA	0.838591		0.282596	0.383176	2.29735		0.895782	NA	0.164217
hycQ	Rv0086	probable formate hydrogenlyase subunit	intermediary metabolism and respiration		-0.597656	-1.32785	1.75017		0.596477	NA	0.0862128		1.24268	2.55271	2.55402		0.347338	0.0754158	0.0477591
hycE	Rv0087	probable formate hydrogenlyase subunit 5	intermediary metabolism and respiration		-1.56965	-0.274474	-1.05774		0.0464669	NA	0.313401		-1.39178	-0.5385	-0.227146		0.171808	NA	0.878057
Rv0088	Rv0088	hypothetical protein	lipid metabolism		-0.702537	-0.773471	0.0993447		0.254275	0.323934	0.895583		1.97955	-0.381367	1.80525		0.000341648	0.708654	0.00455137
hbhA	Rv0475	possible exported protein	cell wall and cell processes		1.70069	1.76373	3.37278		0.0174149	0.100578	8.23425e-09		3.0726	1.67535	2.88841		1.47759e-06	0.0525745	1.1565e-06
Rv0090	Rv0090	hypothetical protein	cell wall and cell processes		-1.07712	-0.311764	-0.260905		NA	NA	0.904464		0.0653123	0.371542	1.33658		0.979702	NA	0.452011
mtn	Rv0091	conserved hypothetical protein	intermediary metabolism and respiration		-1.53076	-0.669364	-1.84899		0.173183	NA	0.149056		-1.30476	0.950428	1.90439		0.354723	NA	0.148497
ctpA	Rv0092	cation-transporting ATPase	cell wall and cell processes		-1.52431	-1.28092	0.641776		0.0464567	0.205135	0.408492		1.68171	0.950771	4.14503		0.0237383	0.39513	2.1018e-09
Rv0093c	Rv0093c	hypothetical protein	cell wall and cell processes		-0.978768	-1.16863	1.47016		0.278247	0.316694	0.0819036		0.801688	2.22135	4.67678		0.494584	0.0590773	3.04837e-07
Rv0094c	Rv0094c	REP-family protein	insertion seqs and phages		-2.18385	-1.62843	1.07922		0.137051	NA	0.474875		-0.572138	0.154561	2.41937		0.753489	NA	0.0936081
Rv0095c	Rv0095c	REP-family protein	insertion seqs and phages		0.955394	1.06664	-0.115004		0.198321	0.262624	0.926321		-1.96909	0.741681	-1.26795		0.0275842	0.487746	0.299816
PPE1	Rv0096	PPE-family protein	PE/PPE		1.70751	0.716787	-0.0519009		0.023093	NA	0.968769		-1.94607	-1.33136	-1.20828		0.0369768	0.27827	0.330124
Rv0097	Rv0097	conserved hypothetical protein	intermediary metabolism and respiration		2.58913	1.37543	1.32159		0.00909216	0.29392	0.150645		-1.87882	1.42884	-3.93359		0.0497243	0.268421	0.00031933
fcoT	Rv0098	hypothetical protein	lipid metabolism		0.945275	0.132709	-0.945336		0.0134424	0.805543	0.129455		-2.21463	-0.633254	-2.52728		4.49161e-05	0.321835	0.0147026
fadD10	Rv0099	acyl-CoA synthase	lipid metabolism		0.76827	-0.344498	-0.11226		0.112417	0.602883	0.896709		-0.976313	0.74064	-0.858809		0.17224	0.339743	0.478026
Rv0100	Rv0100	hypothetical protein	conserved hypotheticals		-1.54254	-0.257324	-1.20925		0.075736	NA	0.244178		-1.27027	-0.293901	-0.583983		0.221568	0.848438	0.674885
nrp	Rv0101	unknown non-ribosomal peptide synthase	lipid metabolism		-0.288875	-0.768363	-0.972039		0.62955	0.296048	0.0844065		-2.35525	-0.178656	-2.01651		0.000116737	0.85069	0.0546964
Rv0102	Rv0102	membrane protein	cell wall and cell processes		1.46722	0.526988	0.152318		0.000487519	0.336661	0.761266		1.05389	-0.248486	-0.646372		0.00763091	0.715513	0.3059
atsA	Rv0711	arylsulfatase	arylsulfatase		-1.68144	-0.700637	-1.7847		0.000121226	0.217073	2.89665e-05		-2.26088	-1.2772	-2.21934		3.77528e-07	0.0238796	0.0069488
Rv0104	Rv0104	hypothetical protein	conserved hypotheticals		-1.7242	-0.41225	-1.74222		0.0132243	0.634164	0.0503481		-0.782259	1.00531	-0.165093		0.413326	0.321538	0.910944
rpmB1	Rv0105c	50S ribosomal protein L28	information pathways		-0.18651	0.022735	-0.189377		NA	NA	NA		-0.206406	-0.193489	0.040521		NA	NA	0.975084
Rv3649	Rv3649	ATP-dependent DNA/RNA helicase	ATP-dependent DNA/RNA helicase		-0.237293	0.45763	-3.72347		0.732377	0.589208	6.97133e-13		-3.25391	-1.76873	-5.50699		9.32576e-09	0.0195363	6.1011e-24
birA	Rv3279c	biotin apo-protein ligase	biotin apo-protein ligase		-1.7189	-0.429465	-3.63162		0.0128117	0.63568	3.94926e-08		-5.96778	-1.91519	-4.5951		8.97881e-14	0.0246068	1.24392e-05
Rv0108c	Rv0108c	hypothetical protein	conserved hypotheticals		-3.03946	-1.11088	-4.18586		0.000922849	0.348093	3.60672e-07		-2.14034	0.0405338	-2.96239		0.0165463	0.982892	0.0113776
PE_PGRS1	Rv0109	PE_PGRS-family protein	PE/PPE		-1.70508	-1.49839	-1.39272		0.221132	NA	0.351852		0.273137	2.20234	2.01622		0.891741	NA	0.174834
Rv0110	Rv0110	transmembrane protein	cell wall and cell processes		-1.01566	-0.218756	-2.15973		0.120146	NA	0.0293227		-3.01591	-0.458036	-0.983192		0.00284817	0.7043	0.425187
lysX	Rv1640c	C-term lysyl-tRNA synthase	C-term lysyl-tRNA synthase		1.44607	1.05753	-1.65838		0.0102167	0.178779	0.00118846		-1.73363	-1.50336	-4.10339		0.000924453	0.0271527	4.52766e-08
gca	Rv0112	probable GDP-mannose dehydratase	cell wall and cell processes		1.23485	0.843744	-0.628463		0.227603	0.516169	0.533672		-4.28468	0.368782	-5.66032		1.81305e-06	0.815452	5.01494e-09
gmhA	Rv0113	phosphoheptose isomerase	cell wall and cell processes		1.67505	1.0622	0.660999		0.116016	0.432993	0.533672		-2.87922	0.946788	-5.48179		0.00305892	0.520998	2.27137e-07
Rv3720	Rv3720	C-term similar to cyclopropane fatty acid synthases	C-term similar to cyclopropane fatty acid synthases		-0.162156	0.155554	-2.67867		0.768358	0.819837	5.16628e-08		-2.38587	-1.31817	-2.34374		5.33867e-07	0.0357663	0.000526932
hddA	Rv0115	conserved hypothetical protein	cell wall and cell processes		-2.88028	-1.31093	-3.12738		0.000182189	0.178779	0.00144763		-1.67039	-0.455423	0.476208		0.0687102	0.733824	0.718399
ldtA	Rv0116c	conserved hypothetical protein	cell wall and cell processes		-1.49924	-0.52123	-0.308413		0.0376663	0.577441	0.707559		0.891354	-1.29383	2.58945		0.235819	0.254434	0.000298088
oxyS	Rv0117	transcriptional regulator (LysR family)	regulatory proteins		-1.48168	-0.705795	-0.813795		0.0339838	0.411945	0.363998		-0.480349	0.512466	1.40437		0.632667	0.676849	0.215242
oxcA	Rv0118c	oxalyl-CoA decarboxylase	intermediary metabolism and respiration		-1.43759	-0.935737	-3.34501		0.0195633	0.242157	0.000558639		-0.773344	0.341087	0.105833		0.34374	0.76479	0.940209
fadD7	Rv0119	acyl-CoA synthase	lipid metabolism		-0.462607	-0.274289	0.359693		0.535097	0.768573	0.680094		-1.45266	0.700039	1.07302		0.12961	0.534505	0.363286
fusA2	Rv0120c	elongation factor G	information pathways		-0.163222	-0.393077	0.394299		0.78166	0.582467	0.52998		0.701349	1.38949	2.3036		0.287264	0.0629145	0.00255225
Rv0121c	Rv0121c	hypothetical protein	conserved hypotheticals		-0.553434	-0.354708	-0.572579		0.729075	NA	0.747059		1.01608	-0.00546277	2.01967		0.550612	NA	0.194366
Rv0122	Rv0122	hypothetical protein	conserved hypotheticals		-0.756506	-0.549941	0.161426		0.334101	0.570875	0.900108		3.8982	-0.128034	5.4693		2.89669e-11	0.944766	4.25308e-18
Rv0123	Rv0123	hypothetical protein	conserved hypotheticals		-1.30818	-1.01967	-0.468917		0.0970308	0.304399	0.664022		5.03697	1.28308	6.61324		6.83661e-14	0.314424	4.53162e-23
PE_PGRS2	Rv0124	PE_PGRS-family protein	PE/PPE		0.741715	0.52458	0.740276		0.635528	NA	0.661843		0.911438	1.0435	2.63862		0.603511	NA	0.0788659
pepA	Rv0125	probable serine protease	intermediary metabolism and respiration		-0.203319	-0.0295722	0.341281		0.683702	0.968094	0.548199		-0.670699	0.660459	1.97673		0.262776	0.342625	0.00124511
treS	Rv0126	probable glycosyl hydrolase	virulence, detoxification, adaptation		-0.0819438	-0.0231508	-1.06291		0.908958	0.983347	0.0773116		-1.32871	-0.384196	-2.09331		0.0293943	0.696469	0.0071134
mak	Rv0127	conserved hypothetical protein	virulence, detoxification, adaptation		-1.257	-0.70182	-2.18438		0.0477412	0.389247	0.00320476		-0.683228	-0.888376	0.752284		0.347674	0.357161	0.409359
Rv0072	Rv0072	ABC-transporter transmembrane subunit	cell wall and cell processes		0.0502581	0.338241	-6.05231		0.920664	0.565725	9.9189e-13		-4.81038	-1.90208	-4.52933		3.5369e-21	0.000210981	1.57499e-06
fbpC	Rv0129c	antigen 85C, mycolytransferase	lipid metabolism		0.544897	0.508505	-0.63083		0.406867	0.538437	0.29903		-3.21264	-0.400467	-3.31895		8.10599e-08	0.681897	0.00012256
htdZ	Rv0130	conserved hypothetical protein	intermediary metabolism and respiration		-1.95697	-1.14616	-0.297576		0.115047	NA	0.856183		0.00846879	-0.511789	1.22339		0.997742	NA	0.398201
fadE1	Rv0131c	acyl-CoA dehydrogenase	lipid metabolism		-0.0259784	0.550526	-0.986578		0.958772	0.330119	0.0991213		-2.19923	-2.00983	-1.56616		3.08669e-05	0.00272066	0.123966
fgd2	Rv0132c	putative oxidoreductase	intermediary metabolism and respiration		-1.76364	-1.23497	-0.529067		0.0744424	NA	0.658355		0.4999	0.170611	1.97736		0.736386	0.942121	0.126136
Rv0133	Rv0133	possible puromycin N-acetyltransferase	intermediary metabolism and respiration		-0.11623	-0.361415	-0.176221		0.882611	0.693894	0.857466		-1.41411	0.236744	0.627839		0.089253	0.844632	0.583993
ephF	Rv0134	probable epoxide hydrolase	virulence, detoxification, adaptation		-1.60263	-1.25289	0.320675		0.0310869	0.205135	0.696022		0.690107	0.926741	3.40894		0.41091	0.389173	1.70812e-06
Rv0135c	Rv0135c	putative transcriptional regulator	regulatory proteins		-0.775637	-0.706769	-0.648014		0.150099	0.30496	0.273284		-2.17036	-0.828614	-1.49803		0.000221325	0.280617	0.144279
cyp138	Rv0136	cytochrome p450	intermediary metabolism and respiration		-0.819672	-0.30528	-0.311071		0.221568	0.716212	0.735153		-0.517823	0.406034	-0.390841		0.572609	0.733824	0.7718
ctpB	Rv0103c	cation transport ATPase	cell wall and cell processes		-0.296162	0.173521	-1.8502		0.567866	0.789755	0.000514028		-2.34377	-1.06731	-1.2727		4.40997e-06	0.104379	0.113454
Rv0138	Rv0138	conserved hypothetical protein	conserved hypotheticals		-1.66879	-1.1172	-1.61112		0.0135958	0.205135	0.0659559		-2.70864	-0.801121	-0.753561		0.00728732	0.500838	0.553061
Rv0139	Rv0139	putative oxidoreductase	intermediary metabolism and respiration		-0.99914	-1.75961	0.358364		0.202716	0.137429	0.700281		0.218848	0.836188	0.570083		0.854986	0.503486	0.676823
Rv0140	Rv0140	conserved hypothetical protein	conserved hypotheticals		-1.30045	-0.157017	-1.76507		0.0257742	0.844947	0.00298101		2.64886	-1.12164	2.92064		2.21482e-07	0.155272	2.43106e-09
Rv0141c	Rv0141c	hypothetical protein	conserved hypotheticals		-2.69662	-1.5245	-1.52921		0.000170258	0.137429	0.0223956		2.63569	0.109601	4.52647		3.38255e-05	0.937189	3.85959e-15
Rv0142	Rv0142	hypothetical protein	conserved hypotheticals		0.13182	-0.435024	1.34865		0.888863	0.702045	0.123084		1.34249	2.6805	3.90477		0.1513	0.0106257	1.52124e-05
Rv0143c	Rv0143c	probable chloride channel	cell wall and cell processes		-1.51334	-0.680083	-0.947067		0.0435218	0.469618	0.265947		-0.446643	0.881202	0.90517		0.656045	0.41989	0.454281
ctpI	Rv0107c	probable magnesium transport ATPase	cell wall and cell processes		-1.12091	0.197814	-2.26743		0.0431112	0.789755	6.09624e-05		-2.96223	-0.432102	-1.88044		9.63707e-08	0.602864	0.0173348
Rv0145	Rv0145	conserved hypothetical protein	lipid metabolism		1.2634	0.925527	0.1107		0.070513	0.307693	0.893945		-4.11055	0.388097	-3.94606		1.2231e-10	0.717451	8.82512e-07
Rv0146	Rv0146	conserved hypothetical protein	lipid metabolism		0.306496	0.661173	2.88845		0.6216	0.37461	7.23607e-10		-1.26697	0.429366	-0.555083		0.0435228	0.635127	0.59873
Rv0147	Rv0147	aldehyde dehydrogenase	intermediary metabolism and respiration		0.112693	-0.30461	1.92448		0.818815	0.60005	1.5557e-07		0.242956	0.689994	0.370049		0.653096	0.254796	0.607713
Rv0148	Rv0148	steroid dehydrogenase	intermediary metabolism and respiration		1.58552	1.15123	1.20475		0.026866	0.225445	0.0579169		-0.975784	0.825034	-2.73351		0.170779	0.390794	0.000221863
Rv0149	Rv0149	putative oxidoreductase	intermediary metabolism and respiration		1.33283	1.12877	0.758703		0.0839428	0.260302	0.293396		-1.17989	0.522482	-4.18722		0.116053	0.646856	1.61255e-06
Rv0150c	Rv0150c	conserved hypothetical protein	conserved hypotheticals		-1.31226	-0.417472	-0.636276		0.318869	NA	0.679523		1.70065	1.71153	2.68704		0.221568	NA	0.051095
gmhB	Rv0114	similar to HisB	cell wall and cell processes		-1.18275	-0.323022	-3.61546		0.00387184	0.538363	1.17305e-07		-3.92742	-2.11315	-3.67212		3.08913e-11	0.00015457	0.000241845
Rv0128	Rv0128	hypothetical protein	cell wall and cell processes		-1.66746	-0.918362	-1.7896		0.00506606	0.236941	0.00565317		-3.03916	-1.5654	-2.65157		2.281e-05	0.060352	0.0135409
ptbB	Rv0153c	putative protein-tyrosine-phosphatase	regulatory proteins		-1.50208	-1.40573	-0.373449		0.0601504	0.196361	0.700281		-0.959824	0.369665	1.99577		0.37723	0.805731	0.0642926
fadE2	Rv0154c	acyl-CoA dehydrogenase	lipid metabolism		-0.967728	-0.813658	0.167162		0.19474	0.389609	0.861922		-2.29594	-0.503822	-0.632446		0.0175258	0.704672	0.634117
lprK	Rv0173	part of mce1 operon	cell wall and cell processes		-0.559349	0.365675	-4.98975		0.315627	0.605261	1.62691e-17		-2.37128	-0.788331	-3.1253		1.76866e-06	0.267302	1.76788e-06
Rv0176	Rv0176	conserved hypothetical protein	cell wall and cell processes		-2.25269	-0.988843	-4.77139		0.000233674	0.214964	1.35786e-10		-3.52492	-0.481909	-3.50082		8.21282e-08	0.600403	0.000842332
pntB	Rv0157	pyridine transhydrogenase subunit [beta]	intermediary metabolism and respiration		-1.18088	-0.992775	-1.98188		0.0273838	0.178779	0.000106502		-0.66755	0.459457	-0.143492		0.245266	0.562765	0.876036
Rv0157A	Rv0157A	#N/A	conserved hypotheticals		1.01561	0.86818	-0.862081		0.0857169	0.258843	0.145237		-0.782106	1.11052	-2.34049		0.193746	0.133672	0.00685234
Rv0158	Rv0158	transcriptional regulator (TetR/AcrR family)	regulatory proteins		-1.1588	-1.18806	-1.17516		0.0626868	0.176426	0.10568		-2.38165	-0.63088	-1.50834		0.00321719	0.543406	0.193258
Rv0178	Rv0178	conserved hypothetical protein	cell wall and cell processes		-0.277597	0.0748776	-2.98192		0.619195	0.923886	1.5561e-10		-3.22431	-0.0159086	-4.71428		7.42235e-12	0.988476	1.01685e-09
PE4	Rv0160c	PE-family protein	PE/PPE		-0.427919	0.227175	-1.91624		0.702239	NA	0.124986		-0.767439	-0.718947	-0.370735		0.552287	NA	0.807998
Rv0161	Rv0161	possible oxidoreductase	intermediary metabolism and respiration		-1.50583	-1.70848	-0.575279		0.0970308	NA	0.627999		0.657667	1.15963	2.02286		0.627788	NA	0.106873
adhE1	Rv0162c	alcohol dehydrogenase (Zn)	intermediary metabolism and respiration		-1.65887	-1.32852	-1.01861		0.0297455	0.188303	0.318174		0.301409	1.04524	0.920534		0.799839	0.37902	0.472656
Rv0227c	Rv0227c	possible membrane protein	cell wall and cell processes		-1.60471	-0.00884007	-3.7265		0.0117644	0.994364	2.33559e-08		-4.5656	-1.65909	-4.37438		2.38592e-11	0.0380076	2.54978e-05
Rv0246	Rv0246	probable membrane transport protein	cell wall and cell processes		-2.45041	-1.4618	-3.70075		6.86344e-06	0.0790309	4.62306e-09		-3.50457	-1.10856	-2.68393		2.94521e-08	0.133672	0.00899714
mce1R	Rv0165c	transcriptional regulator (GntR family)	regulatory proteins		-2.2566	-1.1678	-3.24237		0.00591317	0.274242	0.000288563		-2.03474	0.118266	-1.35547		0.0264742	0.94161	0.27816
fadD5	Rv0166	acyl-CoA synthase	lipid metabolism		2.19627	2.01297	0.245901		0.0641346	0.205135	0.861369		-1.39629	2.13498	-4.20134		0.242485	0.148985	4.19168e-05
narU	Rv0267	similar to nitrite extrusion protein 2	cell wall and cell processes		-0.329363	0.0260364	-2.60929		0.563923	0.975322	2.59977e-05		-3.99952	-1.91269	-2.08095		6.25439e-12	0.00385069	0.00769535
ansP2	Rv0346c	L-asparagine Transporter	cell wall and cell processes		-1.626	-0.816772	-2.52128		0.0155071	0.34993	4.69663e-05		-1.81944	-0.542418	-2.59172		0.0063392	0.593446	0.0126897
mmpL1	Rv0402c	conserved large membrane protein	cell wall and cell processes		-1.14316	-0.443793	-4.11905		0.0125318	0.452782	5.14345e-15		-5.00112	-1.62325	-3.80223		3.38265e-20	0.00342089	1.18453e-05
mmpS1	Rv0403c	conserved small membrane protein	cell wall and cell processes		-0.959385	-0.979244	-2.83801		0.0782363	0.186918	0.000825431		-4.64016	-0.54898	-0.621348		3.84236e-06	0.549261	0.604987
mce1C	Rv0171	part of mce1 operon	virulence, detoxification, adaptation		-2.9552	-1.33675	-5.55008		4.0095e-05	0.178779	1.10828e-18		-0.950964	-0.547005	-1.40698		0.187991	0.606681	0.046382
Rv0420c	Rv0420c	hypothetical protein	cell wall and cell processes		0.0478509	0.201838	-2.26878		0.908206	0.669272	6.33088e-05		-1.50268	-1.04197	-1.07299		9.62219e-05	0.0390223	0.140218
Rv0431	Rv0431	tuberculin related peptide (AT103)	cell wall and cell processes		-3.07106	-1.63627	-3.36104		0.000233662	0.161807	0.000222234		-2.59656	-0.345022	-0.732171		0.00684572	0.808277	0.583688
Rv0479c	Rv0479c	unknown hydrophobic protein	cell wall and cell processes		1.26313	1.13842	-2.09619		0.0357802	0.176451	7.38399e-05		-4.38628	-0.910998	-6.36624		1.38623e-15	0.244519	6.48927e-11
Rv0175	Rv0175	conserved hypothetical protein	cell wall and cell processes		-3.31495	-1.93222	-2.34788		2.17399e-06	0.0690322	0.00012495		-0.708343	0.479048	1.5076		0.347643	0.651918	0.0262607
mmpS2	Rv0506	conserved small membrane protein	cell wall and cell processes		-2.75069	-0.986501	-5.10708		0.000812506	0.348809	1.50997e-08		-3.82558	-1.56785	-2.4524		1.36372e-05	0.148739	0.0331329
Rv0518	Rv0518	hypothetical protein	cell wall and cell processes		-0.360001	-0.315552	-2.10561		0.466546	0.607561	7.2071e-05		-3.27989	0.191311	-3.46488		5.82625e-09	0.808993	0.000663332
Rv0531	Rv0531	unknown, membrane protein.	cell wall and cell processes		-2.5786	-0.392333	-2.55629		0.00320345	0.726329	0.0045127		-3.02701	-1.28953	-2.33789		0.0011569	0.285103	0.0479112
lprO	Rv0179c	lipoprotein	cell wall and cell processes		0.422895	0.570852	-1.03313		0.506345	0.460825	0.0658116		-4.1919	-1.26479	-5.113		6.55801e-13	0.0923982	4.46161e-07
Rv0180c	Rv0180c	probable membrane protein	cell wall and cell processes		-1.81896	-0.825142	-2.77978		0.00582569	0.333271	8.89044e-05		-1.7558	-1.32283	-1.29747		0.0113944	0.151899	0.237877
Rv0544c	Rv0544c	membrane protein	cell wall and cell processes		-1.57825	-1.02876	-2.713		0.0130659	0.219849	0.000203234		-2.46824	-0.371105	-1.88657		0.00124295	0.736476	0.095763
sigG	Rv0182c	sigma-70 factors ECF subfamily	information pathways		-1.59632	-1.35292	0.012394		0.0531839	0.211094	0.991853		-0.784471	1.14274	0.250802		0.479129	0.330346	0.867929
Rv0183	Rv0183	Probable oxidoreductase	intermediary metabolism and respiration		-2.07277	-1.38796	-1.71047		0.00359058	0.161807	0.0388651		-1.0249	0.124464	-0.663661		0.240141	0.931471	0.609457
Rv0184	Rv0184	conserved hypothetical protein	conserved hypotheticals		-1.86811	-1.22109	0.0605363		0.0268132	0.249497	0.957768		0.651723	2.10119	1.31623		0.559465	0.0552202	0.298438
Rv0185	Rv0185	conserved hypothetical protein	conserved hypotheticals		-2.444	-1.85425	0.153165		0.00506606	0.131589	0.889529		-0.0380553	1.61446	2.20005		0.983467	0.185527	0.0643145
bglS	Rv0186	[beta]-glucosidase	intermediary metabolism and respiration		-1.03678	-0.600444	-0.180497		0.124258	0.478306	0.822087		2.02704	-0.156128	3.77331		0.000764817	0.892753	3.84964e-12
mymT	Rv0186A	#N/A	virulence, detoxification, adaptation		1.67807	1.4862	1.76477		0.0814677	0.240612	0.0416387		5.18178	0.975416	4.02315		6.45034e-10	0.463306	3.51629e-07
Rv0187	Rv0187	probable o-methyltransferase	intermediary metabolism and respiration		-0.835497	-0.776353	0.52241		0.410508	0.543012	0.644529		0.737375	0.505455	2.66051		0.552287	0.78416	0.0267461
mmpL5	Rv0676c	conserved large membrane protein	cell wall and cell processes		1.53946	1.05563	1.89612		0.0586939	0.319851	0.00685499		3.02151	0.0507016	2.42661		3.63984e-05	0.97703	0.000347219
mmpS5	Rv0677c	conserved small membrane protein	cell wall and cell processes		0.41342	0.213709	2.07642		0.614332	0.84213	0.00138466		3.60409	0.877745	4.22229		1.03813e-07	0.403843	1.09574e-11
Rv0190	Rv0190	conserved hypothetical protein	conserved hypotheticals		0.790152	0.0928672	1.48758		0.19681	0.920289	0.00638013		1.01872	0.838954	0.903025		0.0946665	0.318257	0.293226
Rv0191	Rv0191	probable chloramphenicol resistance protein	cell wall and cell processes		-1.45334	-0.692567	0.201817		0.0138802	0.346256	0.789843		-1.71389	0.424799	1.23715		0.0609603	0.701189	0.260501
Rv0585c	Rv0585c	possible membrane protein	cell wall and cell processes		-0.0586948	0.246582	-2.22568		0.93418	0.768573	0.00150725		-2.85259	-1.59333	-3.28735		1.84398e-05	0.0561181	0.00194808
Rv0192A	Rv0192A	#N/A	cell wall and cell processes		-0.973492	-0.489467	-0.123797		0.174351	0.591933	0.900221		-1.29045	-0.826031	-0.815809		0.140991	0.491951	0.524046
secE1	Rv0638	SecE preprotein translocase	cell wall and cell processes		0.646881	0.670101	-2.4501		0.360899	0.4488	3.16674e-05		-2.62094	-2.03871	-5.23816		2.20399e-05	0.011082	1.08023e-12
Rv0194	Rv0194	Probable ABC transporter	cell wall and cell processes		0.0768126	0.172555	-0.761294		0.932753	NA	0.501338		-1.2024	0.646469	-0.58127		0.228374	0.612893	0.672061
Rv0195	Rv0195	transcriptional regulator (LuxR/UhpA family)	regulatory proteins		-0.586547	0.705247	-2.85717		0.516476	NA	0.0128576		-3.31811	-0.930663	-1.35574		0.00273021	NA	0.280271
Rv0196	Rv0196	transcriptional regulator (TetR/AcrR family)	regulatory proteins		-0.225711	-0.189189	0.34391		NA	NA	0.871121		0.0654906	1.1332	2.30532		0.980092	NA	0.166253
Rv0197	Rv0197	conserved hypothetical protein	intermediary metabolism and respiration		-0.168411	0.307868	-0.511806		0.804872	0.701739	0.496874		0.205812	-0.0241987	-0.609133		0.796465	0.986116	0.56995
zmp1	Rv0198c	probable zinc metalloprotease	intermediary metabolism and respiration		0.898824	0.182189	-0.00443467		0.065594	0.782254	0.995236		-3.92698	0.49068	-2.26659		4.30389e-12	0.476483	0.00641107
Rv0199	Rv0199	conserved hypothetical protein	cell wall and cell processes		-1.53301	-0.895081	-2.61396		0.0104394	0.231849	0.00894371		-1.63901	0.677846	-0.440442		0.0632544	0.465102	0.73688
Rv0200	Rv0200	probable membrane protein	cell wall and cell processes		-1.01709	-0.594232	-0.83228		0.159305	0.508044	0.382143		-1.69168	0.703987	0.612237		0.0909518	0.534505	0.643549
Rv0201c	Rv0201c	conserved hypothetical protein	conserved hypotheticals		-0.344428	-0.711165	0.602316		0.690803	0.505944	0.553251		-0.120751	1.61903	1.03561		0.930727	0.148739	0.424014
mmpL11	Rv0202c	conserved large membrane protein	cell wall and cell processes		-1.33079	-0.808871	0.697617		0.0193988	0.277387	0.187202		0.4291	0.380269	2.97836		0.502207	0.674642	1.52183e-09
Rv0203	Rv0203	hypothetical protein	cell wall and cell processes		-0.432815	-0.67402	0.504099		0.685659	NA	0.684943		-1.69968	0.813099	0.833833		0.189472	0.618478	0.552808
Rv0204c	Rv0204c	probable membrane protein	cell wall and cell processes		-1.75741	-2.05438	-0.915049		0.0278508	0.0938831	0.306947		-0.348814	0.716949	1.77639		0.77629	0.592923	0.122037
Rv0205	Rv0205	probable membrane protein	cell wall and cell processes		-1.67261	-1.35121	-1.63677		0.0360259	0.205135	0.0516547		-1.33567	-0.399201	0.230709		0.146307	0.77944	0.872614
mmpL3	Rv0206c	conserved large membrane protein	cell wall and cell processes		-0.522354	-0.314791	-1.15488		0.359979	0.661081	0.0174012		-3.04757	-0.842641	-2.90624		2.06919e-09	0.244519	8.34402e-06
Rv0207c	Rv0207c	conserved hypothetical protein	conserved hypotheticals		2.40929	1.56017	1.32626		0.0196455	0.251237	0.163931		-3.1034	0.740584	-3.75793		0.00112548	0.626977	0.00014805
Rv0208c	Rv0208c	conserved hypothetical protein	intermediary metabolism and respiration		2.7429	1.81537	1.92464		0.0104394	0.205135	0.045005		-2.96899	0.946398	-3.82904		0.00294212	0.534324	0.000303081
Rv0209	Rv0209	hypothetical protein	conserved hypotheticals		-1.04027	-0.752226	3.5471		0.343974	0.577441	2.81526e-06		2.51068	1.55457	3.4815		0.0151697	0.334575	0.00399987
Rv0210	Rv0210	hypothetical protein	conserved hypotheticals		0.221424	0.261209	1.39937		0.812774	0.819065	0.108855		-0.0894974	1.60327	1.84398		0.948951	0.155127	0.113474
pckA	Rv0211	phosphoenolpyruvate carboxykinase	intermediary metabolism and respiration		-0.371292	-0.995516	2.94397		0.51994	0.181989	1.25572e-11		0.984823	-0.440567	2.71168		0.0622552	0.59832	4.20313e-09
nadR	Rv0212c	similar to E.coli NadR	regulatory proteins		-0.343263	-1.72658	3.33283		0.656915	0.132847	7.95375e-09		0.0324342	1.16845	0.780897		0.983406	0.29285	0.550081
Rv0213c	Rv0213c	some similarity to methyltransferases	intermediary metabolism and respiration		-0.81995	-0.742894	-0.977449		0.128607	0.287539	0.0821874		-1.35793	-0.694193	-1.65098		0.0203397	0.39325	0.12958
mkl	Rv0655	ABC transporter	cell wall and cell processes		-0.561157	-0.0179182	-4.03095		0.393426	0.986542	1.87684e-13		-4.13577	-1.50696	-5.13495		6.56491e-13	0.048191	1.0957e-09
fadE3	Rv0215c	acyl-CoA dehydrogenase	lipid metabolism		-1.54786	-1.24987	-2.09263		0.178917	NA	0.104043		-0.853329	0.0466352	0.804472		0.555485	0.986116	0.584947
Rv0888	Rv0888	possible membrane protein	cell wall and cell processes		-0.318445	0.000793512	-3.85374		0.700362	0.99931	4.60332e-08		-3.94323	-1.58139	-4.23546		5.08169e-08	0.0996333	2.97836e-05
ompA	Rv0899	member of OmpA family	cell wall and cell processes		-0.641719	-0.580609	-2.85424		0.164585	0.325204	1.02801e-06		-3.08439	-0.13241	-2.44306		6.83335e-08	0.87094	0.0174921
Rv0218	Rv0218	some similarity with sulphitesulfite oxidases	cell wall and cell processes		1.72413	1.48674	-0.644956		0.006588	0.120457	0.475803		-0.381098	0.919654	-0.510575		0.622056	0.281117	0.647894
Rv0219	Rv0219	hypothetical protein	cell wall and cell processes		1.24747	1.14317	0.832923		0.152179	NA	0.449222		-1.57276	-0.0288617	-0.708296		0.134537	NA	0.600956
lipC	Rv0220	probable esterase	intermediary metabolism and respiration		-1.43508	-0.896423	-2.59822		0.0285915	0.296237	2.09281e-05		-1.02116	0.0243838	-0.502961		0.129256	0.986163	0.5812
Rv0900	Rv0900	hypothetical protein	cell wall and cell processes		0.498527	0.0489335	-2.80539		0.449504	0.960855	0.00614518		-2.03039	0.458301	-1.21424		0.00783501	0.651717	0.311137
Rv0907	Rv0907	probable penicillin binding protein	cell wall and cell processes		-0.289118	0.000839416	-1.26963		0.506116	0.999115	0.00826341		-2.74744	-1.00874	-1.51087		5.55836e-08	0.0845703	0.0893836
betP	Rv0917	glycine betaine transport	cell wall and cell processes		0.287626	0.69236	-1.9361		0.680731	0.409106	0.00287436		-2.47008	0.622294	-3.76283		0.000101147	0.493502	0.000358754
Rv0224c	Rv0224c	Probable methyltransferase	intermediary metabolism and respiration		1.04759	0.571913	0.0255443		0.0714303	0.449086	0.978155		-2.42456	0.301811	-1.93218		0.0012948	0.766225	0.0825563
Rv0225	Rv0225	possible involved in LPS synthesis	cell wall and cell processes		-0.812164	-0.416886	-1.12302		0.179335	0.589478	0.139789		-1.40701	0.509827	-1.16402		0.0576696	0.591845	0.327183
Rv0226c	Rv0226c	probable membrane protein	cell wall and cell processes		-1.50711	-1.13674	-0.529831		0.0568474	NA	0.629605		0.308535	2.00168	1.59199		0.796787	0.0414636	0.18415
pstB	Rv0933	ABC transport component of phosphate uptake	cell wall and cell processes		0.602109	0.330058	-2.92023		0.239971	0.612461	2.51114e-08		-6.14981	-1.27058	-5.54186		9.03091e-24	0.0390223	2.19684e-08
Rv0228	Rv0228	acyltransferase	intermediary metabolism and respiration		-0.733216	-1.52423	0.081537		0.416998	NA	0.95309		-0.16999	0.289395	2.02254		0.91018	0.872519	0.0937159
Rv0229c	Rv0229c	conserved hypothetical protein	cell wall and cell processes		1.76277	1.32766	1.01295		0.0253592	0.205135	0.180479		-1.84598	1.43106	-2.42018		0.0172725	0.147966	0.0266663
php	Rv0230c	conserved hypothetical protein	lipid metabolism		-1.63021	-1.41057	-0.176785		0.0120254	0.137429	0.817453		0.951707	-0.294131	3.13864		0.160105	0.807922	4.0238e-07
pstS1	Rv0934	PstS component of phosphate uptake	cell wall and cell processes		-1.26199	-0.929067	-2.42366		0.00582569	0.161807	1.57663e-06		-3.36454	0.0965567	-2.99671		1.11212e-08	0.908936	0.00359632
Rv0232	Rv0232	transcriptional regulator (TetR/AcrR family)	regulatory proteins		-0.841148	-0.795203	-1.70059		0.20203	0.343646	0.0224737		1.72908	1.17151	4.4472		0.00580289	0.190955	3.07954e-15
nrdB	Rv0233	ribonucleoside-diphosphate reductase B2	information pathways		-0.975631	-0.358428	-1.54847		0.182856	0.704133	0.0198129		1.07454	-0.292077	2.79317		0.131897	0.808277	5.79494e-06
gabD1	Rv0234c	succinate-semialdehyde dehydrogenase (gabD-1)	intermediary metabolism and respiration		-0.640444	-0.473554	-0.180138		0.326208	0.56982	0.831204		0.043906	0.370677	1.77472		0.968252	0.7494	0.0415308
Rv0235c	Rv0235c	conserved hypothetical protein	cell wall and cell processes		-0.0707975	-0.358381	-2.42655		0.907516	0.608952	8.18843e-05		1.88138	-0.682122	0.0930356		0.000107964	0.379351	0.916195
Rv0236A	Rv0236A	#N/A	cell wall and cell processes		-2.54761	-1.67259	-2.69388		0.0013081	0.137429	0.00213639		-1.94517	-0.128747	0.846381		0.0504318	0.937703	0.494524
aftD	Rv0236c	possible membrane protein	cell wall and cell processes		-1.19957	-0.445208	-1.5314		0.0462828	0.570626	0.016534		-2.20484	-0.382755	0.208501		0.000504878	0.6939	0.816918
lpqI	Rv0237	beta-hexosaminidase precursorBETA-HEXOSAMINIDASE A	cell wall and cell processes		-1.76157	-1.96735	-1.88208		0.0750817	0.167429	0.111699		-1.44381	0.47017	2.20277		0.232663	0.782273	0.0529633
Rv0238	Rv0238	transcriptional regulator (TetR/AcrR family)	regulatory proteins		-1.75898	-0.607142	-0.746755		0.00559989	0.450748	0.258244		-0.99852	-1.43573	0.637481		0.1449	0.116495	0.470747
vapB24	Rv0239	conserved hypothetical protein	virulence, detoxification, adaptation		1.53654	1.40554	1.78741		0.0833782	0.229058	0.0205296		-0.307155	0.775075	-1.27152		0.778892	0.534662	0.158025
vapC24	Rv0240	hypothetical protein	virulence, detoxification, adaptation		-2.02681	-0.226256	-0.459152		0.00206387	0.770519	0.573486		0.285877	0.366049	1.90778		0.737465	0.7494	0.0338
htdX	Rv0241c	hypothetical protein	intermediary metabolism and respiration		-2.07588	-0.149377	0.35284		0.00218201	0.872803	0.625083		1.16367	-0.167643	3.32846		0.0771946	0.892317	4.48315e-08
fabG4	Rv0242c	3-oxoacyl-[ACP] reductase	lipid metabolism		-1.28304	0.274577	1.02592		0.0739736	0.769818	0.119329		0.205869	-0.0959655	1.9586		0.825566	0.944921	0.00602484
fadA2	Rv0243	acetyl-CoA C-acetyltransferase	lipid metabolism		0.249623	1.17772	1.79914		0.639309	0.115035	1.46163e-05		-0.41922	0.480659	1.77693		0.434566	0.487591	2.88262e-05
fadE5	Rv0244c	acyl-CoA dehydrogenase	lipid metabolism		0.0932767	-0.235789	0.479918		0.884815	0.756806	0.387007		1.02103	-2.62788	1.98928		0.0626116	6.48909e-05	3.03092e-05
Rv0245	Rv0245	probable monooxygenase	intermediary metabolism and respiration		-1.02989	-0.953275	0.399703		0.0148508	0.129081	0.41418		-0.252127	0.172062	0.480807		0.683636	0.83016	0.646078
Rv0970	Rv0970	hypothetical protein	cell wall and cell processes		-1.99389	-0.470378	-3.66317		0.00105307	0.542469	1.19247e-05		-2.34759	-0.97399	-2.17815		0.000839328	0.277547	0.0480208
mscL	Rv0985c	highly similar to large-conductance mechanosensitive	cell wall and cell processes		0.300582	0.649578	-1.51112		0.636932	0.397915	0.00753517		-1.68905	-0.713462	-3.38056		0.00250972	0.374803	5.05782e-05
Rv0248c	Rv0248c	probable flavoprotein subunit of Rv0247c	intermediary metabolism and respiration		-0.144944	0.0779492	-0.85742		0.80061	0.920581	0.0677033		-1.45163	0.290906	-3.14036		0.00274356	0.717134	6.08102e-07
Rv0249c	Rv0249c	probable membrane anchor protein	intermediary metabolism and respiration		0.845028	0.546201	-1.14045		0.262986	0.574615	0.0846769		-2.91849	0.542258	-4.46524		1.15423e-05	0.616103	9.40006e-10
Rv1002c	Rv1002c	probable membrane protein	cell wall and cell processes		-2.05839	-0.472614	-3.00473		3.68665e-05	0.432993	6.24089e-05		-3.14213	-0.446127	-1.31512		2.42339e-05	0.590402	0.246569
Rv1004c	Rv1004c	possible exported protein	cell wall and cell processes		0.644571	0.0979596	2.79183		0.439719	0.937126	9.52984e-05		2.30073	2.24718	4.74735		0.0044804	0.0364123	4.1033e-09
lpqT	Rv1016c	similar to M. kansasii Q49597	cell wall and cell processes		-1.46606	-0.220412	-2.57546		0.0182481	0.790211	6.00503e-05		-3.5753	-1.14047	-2.27532		1.25171e-07	0.169218	0.021375
Rv1097c	Rv1097c	probable membrane spanning protein	cell wall and cell processes		0.427379	0.202262	-3.04745		0.529966	0.817285	1.35267e-05		-3.80961	-0.976213	-2.83074		9.83531e-09	0.255091	0.00319326
cobU	Rv0254c	cobinamide kinase	intermediary metabolism and respiration		-2.52108	-1.80264	-0.59993		0.0331906	NA	0.667791		0.219267	1.70497	1.48854		0.896983	NA	0.276111
cobQ1	Rv0255c	cobyric acid synthase	intermediary metabolism and respiration		-1.87109	-1.61783	-1.20957		0.0337132	0.178779	0.277801		0.490471	0.634501	3.95778		0.688111	0.695625	2.39294e-05
PPE2	Rv0256c	PPE-family protein	PE/PPE		1.10842	0.869465	0.642522		0.131126	0.354999	0.365649		-2.03764	1.08293	-1.72676		0.00295364	0.249576	0.030472
Rv0257	Rv0257	#N/A	conserved hypotheticals		-2.60082	-1.57647	-1.43064		0.000264685	0.124009	0.0468293		-1.03874	0.170283	-0.677011		0.239571	0.900836	0.602809
Rv0258c	Rv0258c	conserved hypothetical protein	conserved hypotheticals		-1.01923	-0.721601	-0.672694		0.163531	NA	0.464194		-0.503497	-1.92916	2.19181		0.61218	0.14969	0.0161231
Rv0259c	Rv0259c	conserved hypothetical protein	conserved hypotheticals		-0.274174	-0.795459	0.25496		0.842106	NA	0.8819		-0.779219	-0.0425682	1.65209		0.635253	NA	0.255399
Rv0260c	Rv0260c	two-component response regulator	regulatory proteins		-0.49694	-0.416794	0.245061		NA	NA	0.909491		-0.0686898	0.0377877	1.26174		0.978764	NA	0.481905
narK3	Rv0261c	nitrite extrusion protein1	cell wall and cell processes		0.372973	-0.0257054	-2.28863		0.588138	NA	0.0298059		-0.735037	-1.53232	-1.24817		0.368801	0.169445	0.297669
aac	Rv0262c	aminoglycoside 2'-N-acetyltransferase	virulence, detoxification, adaptation		0.180423	-1.70652	0.781308		0.827044	0.137429	0.316572		-1.42606	-0.61794	0.0588351		0.174944	0.682903	0.970127
Rv0263c	Rv0263c	conserved hypothetical protein	conserved hypotheticals		0.840307	-1.04996	1.14798		0.334825	0.353352	0.164393		-0.155159	0.706889	2.44644		0.906901	0.618355	0.0153591
Rv0264c	Rv0264c	conserved hypothetical protein	conserved hypotheticals		0.500339	-1.11822	1.73321		0.548359	NA	0.0258781		-1.25891	1.06834	2.03577		0.330543	0.44097	0.0909031
Rv0265c	Rv0265c	iron transport protein FeIII dicitrate transporter	cell wall and cell processes		-1.11239	-0.422914	-2.41361		0.0446276	0.550383	0.00438322		-1.58145	-0.067589	1.06446		0.0317546	0.95688	0.257134
oplA	Rv0266c	conserved hypothetical protein	intermediary metabolism and respiration		-1.45563	-0.88043	0.399057		0.0386185	0.313105	0.6335		-0.642606	1.46991	1.22255		0.538946	0.119055	0.312762
Rv1101c	Rv1101c	putative membrane protein	cell wall and cell processes		-2.28728	-1.62736	-3.24186		1.84653e-05	0.0339804	7.32308e-11		-1.83379	-0.978508	-3.62308		0.000532207	0.171603	0.00041334
Rv1132	Rv1132	possible transporter	cell wall and cell processes		-0.871571	-0.0951155	-2.05845		0.0881893	0.899093	9.49696e-05		-3.60228	-1.16107	-1.98218		1.10889e-10	0.0775874	0.0141255
Rv0269c	Rv0269c	conserved hypothetical protein	conserved hypotheticals		-0.36414	-0.55214	0.822819		0.624057	0.54755	0.302114		-0.958969	0.352261	0.889955		0.280853	0.775541	0.458767
fadD2	Rv0270	acyl-CoA synthase	lipid metabolism		0.194944	0.24097	-0.929953		0.758838	0.755598	0.0949396		-0.194798	-0.688696	0.811215		0.793044	0.393392	0.173605
fadE6	Rv0271c	acyl-CoA dehydrogenase	lipid metabolism		-0.0633596	0.328316	0.851456		0.877225	0.476858	0.0119972		1.62048	-0.243743	2.08994		5.41162e-07	0.687626	1.85295e-09
Rv0272c	Rv0272c	hypothetical protein	conserved hypotheticals		-0.333463	-0.192933	-0.74799		0.540139	0.779144	0.159526		-1.33263	-0.664594	-2.17296		0.0137337	0.379653	0.0361374
Rv0273c	Rv0273c	putative transcriptional regulator	regulatory proteins		-0.568289	-0.563634	-1.42467		0.173933	0.296299	0.00209808		-0.966738	-0.0120379	-1.02944		0.0284272	0.990132	0.225701
Rv0274	Rv0274	hypothetical protein	conserved hypotheticals		0.616155	0.168973	1.06354		0.255298	0.815894	0.0256234		4.8557	0.551158	2.678		1.63268e-26	0.461404	2.90598e-09
Rv1463	Rv1463	ABC-type transporter	cell wall and cell processes		1.07251	0.2863	4.23779		0.161307	0.779144	2.5483e-12		5.99059	1.25009	6.81848		3.6282e-20	0.214277	3.2208e-31
Rv0276	Rv0276	conserved hypothetical protein	conserved hypotheticals		-1.77986	-1.02895	0.464364		0.00901629	0.249497	0.498927		3.10286	0.5901	5.74351		2.78417e-07	0.561933	2.49327e-27
vapB25	Rv0277A	#N/A	virulence, detoxification, adaptation		-0.155705	0.338065	-0.233594		0.796923	0.636623	0.693318		-2.287	-1.61856	-0.0653054		9.04457e-06	0.0152551	0.927218
mmpL10	Rv1183	conserved large membrane protein	cell wall and cell processes		0.54681	0.825246	-2.7437		0.287629	0.214129	3.38302e-11		-3.95837	-1.08058	-5.23591		3.30084e-19	0.0773111	1.1276e-21
PE_PGRS3	Rv0278c	PE_PGRS family protein	PE/PPE		-0.153306	-0.202623	-0.0987085		0.845588	NA	0.931451		-1.46069	-0.0590917	-0.643271		0.113092	0.974003	0.624158
PE_PGRS4	Rv0279c	PE_PGRS-family protein	PE/PPE		-0.711631	-0.318387	1.63704		0.430429	0.781392	0.0421685		2.34293	2.28943	4.96193		0.00736372	0.0466575	4.68324e-09
PPE3	Rv0280	PPE-family protein	PE/PPE		2.52545	1.8847	3.986		0.0229205	0.205135	2.10758e-05		-0.0777251	2.11301	0.0219594		0.962028	0.126653	0.99005
Rv0281	Rv0281	conserved hypothetical protein	lipid metabolism		-0.385797	-0.00565029	0.74429		0.536423	0.997507	0.221833		-0.201059	0.613542	2.00663		0.814198	0.497959	0.005355
eccA3	Rv0282	conserved hypothetical protein	cell wall and cell processes		-2.50143	-1.35641	-1.25896		3.65571e-05	0.131589	0.0195323		-0.014117	-0.230509	1.64806		0.987948	0.815452	0.00243225
eccB3	Rv0283	conserved hypothetical protein	cell wall and cell processes		-1.71791	-0.861244	-0.0446162		0.000283696	0.178779	0.942889		0.431863	0.920283	3.13467		0.421686	0.144287	1.76367e-12
eccC3	Rv0284	conserved hypothetical protein	cell wall and cell processes		-0.919769	-0.344357	-1.7603		0.0341152	0.545096	3.54164e-06		-0.429821	-0.510294	-0.114697		0.347242	0.390062	0.833032
PE5	Rv0285	PE-family protein	PE/PPE		-1.86926	0.225976	-1.38665		0.0177177	0.831354	0.0914296		0.201819	-0.986357	0.438548		0.844945	0.39513	0.704912
PPE4	Rv0286	PPE-family protein	PE/PPE		1.91842	1.52373	1.55171		0.0339838	0.205135	0.0530689		1.09779	1.00867	-2.53918		0.227376	0.407825	0.00160537
Rv1686c	Rv1686c	probable transmembrane protein	cell wall and cell processes		-1.66567	-0.474693	2.57314		0.0216936	0.571818	1.10384e-06		5.07504	0.768996	5.33212		1.6497e-20	0.524269	7.67308e-18
esxH	Rv0288	conserved hypothetical protein	cell wall and cell processes		-0.192571	0.284819	-0.374092		0.776841	0.72647	0.565931		1.24974	-0.817363	0.986022		0.0342615	0.334885	0.112452
espG3	Rv0289	conserved hypothetical protein	cell wall and cell processes		-1.22081	-0.423069	-1.11391		0.097628	0.657227	0.0986443		1.22278	-0.412738	1.81356		0.0840495	0.720234	0.00514396
eccD3	Rv0290	unknown hydrophobic protein	cell wall and cell processes		-0.380007	-0.102099	0.375783		0.614859	0.923393	0.631204		1.3655	0.0635717	1.76682		0.0426938	0.965605	0.0153306
mycP3	Rv0291	secreted protease	intermediary metabolism and respiration		-0.0678506	-0.324995	1.3798		0.932753	0.726755	0.034473		1.81692	1.30677	2.98929		0.00611968	0.153133	6.72904e-06
eccE3	Rv0292	unknown possible membrane protein	cell wall and cell processes		-0.494212	-0.535751	1.76421		0.526711	0.58116	0.00707046		1.53899	1.4057	3.59211		0.0367742	0.158875	7.89026e-07
Rv0293c	Rv0293c	conserved hypothetical protein	conserved hypotheticals		-0.966743	-1.19409	-0.237926		0.0492666	0.105998	0.658972		0.293781	-0.440299	1.5922		0.61218	0.569546	0.00199065
tam	Rv0294	conserved hypothetical protein	intermediary metabolism and respiration		-0.884665	-0.368554	-2.32364		0.287498	NA	0.035041		-2.49524	-0.689973	-0.9597		0.0155014	0.616103	0.45898
Rv0295c	Rv0295c	hypothetical protein	conserved hypotheticals		-1.96906	-1.92623	-1.01447		0.00914006	0.0938831	0.213606		-2.04123	0.454665	0.55136		0.0521918	0.737874	0.686903
Rv0296c	Rv0296c	proable arylsulfatase	intermediary metabolism and respiration		0.625778	0.158875	-1.13151		0.256878	0.831354	0.0381605		-2.66711	0.217568	-2.28483		1.05596e-06	0.807523	0.00875348
PE_PGRS5	Rv0297	PE_PGRS-family protein	PE/PPE		-0.382388	0.263433	0.786519		0.65171	0.805397	0.308096		-0.0376349	0.0586826	2.18998		0.976546	0.974003	0.00368305
Rv0298	Rv0298	hypothetical protein	conserved hypotheticals		-1.74812	-1.98852	-0.742934		0.00460736	0.0264455	0.269452		0.0771896	0.372965	2.11523		0.938016	0.73925	0.00730673
Rv0299	Rv0299	hypothetical protein	conserved hypotheticals		1.28818	0.339623	1.64035		0.0300254	0.662039	0.00191224		0.191395	1.0978	-0.760598		0.803523	0.147477	0.426366
vapB2	Rv0300	hypothetical protein	virulence, detoxification, adaptation		2.36747	1.15125	2.15471		0.00570225	0.304561	0.0034832		0.454342	1.32143	-2.39209		0.645237	0.232738	0.00409968
vapC2	Rv0301	conserved hypothetical protein	virulence, detoxification, adaptation		-2.72061	-1.95215	-1.579		0.00251401	0.137429	0.0767767		-0.477506	0.129891	0.0466868		0.672294	0.94161	0.979062
Rv0302	Rv0302	transcriptional regulator (TetR/AcrR family)	regulatory proteins		-2.85388	-1.44721	-0.833014		0.000265416	0.139597	0.339157		-2.57664	-0.055591	0.75274		0.0177923	0.975649	0.554462
Rv0303	Rv0303	similar to NADPH dehydrogenase	intermediary metabolism and respiration		-1.29126	-0.287654	-1.30099		0.035595	0.70848	0.108751		-2.72417	-0.712426	-0.729405		0.0014464	0.47509	0.559427
Rv1184c	Rv1184c	conserved hypothetical protein	cell wall and cell processes		0.296701	0.258305	-1.86201		0.632658	0.733695	0.000188406		-5.53272	-0.601417	-5.49551		1.05216e-22	0.448539	7.46717e-10
PPE6	Rv0305c	PPE-family protein	PE/PPE		1.30511	0.892736	-1.15744		0.00496006	0.173011	0.00999723		-0.29131	-0.7061	-3.88579		0.580334	0.254119	5.50559e-06
Rv0306	Rv0306	similar to BluB cobalamin synthesis protein R.	intermediary metabolism and respiration		-0.0789817	0.421523	0.621113		0.929633	NA	0.537247		0.617425	0.113528	0.0553063		0.512216	0.948362	0.971872
Rv0307c	Rv0307c	hypothetical protein	conserved hypotheticals		-1.69456	-0.685758	0.0862871		0.0592687	0.539239	0.944964		-1.22727	0.791468	1.41368		0.32365	0.591313	0.266518
Rv0308	Rv0308	conserved hypothetical protein	cell wall and cell processes		-1.15155	-0.389299	-1.83487		0.0177281	0.537254	0.000264372		-0.471241	-0.35299	-0.569497		0.385983	0.651918	0.500926
Rv0309	Rv0309	hypothetical protein	cell wall and cell processes		0.612218	0.0242972	-1.91913		0.303476	0.97976	0.0002502		0.238663	0.654256	-2.12551		0.732855	0.406392	0.00303085
Rv0310c	Rv0310c	conserved hypothetical protein	conserved hypotheticals		-0.276219	-0.234406	-1.79843		0.638114	0.745994	0.016225		-3.01928	0.466107	-1.2887		9.9504e-05	0.588527	0.267056
Rv0311	Rv0311	hypothetical protein	conserved hypotheticals		-0.943076	-1.36863	0.298164		0.278555	0.234579	0.782377		3.56694	0.0769666	5.36286		7.25016e-06	0.974506	2.07198e-11
Rv1200	Rv1200	probable sugar transporter	cell wall and cell processes		-3.01259	-1.56332	-3.26572		5.70197e-07	0.0854322	5.03265e-07		-2.72194	-0.301252	-1.66846		8.59201e-05	0.768665	0.128869
Rv0313	Rv0313	hypothetical protein	conserved hypotheticals		-0.295048	-0.0284134	0.528498		0.580996	0.971595	0.29556		-0.718234	-0.241047	0.925158		0.198962	0.78416	0.167818
Rv0314c	Rv0314c	hypothetical protein	cell wall and cell processes		-1.86829	-1.53858	-1.07802		0.00422441	0.115035	0.100238		-0.705193	1.19999	1.53194		0.390285	0.17485	0.081706
lpqX	Rv1228	lipoprotein	cell wall and cell processes		0.250983	0.99384	-2.20323		0.621688	0.144567	2.93303e-05		-2.08984	-1.52427	-3.52914		3.43934e-06	0.00935398	5.85241e-05
sugB	Rv1237	sugar transport protein	cell wall and cell processes		-1.62414	-0.760981	-2.54574		0.0124286	0.363798	0.000136644		-1.89511	-1.21379	-1.02013		0.00564607	0.185527	0.329266
glpQ2	Rv0317c	glycerophosphoryl diester phosphodiesterase	intermediary metabolism and respiration		-1.40005	0.372572	-2.05341		0.0203436	0.620305	0.00706957		-1.76488	-0.774578	-1.58696		0.0145871	0.41989	0.165588
Rv0318c	Rv0318c	0	cell wall and cell processes		0.107684	0.259919	-1.04191		0.883661	NA	0.292167		-1.57605	1.14154	-0.912069		0.0665034	0.202171	0.464534
pcp	Rv0319	pyrrolidone-carboxylate peptidase	intermediary metabolism and respiration		0.681032	0.31951	-0.345273		0.378928	0.748389	0.745286		-1.2427	1.53644	-1.20277		0.15407	0.106088	0.33123
Rv0320	Rv0320	conserved hypothetical protein	cell wall and cell processes		0.322489	0.57403	-1.73045		0.638463	0.479831	0.105283		-2.16977	0.742899	-0.972368		0.0146544	0.433324	0.432079
dcd	Rv0321	deoxycytidine triphosphate deaminase	intermediary metabolism and respiration		-1.3094	-1.25596	-3.26995		0.174313	NA	0.00498763		-2.10503	-0.115479	-0.179546		0.0768617	0.954164	0.910407
udgA	Rv0322	UDP-glucose dehydrogenase/GDP-mannose	intermediary metabolism and respiration		-1.9941	-1.47579	-0.782464		0.0331128	NA	0.505018		-1.38974	0.382523	0.579618		0.258659	NA	0.679898
Rv0323c	Rv0323c	conserved hypothetical protein	conserved hypotheticals		-1.43854	-1.13272	-0.903397		0.0764685	NA	0.429981		0.763397	0.815278	2.14511		0.481887	NA	0.068667
Rv0324	Rv0324	putative transcriptional regulator	regulatory proteins		0.940152	0.317061	2.03143		0.266992	NA	0.021459		0.799724	0.764588	0.984471		0.440966	NA	0.452963
Rv0325	Rv0325	hypothetical protein	unknown		-1.07988	-0.236156	-0.11431		0.481116	NA	0.95309		2.59604	1.72878	2.34582		0.0710393	NA	0.122446
Rv0326	Rv0326	hypothetical protein	unknown		-0.750803	-0.30644	-0.166159		NA	NA	NA		-0.127089	-0.0413841	0.959119		NA	NA	0.591611
cyp135A1	Rv0327c	cytochrome P-450 monooxygenasemonoxygenase	intermediary metabolism and respiration		-0.874874	-0.0204373	-1.50262		0.229646	NA	0.0963261		-2.13462	-1.60792	-1.16443		0.0187648	0.171128	0.342627
Rv0328	Rv0328	transcriptional regulator (TetR/AcrR family)	regulatory proteins		0.297878	-0.403012	0.209859		0.721997	NA	0.867195		-1.42916	-1.29144	1.52536		0.163774	NA	0.176512
Rv0329c	Rv0329c	conserved hypothetical protein	conserved hypotheticals		-1.72337	-1.8135	-0.111494		0.128653	NA	0.945088		0.711123	-0.134149	1.66178		0.604209	NA	0.211001
Rv0330c	Rv0330c	hypothetical protein	conserved hypotheticals		-1.92231	-1.40023	0.131565		0.210539	NA	0.947576		0.588171	1.27755	2.86148		0.758385	NA	0.0574438
Rv0331	Rv0331	putative dehydrogenase	intermediary metabolism and respiration		-0.115333	0.922056	2.17219		0.899958	NA	0.00348516		-0.267962	1.47116	0.11405		0.81796	0.148779	0.939086
Rv0332	Rv0332	hypothetical protein	conserved hypotheticals		-1.99484	-0.453226	-1.51771		0.0218961	NA	0.178688		-1.04044	-0.329813	2.33195		0.398936	0.850725	0.0419734
Rv0333	Rv0333	hypothetical protein	conserved hypotheticals		-2.9277	-0.781883	-0.370374		0.00166915	NA	0.732062		0.264171	0.485397	0.548702		0.826837	NA	0.69064
rmlA	Rv0334	glucose-1-phosphate thymidyltransferase	intermediary metabolism and respiration		1.36816	0.958686	-0.96107		0.0104394	0.19299	0.118336		-0.950685	0.179662	-3.61664		0.0829372	0.834795	0.000439576
PE6	Rv0335c	PE-family protein	PE/PPE		1.4139	0.970767	-0.184776		0.0131634	0.205135	0.828002		-0.755787	0.704201	-1.80175		0.235518	0.379351	0.104728
Rv0336	Rv0336	conserved hypothetical protein	insertion seqs and phages		3.53461	1.47169	1.28356		1.27724e-13	0.0690024	0.00697		0.703323	0.284706	-0.595709		0.187214	0.738433	0.450259
sugC	Rv1238	ABC transporter component of sugar uptake system	cell wall and cell processes		-0.465487	-0.138079	-3.38603		0.276711	0.806427	2.4352e-12		-1.90007	-0.897664	-3.97629		2.70788e-06	0.0985256	2.42076e-05
corA	Rv1239c	probable magnesium and cobalt transport protein	cell wall and cell processes		0.895954	1.19284	-1.78231		0.0854399	0.123535	0.000639235		-1.72549	-0.741455	-4.23547		0.000429979	0.282253	1.11881e-05
Rv0339c	Rv0339c	conserved hypothetical protein	regulatory proteins		-1.72867	-0.596044	-0.65665		0.0284726	0.550383	0.474361		-2.13053	-0.084849	0.461463		0.0265133	0.958702	0.726442
Rv0340	Rv0340	hypothetical protein	conserved hypotheticals		-1.57989	-0.771234	-0.780298		0.0568474	0.457195	0.431183		-1.19321	0.68418	1.3947		0.26768	0.610789	0.245561
iniB	Rv0341	conserved hypothetical protein	cell wall and cell processes		-2.28691	-1.28921	-0.595971		0.0317647	0.336661	0.621328		-0.40476	1.44589	1.15702		0.782921	0.312332	0.403741
iniA	Rv0342	conserved hypothetical protein	cell wall and cell processes		-1.62024	-0.786804	-1.68		0.0554035	0.46725	0.0409454		-1.30722	-0.538221	-1.13102		0.140306	0.692633	0.357609
iniC	Rv0343	conserved hypothetical protein	cell wall and cell processes		-1.24845	-0.771481	-1.14585		0.244386	0.573522	0.327671		-1.09637	0.0760704	0.655883		0.369233	0.974506	0.654531
lpqJ	Rv0344c	lipoprotein	cell wall and cell processes		-1.24392	-0.60756	-2.32055		0.218125	NA	0.05533		-1.38008	-0.832078	-0.686045		0.223389	NA	0.626185
Rv0345	Rv0345	unknown possible membrane protein	conserved hypotheticals		-1.72574	-1.4487	-0.988458		0.0396061	NA	0.35519		-1.4781	0.841635	1.81658		0.236369	0.559878	0.133959
Rv1250	Rv1250	probable drug efflux protein	cell wall and cell processes		-1.02461	-0.425408	-1.83463		0.0536772	0.535083	0.00344038		-1.78608	-0.853398	-1.20787		0.00280207	0.281117	0.262289
Rv0347	Rv0347	conserved hypothetical protein	cell wall and cell processes		1.26466	0.667946	0.860449		0.02515	0.363518	0.111082		0.137882	0.702351	-2.18896		0.852373	0.357606	0.0207226
Rv0348	Rv0348	putative transcriptional regulator	regulatory proteins		0.404229	0.531146	-1.19563		0.61903	0.592217	0.09786		0.274222	-0.602624	-1.76292		0.76842	0.586667	0.0382743
Rv0349	Rv0349	hypothetical protein	conserved hypotheticals		-1.20966	-0.670276	-2.81394		0.0618289	0.418106	0.000251722		-1.54197	-1.87048	-0.943817		0.0223359	0.0385742	0.374514
dnaK	Rv0350	70 kD heat shock protein, chromosome replication	virulence, detoxification, adaptation		-0.888613	-0.953247	0.304616		0.232985	0.316265	0.689977		-0.0652601	-1.19293	0.304269		0.949295	0.215433	0.718842
grpE	Rv0351	stimulates DnaK ATPase activity	virulence, detoxification, adaptation		-1.67896	-1.03359	-0.121752		0.0290162	0.299677	0.895657		-0.392919	-1.21525	0.50013		0.664417	0.24565	0.583993
dnaJ1	Rv0352	acts with GrpE to stimulate DnaK ATPase	virulence, detoxification, adaptation		0.741222	0.402737	0.317162		0.308261	0.661863	0.671529		-0.469195	-1.37594	-0.910443		0.551089	0.124693	0.217446
hspR	Rv0353	heat shock regulator	virulence, detoxification, adaptation		-1.61696	-0.697428	-0.541004		0.0295011	0.460524	0.497338		-0.028834	-1.90335	1.64502		0.981403	0.070035	0.0328132
PPE7	Rv0354c	PPE-family protein	PE/PPE		1.02068	1.08723	-0.0717656		0.186746	0.275446	0.940427		-0.668134	0.688373	-4.46846		0.406481	0.51915	2.54978e-05
PPE8	Rv0355c	PPE-family protein	PE/PPE		0.11423	0.598215	-1.5834		0.852166	0.401102	0.00115504		0.224643	0.250471	-3.2953		0.733924	0.776992	2.13966e-06
Rv0356c	Rv0356c	hypothetical protein	conserved hypotheticals		-1.80876	-0.250755	-1.24126		0.0106294	0.772477	0.171223		-2.43652	0.422878	-0.844676		0.0107471	0.710831	0.503423
purA	Rv0357c	adenylosuccinate synthase	intermediary metabolism and respiration		-1.74974	-1.0181	-2.41895		0.00497111	0.205135	0.00640175		-2.18429	-0.700661	0.365027		0.012367	0.520731	0.776355
Rv0358	Rv0358	hypothetical protein	conserved hypotheticals		-1.37517	-0.952923	-0.171834		0.411084	NA	0.93728		0.757051	2.23698	2.78086		0.692773	NA	0.081204
Rv0359	Rv0359	conserved hypothetical protein	cell wall and cell processes		-1.91849	-0.636539	-0.856187		0.0536597	NA	0.491174		-1.37534	0.390921	1.247		0.272729	NA	0.33938
Rv0360c	Rv0360c	hypothetical protein	conserved hypotheticals		-1.37478	-0.506858	-0.212236		0.334825	NA	0.908562		-0.035132	1.68022	2.96162		0.987948	NA	0.0364305
Rv0361	Rv0361	possible membrane protein	cell wall and cell processes		0.0224289	0.276843	-1.43757		0.975263	0.727736	0.0258631		-3.88288	-0.532547	-3.10251		9.62384e-08	0.563259	0.00350781
mgtE	Rv0362	putative magnesium ion transporter	cell wall and cell processes		-1.42822	-1.01864	0.125561		0.0542151	0.279273	0.905032		-1.4011	1.93769	1.2271		0.247617	0.058729	0.324643
fba	Rv0363c	fructose bisphosphate aldolase	intermediary metabolism and respiration		-1.75193	-0.900954	-2.06637		0.0124938	0.32416	0.00138321		-1.20275	-0.613063	-1.09402		0.0930528	0.559551	0.258945
Rv0364	Rv0364	conserved hypothetical protein	cell wall and cell processes		1.27426	0.79579	-0.0101472		0.181214	0.511425	0.994422		-1.83963	0.650252	-3.00899		0.0386862	0.640361	0.000368056
Rv0365c	Rv0365c	conserved hypothetical protein	conserved hypotheticals		-2.43417	-1.58613	-2.53828		0.00370432	0.170892	0.00708735		0.537201	-0.145484	1.59798		0.581115	0.9312	0.119478
Rv0366c	Rv0366c	conserved hypothetical protein	conserved hypotheticals		-0.691638	0.244239	-0.00104155		0.518119	NA	0.999701		-1.07022	-1.71725	1.43334		0.384027	NA	0.268056
Rv0367c	Rv0367c	hypothetical protein	conserved hypotheticals		0.78112	-0.408228	2.61855		0.513349	NA	0.0142469		-0.075129	1.04777	1.80089		0.970421	0.566965	0.185972
Rv0368c	Rv0368c	conserved hypothetical protein	conserved hypotheticals		0.177223	0.0423877	0.32412		0.923792	NA	0.878652		-0.0976188	0.409381	1.97404		0.967454	NA	0.24248
Rv0369c	Rv0369c	putative CO dehydrogenase gene cluster	intermediary metabolism and respiration		-1.08944	-1.07515	-1.305		0.506345	NA	0.436393		-0.118732	1.04029	1.94968		0.958955	NA	0.228219
Rv0370c	Rv0370c	putative CO dehydrogenase gene cluster	intermediary metabolism and respiration		-2.60003	-1.11818	-2.85366		0.0359263	NA	0.0287064		-1.84752	-1.40072	-0.0381353		0.17467	NA	0.986891
Rv0371c	Rv0371c	Possible membrane protein	conserved hypotheticals		0.0131953	0.0107007	0.0678903		NA	NA	NA		0	0	0		NA	NA	1
Rv0372c	Rv0372c	conserved hypothetical protein	conserved hypotheticals		0.024567	0.0245621	0.155064		NA	NA	NA		0	0.157874	0		NA	NA	1
Rv0373c	Rv0373c	putative CO dehydrogenase gene cluster	intermediary metabolism and respiration		0.253271	-0.342163	-1.24069		0.75018	NA	0.269716		-1.10891	-0.775828	-0.583795		0.254185	NA	0.664807
Rv0374c	Rv0374c	putative CO dehydrogenase gene cluster	intermediary metabolism and respiration		-0.0299836	-0.0817286	-0.0334911		NA	NA	NA		0.0293708	0.0808028	0.291717		NA	NA	0.790244
Rv0375c	Rv0375c	putative CO dehydrogenase gene cluster	intermediary metabolism and respiration		-0.0512623	0.0238005	0.0201789		NA	NA	NA		0.312135	0.122342	0.465855		NA	NA	0.730663
Rv0376c	Rv0376c	conserved hypothetical protein	conserved hypotheticals		-1.83197	-0.778349	0.757064		0.14214	NA	0.567377		0.181791	2.64731	2.66725		0.925605	NA	0.0504934
Rv0377	Rv0377	transcriptional regulator (LysR family)	regulatory proteins		0.273942	0.102158	1.0704		0.715248	0.923886	0.188946		1.5984	-0.477733	2.90469		0.0207406	0.742957	0.00049276
Rv0378	Rv0378	conserved hypothetical protein	conserved hypotheticals		0.0362573	0.0564061	0.118659		NA	NA	NA		0	0	0		NA	NA	1
secE2	Rv0379	probable transport protein SecE/Sec61- g family	cell wall and cell processes		-1.83459	-1.1632	-1.75664		0.0244805	0.262624	0.0712417		-2.03984	0.842948	-0.0351865		0.059706	0.487746	0.985952
Rv0380c	Rv0380c	some similarity with methyltransferases	intermediary metabolism and respiration		-0.0145861	-0.22863	1.6588		0.98624	0.819065	0.0291396		0.765126	1.8952	2.90595		0.458683	0.0663654	0.00752901
Rv0381c	Rv0381c	hypothetical protein	conserved hypotheticals		-1.12561	-0.828414	0.690453		0.130569	0.371194	0.39834		0.913069	1.85508	2.28656		0.298202	0.0551593	0.0348991
pyrE	Rv0382c	probable uridine 5'-monophosphate synthase	intermediary metabolism and respiration		-1.29517	-0.516828	1.88919		0.096648	0.583632	0.00401322		1.29858	1.28087	3.64158		0.153288	0.299018	0.000197809
Rv0383c	Rv0383c	unknown possible membrane protein	cell wall and cell processes		-1.62801	-1.34591	0.892206		0.0106678	0.144567	0.130416		1.45587	1.37328	3.44934		0.0185047	0.0966635	6.17942e-09
Rv1687c	Rv1687c	probable ABC transporter	cell wall and cell processes		1.06653	0.19167	2.70815		0.16321	0.861544	5.48881e-05		2.82601	1.00274	4.46623		2.54736e-05	0.342088	3.09382e-12
Rv0385	Rv0385	similar to oxidoreductases	intermediary metabolism and respiration		-1.88528	-0.842713	0.602085		0.0580096	NA	0.574522		-0.322818	1.5852	1.62041		0.841874	0.267476	0.213517
Rv0386	Rv0386	transcriptional regulator (LuxR/UhpA family)	regulatory proteins		-2.19628	-1.61604	-0.834093		0.00557775	0.139189	0.390019		0.727229	1.09297	2.71654		0.442859	0.343759	0.00693042
Rv0387c	Rv0387c	conserved hypothetical protein	conserved hypotheticals		-2.32381	-1.73275	1.15758		0.0867845	NA	0.384022		2.26945	2.25241	4.61251		0.0775078	NA	0.000289821
PPE9	Rv0388c	PPE-family protein	PE/PPE		0.236769	0.0412046	-0.169987		0.836024	NA	0.915723		-1.35204	0.713612	0.554394		0.311827	NA	0.713072
purT	Rv0389	phosphoribosylglycinamide formyltransferase II	intermediary metabolism and respiration		-1.34908	-0.922174	-0.53209		0.06442	0.317859	0.572051		0.936511	0.711464	2.94816		0.279214	0.580415	0.00156294
Rv0390	Rv0390	hypothetical protein	conserved hypotheticals		-0.69477	-0.788051	-0.319787		0.489672	0.52618	0.809085		-0.0639756	1.20096	1.13631		0.970421	0.408795	0.401896
metZ	Rv0391	o-succinylhomoserine sulfhydrylase	intermediary metabolism and respiration		-2.19847	-1.34643	-2.40905		0.000724429	0.137429	0.00579729		-1.29666	0.510149	0.670417		0.172023	0.659695	0.6003
ndhA	Rv0392c	possible dehydrogenasedehydrogemase	intermediary metabolism and respiration		-0.538589	-0.472199	-1.69592		0.415883	0.572906	0.0401745		0.193898	-0.202735	0.0275344		0.826941	0.867422	0.988517
Rv0393	Rv0393	conserved hypothetical protein	insertion seqs and phages		0.0704926	0.627697	-1.06233		0.934074	NA	0.381486		-0.175609	1.89136	1.33436		0.892812	0.0449313	0.2724
Rv0394c	Rv0394c	hypothetical protein	cell wall and cell processes		-1.63231	-1.17091	-2.26164		0.0463976	NA	0.038561		-0.176737	0.528409	0.156877		0.891741	0.707969	0.917245
Rv0395	Rv0395	hypothetical protein	conserved hypotheticals		-0.0237059	-0.00693671	0.0358497		NA	NA	NA		0.0486388	0.0661336	0.318289		NA	NA	0.770626
Rv0396	Rv0396	hypothetical protein	conserved hypotheticals		-0.182063	-0.255305	-1.44773		0.881451	NA	0.269452		-1.7493	-0.847955	-0.826203		0.148995	NA	0.565208
Rv0397	Rv0397	conserved hypothetical protein	insertion seqs and phages		0.313081	0.510793	-0.279993		NA	NA	0.893459		-1.37521	-0.584262	0.103845		0.421686	NA	0.95726
Rv0397A	Rv0397A	#N/A	conserved hypotheticals		-1.62302	-1.31616	-0.987329		0.038077	0.205135	0.254546		0.394932	-0.506223	1.56212		0.69825	0.734948	0.15523
Rv0398c	Rv0398c	hypothetical protein	cell wall and cell processes		1.06356	0.0677861	2.42328		0.26718	NA	0.010341		2.32449	1.67458	3.98539		0.0189724	0.252798	0.000372138
lpqK	Rv0399c	possible PBP	cell wall and cell processes		1.71744	0.687463	0.296575		0.000257594	0.268642	0.629605		-0.332259	-0.0334753	-2.80153		0.559465	0.975649	0.00695275
fadE7	Rv0400c	acyl-CoA dehydrogenase	lipid metabolism		-1.0035	-0.598614	-0.00645361		0.169096	0.511425	0.99545		1.78358	0.101903	4.47954		0.013945	0.952625	9.40532e-11
Rv0401	Rv0401	probable membrane protein	cell wall and cell processes		0.170302	0.112688	1.47122		NA	NA	0.380484		-0.197506	0.75374	1.89901		0.927626	NA	0.245949
lprA	Rv1270c	lipoprotein	cell wall and cell processes		-0.327159	-0.285358	-2.84507		0.440085	0.592217	1.86078e-06		-4.13328	-0.258238	-3.12838		3.20272e-10	0.709103	0.00203693
lprB	Rv1274	lipoprotein	cell wall and cell processes		-0.571684	-0.523901	-2.60266		0.233468	0.389609	8.53297e-08		-3.45767	0.0624659	-3.49115		1.07684e-11	0.94412	0.000282184
fadD30	Rv0404	acyl-CoA synthase	lipid metabolism		1.52982	1.05057	1.82353		0.172632	0.460524	0.0659559		-1.67409	1.04131	-3.21172		0.120495	0.494562	0.000754689
pks6	Rv0405	polyketide synthase	lipid metabolism		1.12633	1.0808	1.27042		0.356098	0.475511	0.256966		-1.61781	1.18894	-4.14131		0.164924	0.464016	4.99008e-05
Rv0406c	Rv0406c	conserved hypothetical protein	conserved hypotheticals		1.29759	0.495474	0.790413		0.0205243	0.497521	0.175655		-2.72818	0.498161	-3.03587		1.00698e-05	0.543802	0.00387402
fgd1	Rv0407	probable coenzyme F420-dependent enzyme	intermediary metabolism and respiration		-0.707061	-0.511393	-0.731527		0.20738	0.467846	0.258419		-1.75926	0.292168	-0.076589		0.00842423	0.76002	0.949544
oppD	Rv1281c	probable peptide transport protein	cell wall and cell processes		-0.0657951	0.328777	-1.8618		0.917031	0.648361	0.00258724		-2.25762	0.296719	-1.34879		0.000127152	0.743677	0.1505
ackA	Rv0409	acetate kinase	intermediary metabolism and respiration		0.387895	0.349285	-1.34143		0.489368	0.612461	0.0488664		-1.78232	-0.403983	0.44431		0.00254422	0.644224	0.594045
pknG	Rv0410c	serine-threonine protein kinase	regulatory proteins		-1.88904	-1.02809	-1.26832		0.0031769	0.220598	0.0400868		1.42169	-0.292569	2.95495		0.0173411	0.783416	4.8467e-08
glnH	Rv0411c	putative glutamine binding protein	cell wall and cell processes		-2.49251	-1.99363	-0.49926		0.000867921	0.0690322	0.552806		2.89942	0.81557	5.17943		3.3584e-06	0.456588	3.27823e-18
Rv0412c	Rv0412c	unknown probable membrane protein	cell wall and cell processes		-0.372506	-0.257504	-0.761954		0.504846	0.710111	0.177763		0.410906	1.71462	2.72712		0.484939	0.00529814	5.49631e-09
mutT3	Rv0413	MutT homologue	information pathways		1.7198	1.03035	2.55924		0.0333812	0.336661	0.000934424		0.0695858	1.25254	1.20494		0.954748	0.244738	0.276237
thiE	Rv0414c	thiamine synthesis, thiazole moiety	intermediary metabolism and respiration		1.18819	0.0629322	1.08038		0.300755	NA	0.432792		0.662117	3.79574	4.50614		0.695799	0.0106451	0.000477416
thiO	Rv0415	conserved hypothetical protein	intermediary metabolism and respiration		-1.20387	-0.678977	-0.186654		0.113384	0.46658	0.867195		0.80637	0.824662	3.79412		0.388196	0.51915	6.22158e-06
thiS	Rv0416	conserved hypothetical protein	intermediary metabolism and respiration		-0.479976	-0.271744	-0.509394		NA	NA	NA		-0.180198	0.326671	0.700073		NA	NA	0.690811
thiG	Rv0417	thiamine synthesis, thiazole moiety	intermediary metabolism and respiration		-0.612107	-0.383667	-2.0906		0.424123	NA	0.0535069		1.26678	0.376664	-0.0285224		0.102799	NA	0.989302
lpqL	Rv0418	probable aminopeptidase Y	cell wall and cell processes		-1.5432	-1.20827	-2.08593		0.00511538	0.137429	0.00357464		-1.02971	0.456926	0.753442		0.148421	0.621243	0.473231
lpqM	Rv0419	possible zinc metallopeptidase	cell wall and cell processes		0.118874	0.127474	-1.55088		0.81635	0.843241	0.000307793		-0.782281	-0.181028	-1.37489		0.0859812	0.809464	0.0161437
rfe	Rv1302	hypothetical protein	cell wall and cell processes		-0.298871	0.0705895	-1.46616		0.469674	0.90434	0.00433438		-2.92989	0.627041	-1.58377		1.85548e-06	0.269829	0.137226
Rv0421c	Rv0421c	hypothetical protein	conserved hypotheticals		-1.5369	-2.00911	0.809219		0.136308	NA	0.455632		-1.23486	1.58973	1.32087		0.362089	0.254796	0.320074
thiD	Rv0422c	phosphomethylpyrimidine kinase	intermediary metabolism and respiration		-0.745504	-0.0430592	-0.699918		0.137556	0.953463	0.282533		-2.35093	-0.982453	0.736002		0.000674681	0.227314	0.409195
thiC	Rv0423c	thiamine synthesis, pyrimidine moiety	intermediary metabolism and respiration		-0.690166	-0.739861	-1.11635		0.105931	0.198132	0.00512442		-0.704212	-0.092208	0.466384		0.105991	0.903215	0.390345
murI	Rv1338	glutamate racemase	cell wall and cell processes		-0.874538	-0.475544	-2.2637		0.0526904	0.411634	1.68568e-05		-3.26704	0.300854	-3.31295		3.53674e-09	0.674642	0.00112221
ctpH	Rv0425c	C-terminal region putative cation-transporting	cell wall and cell processes		-1.21436	-1.28675	0.701804		0.0509083	0.153808	0.234632		-0.547768	1.21576	1.81097		0.455993	0.130972	0.00684319
Rv0426c	Rv0426c	hypothetical protein	cell wall and cell processes		1.44934	2.06574	1.37329		0.0749916	0.0938831	0.0640643		-2.18601	0.692734	-2.59291		0.00584436	0.551568	0.0185344
lprF	Rv1368	lipoprotein	cell wall and cell processes		-0.405044	-0.154705	-2.13312		0.523071	0.853357	0.00295548		-1.83235	0.248208	-0.221937		0.00832433	0.811198	0.854334
Rv0428c	Rv0428c	hypothetical protein	intermediary metabolism and respiration		-1.12098	-0.565628	-2.35472		0.226486	NA	0.044697		-2.38165	-0.655426	0.881948		0.0474158	NA	0.51339
def	Rv0429c	polypeptide deformylase	information pathways		-1.80106	-1.54293	-1.41606		0.0543445	NA	0.217177		-0.756804	0.530291	0.604982		0.553772	0.7494	0.671564
Rv1433	Rv1433	possible membrane protein	cell wall and cell processes		-1.38954	-0.869061	-1.71649		0.0286697	0.29392	0.00819989		-2.08911	-0.363141	-0.903396		0.00378803	0.73925	0.43762
Rv1476	Rv1476	hypothetical protein	cell wall and cell processes		-0.940933	-0.910901	-2.24955		0.0408824	0.167005	0.000281955		-2.69035	0.259188	-2.01751		7.75413e-05	0.754643	0.0614666
sodC	Rv0432	superoxide dismutase precursor (Cu-Zn)	virulence, detoxification, adaptation		-1.76164	-1.62567	-0.739555		0.0132264	0.124542	0.348819		-0.554459	0.761545	0.630703		0.541234	0.470566	0.602809
Rv0433	Rv0433	conserved hypothetical protein	conserved hypotheticals		0.506988	0.368025	-0.740245		0.452964	0.661063	0.233506		-3.0801	1.08779	-3.82047		4.92035e-07	0.185527	7.41225e-05
Rv0434	Rv0434	conserved hypothetical protein	conserved hypotheticals		-2.24364	-1.39348	-0.194663		0.0253592	0.275446	0.878232		-1.66934	1.06972	0.802242		0.191907	0.473809	0.568337
Rv0435c	Rv0435c	ATPase of AAA-family	cell wall and cell processes		-2.12556	-0.723873	-1.32479		0.00460736	0.433219	0.108084		-1.21438	0.528487	1.10133		0.154488	0.649419	0.277858
pssA	Rv0436c	CDP-diacylglycerol-serine o-phosphatidyltransferase	lipid metabolism		-0.812583	0.12775	-1.60721		0.270792	0.90434	0.0514346		-2.16342	-0.020788	-2.04276		0.00622995	0.989856	0.0749709
psd	Rv0437c	putative phosphatidylserine decarboxylase	lipid metabolism		-0.949635	-1.39337	0.445964		0.351337	0.29719	0.721794		-0.237165	0.381132	3.15343		0.881191	0.83001	0.00458007
moeA2	Rv0438c	molybdenum cofactor biosynthesis, protein A	intermediary metabolism and respiration		-2.4115	-1.09934	-1.78039		0.00206125	0.248439	0.0623364		-1.48199	1.1228	1.88017		0.185067	0.318257	0.0958619
Rv0439c	Rv0439c	Probable oxidoreductase	intermediary metabolism and respiration		-1.40452	-0.609203	-1.78669		0.08647	0.563386	0.063315		-3.07054	0.614398	-0.516188		0.0058675	0.640276	0.712849
groEL2	Rv0440	60 kD chaperonin 2	virulence, detoxification, adaptation		-3.73316	-1.91645	-2.3081		2.15712e-05	0.137429	0.00286783		-0.762979	-2.13261	0.94012		0.410828	0.0466575	0.268802
Rv0441c	Rv0441c	65 kDa antigen	conserved hypotheticals		-1.44338	-0.616546	0.0121823		0.0138696	0.395455	0.98969		0.234448	1.01128	0.195191		0.799839	0.257466	0.892132
Rv1490	Rv1490	unknown putative membrane protein	cell wall and cell processes		-0.459867	0.255931	-3.72944		0.521967	0.778894	5.66152e-08		-4.46137	-0.381117	-4.92217		2.13338e-11	0.717134	2.35639e-06
Rv0443	Rv0443	hypothetical protein	conserved hypotheticals		0.180515	0.327836	-0.457679		0.655501	0.498692	0.347579		0.419963	-0.46892	-1.27527		0.306725	0.424505	0.153439
rskA	Rv0444c	conserved hypothetical protein	information pathways		-1.14715	-0.36613	-0.674062		0.0828773	0.658916	0.401551		-1.71017	0.783837	-0.0509569		0.0451476	0.414208	0.973453
lprJ	Rv1690	lipoprotein	cell wall and cell processes		-0.822332	-0.728944	-3.08912		0.327141	0.487788	0.00047176		-3.94005	-0.83858	-2.61763		2.86464e-05	0.481601	0.0230756
Rv0446c	Rv0446c	conserved hypothetical protein	cell wall and cell processes		-1.12193	-0.350341	-0.804092		0.108722	0.690718	0.352682		-0.748918	-0.0146274	-0.11823		0.389549	0.99299	0.935554
ufaA1	Rv0447c	unknown fatty acid methyltransferase	lipid metabolism		-1.51793	-0.793697	-1.42827		0.0198409	0.334175	0.0771758		-2.97456	-0.635361	-0.928885		0.00286463	0.586667	0.4549
Rv0448c	Rv0448c	conserved hypothetical protein	conserved hypotheticals		-1.20849	-1.32726	-1.37205		0.146293	NA	0.1984		-2.12021	-0.0366707	-0.141043		0.0614548	NA	0.92591
Rv0449c	Rv0449c	putative dehydrogenase	conserved hypotheticals		-0.881113	-0.254937	-0.265717		0.156471	0.744349	0.757875		0.335101	-0.383307	2.26556		0.668791	0.745255	0.00247968
mmpL4	Rv0450c	conserved large membrane protein	cell wall and cell processes		1.85715	1.11457	1.74633		0.0508581	0.363798	0.0376131		1.54769	0.840336	-1.94252		0.0930793	0.531644	0.0195854
mmpS4	Rv0451c	conserved small membrane protein	cell wall and cell processes		2.01534	1.27426	0.689362		0.0337606	0.303331	0.461767		2.9754	0.646784	-1.92609		0.000570555	0.646856	0.027889
Rv0452	Rv0452	putative transcriptional regulator	regulatory proteins		-0.278068	-0.321088	0.588501		0.794134	NA	0.618817		-0.552507	0.451021	1.2251		0.704523	0.808277	0.361415
PPE11	Rv0453	PPE-family protein	PE/PPE		2.21915	1.94185	2.26076		0.0450272	0.198132	0.0220263		-1.90361	1.56177	-3.27053		0.0783358	0.27827	0.007795
Rv0454	Rv0454	conserved hypothetical protein	conserved hypotheticals		1.04924	0.933138	-0.500411		0.0995135	0.259512	0.457763		-2.7846	-0.397609	-4.11034		5.93298e-06	0.688873	8.09442e-05
cycA	Rv1704c	transport of D-alanine, D-serine and glycine	cell wall and cell processes		-0.19615	0.0538209	-2.458		0.6428	0.92745	0.000179886		-2.8511	-0.315118	-0.600998		3.29048e-06	0.659795	0.553022
mazF1	Rv0456A	#N/A	virulence, detoxification, adaptation		0.167368	0.547578	2.5295		0.920649	NA	0.0742437		0.660191	2.3603	2.85374		0.723071	NA	0.0582628
mazE1	Rv0456B	#N/A	virulence, detoxification, adaptation		1.67708	0.99429	2.06472		0.130713	0.479831	0.0383101		-1.17407	1.46213	-1.79825		0.314093	0.310621	0.17705
echA2	Rv0456c	enoyl-CoA hydratase/isomerase superfamily	lipid metabolism		-0.912556	0.600959	-1.50195		0.190342	0.4685	0.119446		-3.15096	-0.0471156	-0.432892		0.00175494	0.97703	0.747981
Rv0457c	Rv0457c	probable peptidase	intermediary metabolism and respiration		1.77336	0.288126	2.61599		0.00764947	0.746246	2.84089e-06		0.40442	0.87504	-2.16075		0.597786	0.325473	0.0419655
Rv0458	Rv0458	aldehyde dehydrogenase	intermediary metabolism and respiration		1.20578	0.794146	-0.271104		0.00218201	0.16629	0.615479		-0.13662	0.595428	-0.578515		0.806477	0.291068	0.523678
Rv0459	Rv0459	conserved hypothetical protein	conserved hypotheticals		0.366072	0.106005	0.156055		0.561153	0.904539	0.860868		0.382514	0.331611	0.302559		0.608597	0.757475	0.810457
Rv0460	Rv0460	conserved hypothetical protein	conserved hypotheticals		-3.13456	-2.02657	-3.38873		0.000174586	0.0938831	0.000593354		-1.26839	0.937232	-0.116079		0.226188	0.435197	0.939086
Rv0461	Rv0461	unknown possible membrane protein	cell wall and cell processes		-0.0216365	-0.110725	-0.750337		0.968995	0.86911	0.171846		-1.41235	0.547324	-2.686		0.00596059	0.412776	0.00997503
Rv1708	Rv1708	possible role in chromosome partitioning	cell wall and cell processes		-1.5546	-0.569623	-2.50933		0.00127977	0.34993	5.06586e-05		-2.32984	-0.837988	-2.05942		3.13038e-05	0.232738	0.0512813
Rv0463	Rv0463	conserved hypothetical protein	cell wall and cell processes		-3.02969	-1.83345	-1.54215		6.63706e-05	0.095338	0.0441982		-0.708703	-0.313248	0.597871		0.485723	0.826817	0.656731
Rv0464c	Rv0464c	conserved hypothetical protein	conserved hypotheticals		-1.33653	-0.526447	0.157468		0.0075332	0.408011	0.791182		-1.78075	-0.653883	-0.354278		0.00273304	0.407825	0.742306
Rv0465c	Rv0465c	transcriptional regulator (PbsX/Xre family)	regulatory proteins		-1.54702	-0.397201	1.32198		0.0264509	0.653685	0.0315434		-2.13488	-1.32036	0.199633		0.0135345	0.235601	0.88416
Rv0466	Rv0466	conserved hypothetical protein	conserved hypotheticals		-0.565532	0.117129	-0.996129		0.292752	0.874032	0.0859033		-2.4475	-0.511567	-1.77375		7.84423e-05	0.537483	0.098985
icl1	Rv0467	isocitrate lyase	intermediary metabolism and respiration		0.554937	-1.25811	5.11833		0.442548	0.191309	3.70278e-21		-0.374371	-1.06849	-0.458572		0.671367	0.317254	0.720141
Rv1779c	Rv1779c	possible integral membrane protein	cell wall and cell processes		1.6913	0.702535	2.28647		0.00530708	0.376576	1.13783e-05		2.30332	-0.837671	2.23763		2.74191e-05	0.339743	6.56917e-05
lppD	Rv1899c	lipoprotein	cell wall and cell processes		-1.04117	-0.760819	1.68764		0.154705	0.410462	0.00700978		2.04606	1.92021	4.96697		0.00276596	0.0342441	3.7988e-16
Rv0470A	Rv0470A	#N/A	conserved hypotheticals		-0.107481	0.505308	0.45972		0.92019	NA	0.708202		-1.22293	0.959586	0.71917		0.343316	NA	0.607125
Rv1730c	Rv1730c	probable penicillin binding protein	cell wall and cell processes		0.464377	0.114209	-1.46925		0.182722	0.806181	0.00101959		-2.7728	-1.07852	-2.68167		4.86074e-10	0.0295738	0.00608364
Rv0471c	Rv0471c	hypothetical protein	conserved hypotheticals		-0.0307921	0.212328	0.472482		0.971411	NA	0.634444		-2.41468	0.99603	0.226809		0.0314052	0.35992	0.878057
Rv1744c	Rv1744c	hypothetical protein	cell wall and cell processes		-2.90376	-0.525647	-4.65149		0.000658924	0.625091	8.44714e-06		-2.72987	-1.89266	-1.35473		0.00175108	0.0936445	0.256832
Rv0473	Rv0473	possible membrane protein	cell wall and cell processes		0.488674	-0.0135434	-0.735015		0.207034	0.983752	0.142908		-0.682248	-1.09358	-1.4789		0.119055	0.0594928	0.13222
Rv0474	Rv0474	transcriptional regulator (PbsX/Xre family)	regulatory proteins		-1.26443	-0.358255	-0.891762		0.00901629	0.570626	0.0740513		-4.16952	-0.245874	-2.89204		7.58851e-09	0.768665	0.00532229
Rv1910c	Rv1910c	probable secreted protein	cell wall and cell processes		2.83368	1.71501	2.56322		0.00914006	0.23605	0.00712708		5.18996	0.75818	0.406013		8.01262e-08	0.640361	0.73037
Rv0476	Rv0476	unknownunkown hydrophobic protein	cell wall and cell processes		-1.60116	-1.09737	-0.0769877		0.0301333	0.252734	0.937014		1.13026	0.374916	3.21419		0.13337	0.7716	4.18581e-06
Rv0477	Rv0477	possible exported protein	cell wall and cell processes		-1.89625	-1.2974	-0.336723		0.00185037	0.137429	0.629605		2.01899	1.15604	3.62738		0.000376699	0.168035	1.0077e-09
deoC	Rv0478	deoxyribose-phosphate aldolase	intermediary metabolism and respiration		-0.834012	-1.58954	1.66543		0.308261	0.178779	0.0239684		-0.898892	2.05215	2.8535		0.452569	0.0433317	0.00492232
Rv1747	Rv1747	ABC transporter	cell wall and cell processes		-1.73721	-0.716606	-1.84472		0.00212545	0.327152	0.000593239		-2.45577	-0.479769	-0.600455		2.84307e-05	0.575846	0.473706
Rv0480c	Rv0480c	conserved hypothetical protein	intermediary metabolism and respiration		-2.02076	-0.243478	-1.28226		0.0212902	NA	0.259778		-2.27918	0.891263	0.367977		0.0459274	0.443339	0.790244
Rv1749c	Rv1749c	possible integral membrane protein	cell wall and cell processes		-0.265573	0.0983749	-1.50108		0.486461	0.843241	0.00978046		-2.55967	0.222414	-2.29253		6.085e-06	0.733824	0.0276013
murB	Rv0482	UDP-N-acetylenolpyruvoylglucosamine reductase	cell wall and cell processes		-2.08831	-1.20138	-1.64881		0.00710076	0.223329	0.0760781		-0.329665	0.595469	-0.21634		0.763522	0.635127	0.88416
lprQ	Rv0483	conserved hypothetical protein	cell wall and cell processes		-1.67493	-1.39048	-1.30174		0.00857541	0.137429	0.025323		-1.34576	-0.389938	-0.636857		0.0349259	0.70269	0.46336
Rv0484c	Rv0484c	oxidoreductase	intermediary metabolism and respiration		-0.185812	-0.823742	1.96616		0.829257	0.422972	0.00527319		-0.197825	2.27098	2.08979		0.88032	0.0202161	0.0592342
Rv0485	Rv0485	transcriptional regulator (ROK family)	regulatory proteins		-1.10352	-0.0120975	0.432429		0.130397	0.992921	0.561533		0.28773	-0.98658	2.31443		0.740772	0.318575	0.000228849
mpt63	Rv1926c	hypothetical protein	cell wall and cell processes		-0.679475	-0.711185	1.76279		0.244858	0.336661	0.000257927		1.52195	1.19189	3.30999		0.00593495	0.1177	8.43168e-10
Rv0487	Rv0487	conserved hypothetical protein	conserved hypotheticals		0.675864	1.10926	0.576441		0.338665	0.217687	0.441924		1.47579	1.62149	2.06694		0.0265133	0.058478	0.00565862
Rv0488	Rv0488	probable membrane protein	cell wall and cell processes		-1.22122	-0.829374	-2.44632		0.0879737	NA	0.0211609		-1.25165	-1.29801	-1.0848		0.147306	NA	0.377845
gpm1	Rv0489	phosphoglycerate mutase I	intermediary metabolism and respiration		-1.69924	-0.4631	-0.720768		0.0283573	0.628085	0.441265		-1.83639	0.678045	-0.347695		0.0682459	0.569546	0.802265
senX3	Rv0490	sensor histidine kinase	regulatory proteins		-1.22232	-0.216175	0.436989		0.0138696	0.730969	0.421003		0.533891	0.543475	2.51872		0.347338	0.481473	9.61435e-06
regX3	Rv0491	two-component response regulator	regulatory proteins		-1.6153	-1.42599	-0.738264		0.0289255	0.17089	0.398315		0.171373	0.37453	2.64927		0.889212	0.799436	0.0057476
Rv0492A	Rv0492A	#N/A	conserved hypotheticals		-0.643639	-0.231471	0.147237		0.682774	NA	0.941904		0.435716	0.787519	2.68319		0.819851	NA	0.0690616
Rv0492c	Rv0492c	hypothetical protein	intermediary metabolism and respiration		0.0289016	-0.72938	0.701374		0.979444	0.581818	0.564857		0.979106	2.71676	2.01542		0.428422	0.0304441	0.113146
Rv0493c	Rv0493c	conserved hypothetical protein	conserved hypotheticals		-0.162417	-0.754971	0.57852		0.885141	NA	0.653299		-0.848773	0.908497	2.41713		0.544822	0.572754	0.0491674
Rv0494	Rv0494	transcriptional regulator (GntR family)	regulatory proteins		1.10188	1.05842	1.06083		0.332536	NA	0.438727		1.68925	0.40033	3.50447		0.169232	NA	0.00528597
Rv0495c	Rv0495c	conserved hypothetical protein	conserved hypotheticals		-1.04085	-0.354123	-1.34798		0.0739736	0.63568	0.0461517		-0.848635	-0.928967	-0.25443		0.221157	0.321762	0.843915
Rv0496	Rv0496	conserved hypothetical protein	conserved hypotheticals		-1.54216	-0.855308	-0.674981		0.0407498	0.368762	0.44131		-0.662651	1.153	2.30647		0.502698	0.270751	0.00960355
Rv0497	Rv0497	probable membrane protein	cell wall and cell processes		-2.17468	-0.881479	-2.97762		0.00195939	0.317185	0.000921126		-1.46251	-0.280598	0.152473		0.0756145	0.820402	0.912479
Rv0498	Rv0498	conserved hypothetical protein	conserved hypotheticals		-2.43512	-1.33658	-1.51258		0.0058121	NA	0.163446		-2.38728	0.343843	0.236624		0.0398305	0.817768	0.875667
Rv0499	Rv0499	hypothetical protein	conserved hypotheticals		-1.95713	-2.89888	-2.33907		0.0333812	NA	0.0422831		-0.127598	0.652959	2.59623		0.935513	0.694215	0.0270703
proC	Rv0500	pyrroline-5-carboxylate reductase	intermediary metabolism and respiration		2.35923	2.11111	2.19453		0.030756	0.170892	0.0239827		-1.87643	1.36975	-2.25273		0.0778424	0.340964	0.0541463
Rv0500A	Rv0500A	#N/A	conserved hypotheticals		-1.97579	-1.81222	-1.33634		0.0118392	0.123535	0.0985286		-1.10313	0.782934	0.333442		0.26768	0.51915	0.813789
Rv0500B	Rv0500B	#N/A	conserved hypotheticals		-1.27401	-1.02941	-2.05139		0.0120381	0.161807	6.14717e-05		-0.128586	0.224992	-1.71918		0.852093	0.79393	0.0748053
galE2	Rv0501	UDP-glucose 4-epimerase	intermediary metabolism and respiration		1.72016	1.61288	-1.07624		0.0384883	0.17089	0.16069		-3.92907	-0.278514	-4.96025		1.36133e-07	0.829045	7.48353e-09
Rv1761c	Rv1761c	hypothetical protein	cell wall and cell processes		-0.786769	-0.339023	-3.3788		0.16075	0.632337	0.000598376		-3.77976	-1.33099	-1.7242		8.08937e-05	0.14969	0.123602
eccA5	Rv1798	conserved hypothetical protein	cell wall and cell processes		0.331824	0.762185	-1.69231		0.530698	0.246162	0.0011548		-1.41729	-0.762932	-1.51134		0.00324781	0.254796	0.0261559
mgtC	Rv1811	probable magnesium transport ATPase protein C	cell wall and cell processes		-1.29605	-0.872725	-1.64888		0.0739736	0.352199	0.00971542		-2.31737	-0.423157	-0.78202		0.000784772	0.706492	0.345768
serB1	Rv0505c	probable phosphoserine phosphatase	intermediary metabolism and respiration		-0.261725	0.480249	0.156803		0.594958	0.401935	0.820766		0.341543	1.19547	1.26032		0.580716	0.0566956	0.150683
secA2	Rv1821	SecA, preprotein translocase subunit	cell wall and cell processes		-0.54933	-0.428033	-1.34923		0.164585	0.396454	0.000322028		-1.6973	0.284109	-0.484294		1.65851e-05	0.637154	0.433136
mmpL2	Rv0507	conserved large membrane protein	cell wall and cell processes		2.08263	1.56587	2.08599		0.0605138	0.282966	0.0346081		0.370989	1.39086	-2.87711		0.789346	0.3416	0.00278169
Rv0508	Rv0508	hypothetical protein	conserved hypotheticals		0.590881	0.107024	0.879837		0.308261	0.899093	0.123631		0.53545	1.10139	-1.98562		0.392701	0.138659	0.0727009
hemA	Rv0509	glutamyl-tRNA reductase	intermediary metabolism and respiration		-0.753685	-0.465417	-0.146834		0.130639	0.460825	0.807759		0.460845	0.71822	1.26105		0.403324	0.293851	0.0477591
hemC	Rv0510	porphobilinogen deaminase	intermediary metabolism and respiration		-0.124804	0.0478418	-0.165304		0.818842	0.950807	0.785576		-0.266532	0.948219	0.132308		0.658029	0.135793	0.881439
hemD	Rv0511	uroporphyrin-III c-methyltransferase	intermediary metabolism and respiration		-0.888292	-0.632403	0.471896		0.124898	0.389609	0.434173		1.10092	1.47951	3.72977		0.0548705	0.0395315	4.39443e-13
hemB	Rv0512	[delta]-aminolevulinic acid dehydratase	intermediary metabolism and respiration		-1.77377	-0.628203	-0.198421		0.0131634	0.472913	0.830783		0.618562	1.50592	2.9717		0.45466	0.0996333	9.15705e-05
Rv0513	Rv0513	probable membrane protein	cell wall and cell processes		-1.44235	0.0471756	-1.65341		0.00272225	0.944639	0.0188621		-0.683928	-0.0618345	-0.000384712		0.255252	0.952992	1
Rv0514	Rv0514	possible membrane protein	cell wall and cell processes		-1.49057	-0.868622	0.874088		0.121742	0.45034	0.388337		-0.209528	0.399868	2.99561		0.896489	0.82366	0.00959436
Rv0515	Rv0515	conserved hypothetical protein	insertion seqs and phages		3.5581	1.42554	1.4842		3.41676e-23	0.0109663	5.17569e-05		0.755659	0.542374	-0.394628		0.0614548	0.33767	0.583688
ctpG	Rv1992c	probable cation transport ATPase	cell wall and cell processes		1.43187	0.358711	2.34211		0.0409684	0.699731	7.7093e-05		2.27626	0.211837	2.90577		0.000364323	0.852397	7.32008e-07
modB	Rv1858	transport system permease, molybdate uptake	cell wall and cell processes		-0.616868	-0.637443	-2.75767		0.184599	0.288035	2.96387e-05		-3.58839	-0.831039	-2.80066		5.48835e-08	0.223025	0.00679982
rpfC	Rv1884c	conserved hypothetical protein	cell wall and cell processes		-1.76587	-0.371771	-2.8342		0.00109193	0.595992	9.57301e-09		-2.47581	-0.762481	-1.00111		1.72719e-06	0.289999	0.125656
Rv0519c	Rv0519c	conserved hypothetical protein	cell wall and cell processes		-0.97059	-1.10189	-1.39712		0.315529	NA	0.252794		-0.765379	1.08669	2.66586		0.559465	0.439513	0.0180662
Rv1903	Rv1903	unknown membrane protein	cell wall and cell processes		-1.29271	0.0264805	-2.02385		0.0108707	0.972383	0.00765964		-2.59541	-0.986197	-2.50044		5.14863e-05	0.185527	0.01776
Rv0521	Rv0521	#N/A	intermediary metabolism and respiration		-0.701163	-0.702917	-0.620534		NA	NA	0.743146		0.628808	0.617352	1.3184		0.736386	NA	0.44616
gabP	Rv0522	probable 4-amino butyrate transporter	cell wall and cell processes		-0.843895	0.147677	-1.4643		0.13468	0.847642	0.0178101		-1.95143	-0.866973	-1.81147		0.00163836	0.289216	0.09736
Rv0523c	Rv0523c	conserved hypothetical protein	conserved hypotheticals		-0.83972	-0.928101	-1.75343		0.206811	0.278539	0.0278655		1.10902	-0.35284	-1.23941		0.0956662	0.775122	0.302567
hemL	Rv0524	glutamate-1-semialdehyde aminotransferase	intermediary metabolism and respiration		0.388958	-0.827597	2.0847		0.548359	0.322832	0.000131696		1.50352	1.53897	3.06639		0.0222924	0.0766033	7.70199e-05
Rv0525	Rv0525	conserved hypothetical protein	conserved hypotheticals		0.368276	-0.152061	2.08361		0.652902	0.895937	0.00499859		1.23863	1.97576	2.70361		0.229029	0.0985256	0.020686
Rv0526	Rv0526	conserved hypothetical protein	intermediary metabolism and respiration		-0.0858079	-1.05274	1.96329		0.921907	0.344265	0.00908958		0.287236	1.09777	3.39348		0.827456	0.395264	0.000797474
ccdA	Rv0527	cytochrome c-type biogenesis protein	intermediary metabolism and respiration		-0.535859	-0.754455	1.43217		0.662891	NA	0.220309		2.04515	2.04173	2.65695		0.0795081	0.191384	0.0416757
Rv0528	Rv0528	probable membrane protein	cell wall and cell processes		-0.471076	-1.69804	-1.05852		0.562351	0.167005	0.363636		1.05064	1.48474	3.59272		0.293914	0.226442	0.000361436
ccsA	Rv0529	cytochrome c-type biogenesis protein	intermediary metabolism and respiration		-1.47471	-0.867703	-0.365352		0.112174	0.451686	0.752828		0.797133	1.34646	1.76903		0.480213	0.317254	0.159242
Rv0530	Rv0530	conserved hypothetical protein	conserved hypotheticals		-0.442922	-0.96561	1.50497		0.540031	0.291555	0.0173816		0.453747	1.89294	2.13498		0.644597	0.0404823	0.043594
Rv0530A	Rv0530A	#N/A	conserved hypotheticals		-1.05589	-0.569055	-0.825477		0.0774577	0.452331	0.211376		-2.22353	-0.437512	-1.24437		0.00183622	0.662906	0.287016
Rv1920	Rv1920	probableproable membrane protein	cell wall and cell processes		-1.39185	-0.595627	-1.7151		0.0104514	0.390596	0.00637735		-2.92605	0.917069	-1.5528		0.000385315	0.22852	0.171418
PE_PGRS6	Rv0532	PE_PGRS-family protein	PE/PPE		-0.136923	-1.08471	1.3776		0.881907	0.346256	0.114389		2.13679	1.04009	5.28087		0.00871938	0.437814	3.53204e-12
fabH	Rv0533c	[beta]-ketoacyl-ACP synthase III	lipid metabolism		-2.09769	-1.25159	-1.48791		0.00124084	0.161807	0.05317		1.13059	0.858125	3.01064		0.0856878	0.365285	1.9491e-05
menA	Rv0534c	4-dihydroxy-2-naphthoate octaprenyltransferase	intermediary metabolism and respiration		-1.50344	-1.08993	-1.21815		0.287498	NA	0.42625		-0.396541	0.333256	1.98498		0.836625	NA	0.180476
pnp	Rv0535	phosphorylase from Pnp/MtaP family 2	intermediary metabolism and respiration		-2.68689	-1.30039	-3.07734		0.0102167	NA	0.00895197		-2.26633	0.124132	0.211936		0.0725571	NA	0.896313
galE3	Rv0536	UDP-glucose 4-epimerase	intermediary metabolism and respiration		-2.07096	-0.32241	0.873816		0.0675046	NA	0.449035		0.782322	1.42734	1.79993		0.532591	0.321344	0.155268
Rv0537c	Rv0537c	unknown, possible membrane protein,	cell wall and cell processes		-2.0142	-0.894343	-0.241188		0.00844055	0.354721	0.791521		-1.11541	1.60849	0.692298		0.218534	0.0912139	0.567023
Rv0538	Rv0538	possible transmembrane protein	cell wall and cell processes		-0.581648	-0.905739	1.34579		0.404092	0.311248	0.0403345		1.90372	1.87837	3.29666		0.00721518	0.0449313	0.000217741
Rv0539	Rv0539	probable glycosyltransferase	intermediary metabolism and respiration		-0.984078	-0.494441	1.29176		0.14214	0.560269	0.0370523		0.51021	0.336655	2.14232		0.553831	0.79777	0.0259689
Rv0540	Rv0540	conserved hypothetical protein	conserved hypotheticals		-0.794479	0.148713	0.504602		0.572888	NA	0.753413		0.70656	2.18543	3.1535		0.685979	NA	0.0244971
Rv0541c	Rv0541c	unknown membrane protein	cell wall and cell processes		-1.51427	-0.90453	-1.16674		0.0309286	0.29793	0.22066		-2.31474	-0.610691	-0.162911		0.0121258	0.602864	0.910944
menE	Rv0542c	o-succinylbenzoic acid-CoA ligase	intermediary metabolism and respiration		-1.43912	-1.81301	-1.15973		0.0115475	0.027479	0.0675579		1.82706	1.05119	0.256773		0.00063549	0.17876	0.83548
Rv0543c	Rv0543c	conserved hypothetical protein	conserved hypotheticals		-1.3325	-0.450066	-1.50776		0.0936809	0.658916	0.0514507		-1.78681	-0.8803	-1.07698		0.0275821	0.440292	0.352657
mpt64	Rv1980c	secreted immunogenic protein Mpb64/Mpt64	cell wall and cell processes		-2.07674	-0.367578	-3.85021		0.00158772	0.664835	8.22111e-10		-4.76328	-1.61332	-4.36536		1.08069e-11	0.048012	2.90698e-05
pitA	Rv0545c	low-affinity inorganic phosphate transporter	cell wall and cell processes		0.953904	1.16596	-0.583811		0.213152	0.240612	0.427782		-4.68553	-0.165682	-4.26891		4.29964e-12	0.89494	1.85691e-08
Rv0546c	Rv0546c	conserved hypothetical protein	conserved hypotheticals		-1.41524	-1.11852	-1.62613		0.00993239	0.15468	0.0176609		-1.75189	-0.694566	-1.35827		0.0169768	0.4705	0.240346
Rv0547c	Rv0547c	putative oxidoreductase	intermediary metabolism and respiration		-0.766699	-0.0537105	-1.64898		0.0804824	0.931475	0.0187343		-2.38177	-0.867405	-2.09227		0.000138659	0.223032	0.0489919
menB	Rv0548c	naphthoate synthase	intermediary metabolism and respiration		-2.35587	-1.51562	-1.53956		0.00365178	0.176451	0.0514346		-2.25442	1.03487	-0.0355355		0.0222924	0.358865	0.985701
vapC3	Rv0549c	conserved hypothetical protein	virulence, detoxification, adaptation		-0.509643	-0.973703	2.9685		0.601336	NA	5.75159e-05		0.477881	0.706227	1.9718		0.732362	0.69173	0.109391
vapB3	Rv0550c	hypothetical protein	virulence, detoxification, adaptation		-0.32244	-0.268029	1.52014		0.826199	NA	0.266526		-0.508556	-0.341702	1.89499		0.779409	NA	0.191986
fadD8	Rv0551c	acyl-CoA synthase	lipid metabolism		-0.669576	-0.805555	-1.14599		0.297855	NA	0.230807		-2.38101	-0.370439	0.349147		0.0202229	0.780299	0.795594
Rv0552	Rv0552	putative transcriptional regulator	conserved hypotheticals		-0.768855	-0.772293	0.941972		0.353385	0.453198	0.268143		-0.959302	1.15254	2.25655		0.428339	0.347465	0.0471272
menC	Rv0553	o-succinylbenzoate-CoA synthase	intermediary metabolism and respiration		-0.967382	-0.175904	0.76311		0.406777	NA	0.55188		0.372262	0.21836	1.20693		0.798185	NA	0.382662
bpoC	Rv0554	probable non-heme bromoperoxidase	virulence, detoxification, adaptation		-2.6866	-1.40589	-1.55662		0.00132541	NA	0.0992853		-1.90975	-0.696644	-0.373495		0.0691622	0.628882	0.790155
menD	Rv0555	2-succinyl-6-hydroxy-2,4-cyclohexadiene-1-carbox ylate	intermediary metabolism and respiration		-0.619661	-0.478904	-0.497817		0.353631	0.573115	0.491445		-1.03973	-0.301505	0.766099		0.142811	0.788017	0.38568
Rv0556	Rv0556	possible membrane protein	cell wall and cell processes		1.1155	0.971547	-0.663456		0.144204	0.321645	0.380048		-2.97898	-0.309717	-4.898		1.96477e-05	0.799436	3.74144e-06
mgtA	Rv0557	conserved hypothetical protein	lipid metabolism		-1.68833	-0.851314	-1.33148		0.00867681	0.297326	0.0767564		-3.54912	-0.13975	-0.917997		0.000525954	0.914189	0.459429
menH	Rv0558	ubiquinone/menaquinone biosynthesis methlytransferase (ubiE)	intermediary metabolism and respiration		-0.760486	-0.78174	1.06817		0.147857	0.250755	0.0244984		-0.529603	0.836451	1.78799		0.429744	0.260314	0.0092629
Rv0559c	Rv0559c	possible exported	cell wall and cell processes		-1.35841	-0.882199	1.07947		0.0339178	0.289851	0.0604222		-1.38553	0.735837	3.37154		0.0642863	0.426363	6.56967e-09
Rv0560c	Rv0560c	methyl transferase	intermediary metabolism and respiration		2.20379	1.8873	5.61293		0.00528459	0.115035	3.78739e-19		0.780067	1.71041	5.33643		0.363388	0.0847424	5.09726e-17
Rv0561c	Rv0561c	similar to squalene monooxygenase	intermediary metabolism and respiration		-2.18676	-0.825797	1.08476		0.0387013	NA	0.275367		-1.02994	-0.740859	1.5933		0.433946	0.691221	0.211537
grcC1	Rv0562	heptaprenyl diphosphate synthase II	intermediary metabolism and respiration		-1.19679	-1.49201	0.64536		0.0431112	0.0980061	0.28302		0.718888	1.48525	0.613967		0.30988	0.0610631	0.627669
htpX	Rv0563	probable (transmembrane) heat shock protein	virulence, detoxification, adaptation		-0.446815	0.116791	1.91284		0.452964	0.886629	6.00503e-05		-0.684301	-0.899546	1.77992		0.246499	0.244465	0.00049531
gpdA1	Rv0564c	glycerol-3-phosphate dehydrogenase	lipid metabolism		-2.22787	-1.38623	-0.086294		0.00758882	0.205135	0.937476		-0.309458	-0.743015	2.18946		0.795454	0.616103	0.0258506
Rv0565c	Rv0565c	Probable monooxygenasemonoxygenase	intermediary metabolism and respiration		-0.419315	0.109157	-1.72276		0.516543	0.90434	0.00891611		-0.888128	0.408352	-1.4058		0.171062	0.668988	0.179203
Rv0566c	Rv0566c	conserved hypothetical protein	conserved hypotheticals		-1.54984	-0.595062	-1.80691		0.0778457	NA	0.0846358		-1.34734	-0.507795	-0.560716		0.205346	0.7494	0.690701
Rv0567	Rv0567	Probable methyltransferase	intermediary metabolism and respiration		-2.48632	-0.460775	-2.89526		0.00160561	0.644529	0.000804272		-2.0148	-1.40935	-1.01278		0.0134306	0.197296	0.399476
cyp135B1	Rv0568	similar too MTCY63.32c cytochrome P-450	intermediary metabolism and respiration		-1.18006	-0.61252	-1.13461		0.0585744	0.443022	0.0735228		-1.65218	-0.468541	0.616082		0.0131843	0.640361	0.469388
Rv0569	Rv0569	conserved hypothetical protein	conserved hypotheticals		-0.11557	0.693249	-0.963077		0.913817	0.570626	0.351852		-2.5425	0.0899669	-1.13576		0.0161045	0.961904	0.394798
nrdZ	Rv0570	ribonucleotide reductase, class II	information pathways		-1.09104	0.173216	-0.61703		0.306634	0.908255	0.641609		0.629778	1.61284	2.54079		0.629272	0.257643	0.0370164
Rv0571c	Rv0571c	conserved hypothetical protein	conserved hypotheticals		2.10657	1.48881	0.0526363		0.0106678	0.190278	0.960273		-0.26138	-0.163795	-3.24455		0.803523	0.909548	0.00286901
Rv0572c	Rv0572c	hypothetical protein	conserved hypotheticals		0.124912	0.180898	-1.25957		0.931653	0.924403	0.381486		-0.856612	-0.4055	-0.623675		0.561718	0.846902	0.702257
pncB2	Rv0573c	conserved hypothetical protein	intermediary metabolism and respiration		-1.08402	-0.985189	-1.7502		0.226414	NA	0.131068		-0.848812	1.01913	0.519218		0.493063	NA	0.715961
Rv0574c	Rv0574c	conserved hypothetical protein	conserved hypotheticals		-1.26951	-0.32671	-0.213642		0.219811	NA	0.879646		1.1404	0.134571	1.51353		0.333209	0.953696	0.256766
Rv0575c	Rv0575c	possible oxidoreductase	intermediary metabolism and respiration		-1.34101	-0.203608	-0.957905		0.112276	NA	0.41679		0.474784	-0.225431	0.359933		0.594935	0.874464	0.792984
Rv0576	Rv0576	putative transcriptional regulator	regulatory proteins		-1.13788	-0.752646	-0.809752		0.119549	0.413051	0.338245		-1.04782	0.184426	0.794161		0.220714	0.888022	0.480047
TB27.3	Rv0577	conserved hypothetical protein	conserved hypotheticals		-1.20803	-0.837761	-2.05956		0.107125	0.380623	0.00973684		-0.618341	-0.330996	1.15279		0.482194	0.801667	0.218668
PE_PGRS7	Rv0578c	PE_PGRS-family protein	PE/PPE		-2.38761	-2.63065	-0.230706		0.00115298	0.00800961	0.780153		1.28269	1.75601	4.33055		0.0907129	0.0601487	4.25324e-11
Rv0579	Rv0579	conserved hypothetical protein	conserved hypotheticals		-0.895394	-0.809261	0.174144		0.255108	0.413125	0.858747		-0.641822	0.783918	1.16772		0.507114	0.494437	0.284277
Rv0580c	Rv0580c	hypothetical protein	conserved hypotheticals		-0.457117	-1.35657	0.247715		0.583194	0.205135	0.801389		1.93027	0.52108	3.09983		0.011069	0.7043	0.000192274
murE	Rv2158c	meso-diaminopimelate-adding enzyme	cell wall and cell processes		-0.412575	-0.593916	1.61005		0.570399	0.5005	0.00857047		3.25572	2.26222	5.62504		1.08735e-07	0.00712266	2.91094e-23
vapC26	Rv0582	hypothetical protein	virulence, detoxification, adaptation		-1.82425	-0.643376	-0.345326		0.0182816	NA	0.741308		-0.978407	-0.14916	0.894805		0.349968	0.928723	0.480645
lpqN	Rv0583c	equivalent to MKU20446_1 MK35	cell wall and cell processes		-1.23845	-0.554888	-2.87808		0.133767	0.595992	0.00765267		-2.48708	-1.33127	-0.927584		0.0154112	0.307387	0.477046
Rv0584	Rv0584	hypothetical protein	cell wall and cell processes		-1.05486	-0.0423455	-1.2924		0.0524989	0.959685	0.0384107		-3.36506	-1.78763	-1.85026		3.38345e-06	0.0251598	0.091344
ppm1	Rv2051c	probable membrane protein	cell wall and cell processes		-1.67697	-1.24335	-1.5703		0.00216701	0.124895	0.0029688		-2.04322	0.0316954	-0.111949		0.000594002	0.978932	0.910944
mce2R	Rv0586	transcriptional regulator (GntR family)	regulatory proteins		-2.91996	-1.30646	-0.777549		2.5053e-05	0.170128	0.252008		-2.09625	-0.776868	0.751127		0.00459732	0.440292	0.398641
yrbE2A	Rv0587	part of mce2 operon	virulence, detoxification, adaptation		-1.7059	-0.631586	-0.269897		0.00104591	0.333709	0.650148		-1.24735	-1.18294	-0.0627575		0.0283178	0.12301	0.953081
yrbE2B	Rv0588	part of mce2 operon	virulence, detoxification, adaptation		-1.33696	-0.556296	-1.22694		0.0168968	0.434441	0.0345644		-2.63634	-0.502628	-1.38981		3.64267e-05	0.56245	0.176806
mce2A	Rv0589	cell invasion protein	virulence, detoxification, adaptation		0.963611	0.379922	1.5549		0.150489	0.658785	0.00685881		-1.2579	1.01796	-3.25672		0.0513705	0.232738	0.000940163
mce2B	Rv0590	part of mce2 operon	virulence, detoxification, adaptation		0.924036	0.347367	1.42261		0.163666	0.684516	0.0129363		-1.48704	0.704652	-4.20666		0.0176152	0.426363	4.65969e-05
Rv0590A	Rv0590A	#N/A	virulence, detoxification, adaptation		0.0299653	0.110059	0.20114		0.972413	0.920581	0.840587		-2.90178	-1.19074	-1.62997		0.000481145	0.253009	0.167053
mce2C	Rv0591	part of mce2 operon	virulence, detoxification, adaptation		-1.69465	-1.07126	-1.31691		0.0578282	NA	0.225644		-1.73767	-0.820427	-0.364217		0.11511	NA	0.799854
lppJ	Rv2080	lipoprotein	cell wall and cell processes		-2.7649	-1.36828	-3.82779		0.000203695	0.176451	2.00233e-05		-2.33953	-0.978682	-1.67772		0.0066209	0.383821	0.155495
lprL	Rv0593	part of mce2 operon	cell wall and cell processes		-1.33053	-1.25059	-1.56415		0.126774	NA	0.158189		-2.17203	0.330652	0.416714		0.0687762	0.832998	0.770357
mce2F	Rv0594	part of mce2 operon	virulence, detoxification, adaptation		-1.79824	-0.489346	-3.35289		0.00890917	0.574591	0.00083908		-0.520202	-1.13519	-0.205744		0.524501	0.280353	0.88157
vapC4	Rv0595c	conserved hypothetical protein	virulence, detoxification, adaptation		-1.29359	-0.877032	-0.476986		0.378928	NA	0.785094		-1.20169	-0.517815	1.08575		0.456371	NA	0.501105
vapB4	Rv0596c	conserved hypothetical protein	virulence, detoxification, adaptation		-0.32908	-0.363169	0.471378		NA	NA	0.816467		0.408851	0.522801	1.90616		0.844945	NA	0.265934
Rv0597c	Rv0597c	conserved hypothetical protein	conserved hypotheticals		1.36699	0.71589	-0.024979		0.0190747	0.349614	0.977457		1.16361	-0.142064	0.692651		0.0395479	0.892317	0.386923
vapC27	Rv0598c	conserved hypothetical protein	virulence, detoxification, adaptation		-1.72624	-2.06855	-0.802589		0.0120381	0.0489791	0.309258		-0.950145	-0.578568	1.89096		0.301404	0.661537	0.0456477
vapB27	Rv0599c	conserved hypothetical protein	virulence, detoxification, adaptation		-2.40138	-1.85853	-2.47291		0.00492669	0.137429	0.00568306		-1.10059	-0.882672	0.318245		0.263633	0.51915	0.818432
Rv0600c	Rv0600c	sensor histidine kinase	regulatory proteins		-0.435252	-0.317064	0.352085		NA	NA	0.867751		-0.783257	0.0237059	0.927141		0.681915	NA	0.614705
Rv0601c	Rv0601c	sensor histidine kinase	regulatory proteins		0.0254793	0.0254718	0.123302		NA	NA	NA		0	0	0		NA	NA	1
tcrA	Rv0602c	two-component response regulator	regulatory proteins		0.0239007	0.0712445	0.110455		NA	NA	NA		0	0.130095	0		NA	NA	1
Rv0603	Rv0603	hypothetical protein	cell wall and cell processes		0.0635994	0.0399051	0.127285		NA	NA	NA		0.049977	0.0674678	0.337562		NA	NA	0.757304
lpqO	Rv0604	lipoprotein	cell wall and cell processes		-0.79315	-1.07054	0.892649		0.332536	0.312045	0.316385		0.658853	1.4939	2.83567		0.556818	0.221189	0.0110755
Rv0605	Rv0605	resolvase	insertion seqs and phages		0.58151	-0.135743	-0.156591		0.297825	0.864764	0.862888		-0.920417	-0.281164	-1.83893		0.156551	0.782287	0.0971146
Rv0606	Rv0606	transposase	insertion seqs and phages		-1.18597	-0.235179	0.784557		0.167816	NA	0.404381		1.08203	2.17271	1.89524		0.317387	0.060352	0.121685
Rv0607	Rv0607	hypothetical protein	conserved hypotheticals		-0.887225	-1.41676	-0.358137		0.444809	NA	0.814851		-0.354734	1.64315	1.56213		0.834377	NA	0.249768
vapB28	Rv0608	conserved hypothetical protein	virulence, detoxification, adaptation		0.440345	0.743728	0.0931751		0.489672	0.336661	0.926188		1.1279	0.0201563	1.78963		0.0576696	0.988476	0.0158812
vapC28	Rv0609	conserved hypothetical protein	virulence, detoxification, adaptation		0.250748	0.418533	0.170227		0.673253	0.565652	0.826182		1.64658	0.144818	1.76867		0.00116511	0.883008	0.00390725
Rv0609A	Rv0609A	#N/A	conserved hypotheticals		-1.7467	-2.29953	-0.0483623		0.0521673	NA	0.971223		1.0813	0.480056	3.72112		0.307809	0.789403	0.000391704
Rv0610c	Rv0610c	possible monooxygenase	conserved hypotheticals		-0.685638	-1.35443	0.660454		0.401351	0.211896	0.464194		1.18484	1.60486	1.66912		0.233714	0.195322	0.176117
Rv2081c	Rv2081c	hypothetical protein	cell wall and cell processes		0.3822	0.674547	-2.65245		0.332141	0.196361	4.91271e-10		-3.29432	-1.01639	-5.13228		1.71243e-17	0.0342441	1.33373e-07
Rv0612	Rv0612	hypothetical protein	conserved hypotheticals		-0.880046	-1.99155	-0.799528		0.489759	NA	0.587181		0.256272	0.644328	1.9507		0.891121	NA	0.157436
Rv0613c	Rv0613c	hypothetical protein	conserved hypotheticals		-1.28194	-1.33357	0.00567444		0.0928471	0.197587	0.99587		1.48232	2.92879	3.56487		0.0483443	0.000372188	1.27667e-06
Rv0614	Rv0614	conserved hypothetical protein	conserved hypotheticals		-2.85504	-1.08728	-0.471861		0.0319365	NA	0.763249		0.0136254	2.00463	1.84233		0.996601	NA	0.197116
Rv0615	Rv0615	possible membrane protein	cell wall and cell processes		0.649581	-0.659301	0.567258		0.506778	NA	0.644831		0.606807	0.0849502	1.78402		0.629421	NA	0.15979
vapB29	Rv0616A	#N/A	virulence, detoxification, adaptation		-2.10517	-1.69087	-0.422267		0.0304332	NA	0.730137		0.848217	0.791183	1.50405		0.471637	0.63427	0.244597
Rv0616c	Rv0616c	hypothetical protein	conserved hypotheticals		-0.496134	-0.734872	1.33834		0.574442	NA	0.117212		0.60831	0.0157855	2.6505		0.600144	0.994919	0.0207754
vapC29	Rv0617	conserved hypothetical protein	virulence, detoxification, adaptation		-1.57981	-2.24351	0.230317		0.0767315	NA	0.849157		-0.125161	0.261557	1.38893		0.936153	0.8873	0.2724
galTa	Rv0618	galactose-1-phosphate uridylyltransferase N-term	intermediary metabolism and respiration		-0.279342	-0.312118	0.557928		0.858165	NA	0.741486		-0.820769	-0.654326	1.49632		0.629702	NA	0.329231
galTb	Rv0619	galactose-1-phosphate uridylyltransferase C-term	intermediary metabolism and respiration		-0.153615	0.0154132	-0.0813382		NA	NA	NA		0.0624564	0.127901	0.876725		NA	NA	0.613284
galK	Rv0620	galactokinase	intermediary metabolism and respiration		0.0372209	0.0372142	0.121215		NA	NA	NA		0	0	0		NA	NA	1
Rv0621	Rv0621	membrane spanning ATP/GTP-binding protein	cell wall and cell processes		-0.96657	-1.55327	0.137872		0.314284	NA	0.919443		2.69805	2.27986	2.62346		0.00969677	0.1177	0.0384944
Rv0622	Rv0622	potential membrane spanning protein	cell wall and cell processes		0.904788	0.317943	-0.318226		0.134508	0.689844	0.730527		-0.16857	1.02391	-0.595171		0.850259	0.223218	0.645933
Rv2729c	Rv2729c	conserved hypothetical protein	cell wall and cell processes		0.642992	-1.02553	3.10638		0.527723	0.4685	0.000302183		2.64916	1.13518	4.99436		0.00751423	0.50164	1.0393e-06
vapC30	Rv0624	conserved hypothetical protein	virulence, detoxification, adaptation		-3.08078	-1.3557	-0.734511		0.000183512	0.178779	0.394238		0.689001	-0.647814	2.76098		0.448955	0.668588	0.00228168
Rv0625c	Rv0625c	probable integral membrane protein	cell wall and cell processes		-2.09044	-0.877647	0.254318		0.0401579	0.465659	0.842353		0.94935	1.96527	2.16376		0.403324	0.123582	0.0797317
vapB5	Rv0626	conserved hypothetical protein	virulence, detoxification, adaptation		0.195953	-2.21127	1.70338		0.861962	NA	0.109788		0.6231	1.90881	3.42839		0.665313	0.191781	0.0045263
vapC5	Rv0627	conserved hypothetical protein	virulence, detoxification, adaptation		0.416442	-2.89621	1.95552		0.638114	0.0980061	0.0186803		-0.453393	1.71728	3.48127		0.755451	0.162239	0.000961913
Rv0628c	Rv0628c	conserved hypothetical protein	conserved hypotheticals		-1.24524	-1.52318	0.557433		0.0858165	0.150934	0.481402		2.86847	1.94126	4.65544		2.96889e-05	0.0492626	2.25402e-10
recD	Rv0629c	exodeoxyribonuclease V	information pathways		-0.206525	-1.06636	0.370833		0.86965	NA	0.809351		1.09995	0.68999	3.34544		0.408345	NA	0.00756013
recB	Rv0630c	exodeoxyribonuclease V	information pathways		-2.47153	-1.34824	-1.76482		0.00758882	0.224268	0.117357		0.0955777	0.648437	2.76768		0.947242	0.66615	0.00944893
recC	Rv0631c	exodeoxyribonuclease V	information pathways		-0.961562	-1.48728	-1.20148		0.352624	NA	0.35181		1.09784	1.01249	2.25011		0.343336	0.530752	0.0700224
ansP1	Rv2127	L-asparatate trasnporter	cell wall and cell processes		-1.41215	-0.203602	-2.26522		0.00913465	0.779144	3.13206e-05		-3.05417	-0.29056	-2.50225		5.27692e-07	0.748368	0.0146231
Rv0633c	Rv0633c	hypothetical protein	cell wall and cell processes		0.326656	0.201881	-0.939377		0.536776	0.760343	0.171467		0.0122268	-0.757746	-0.397185		0.987948	0.312332	0.695862
Rv0634A	Rv0634A	#N/A	conserved hypotheticals		-0.312612	-0.240707	-0.822447		0.639309	0.772474	0.249597		-4.13436	0.19412	-2.02409		7.89396e-06	0.855838	0.070685
Rv2128	Rv2128	hypothetical protein	cell wall and cell processes		-2.42876	-0.748133	-2.24896		8.42927e-05	0.311468	0.00365329		-2.64617	0.242513	-1.35465		0.00201047	0.816063	0.245364
Rv0634c	Rv0634c	putative glyoxylase II	virulence, detoxification, adaptation		-1.94449	-0.96956	-2.47321		0.000204501	0.176451	2.0178e-05		-1.04126	-0.804492	0.24244		0.0753376	0.315912	0.803312
Rv2146c	Rv2146c	hypothetical protein	cell wall and cell processes		-1.52311	-0.136977	-3.26921		0.0850497	0.919144	2.1786e-05		-4.46684	-2.70867	-4.44938		5.03184e-08	0.0101065	2.42076e-05
Rv2203	Rv2203	hypothetical protein	cell wall and cell processes		-0.364453	0.191321	-2.35453		0.411608	0.731583	1.22029e-06		-2.16182	-1.63155	-3.99326		7.30525e-07	0.00293976	6.25858e-05
Rv2209	Rv2209	probable drug efflux protein	cell wall and cell processes		-0.271547	0.745807	-1.51865		0.659979	0.319205	0.00251409		-2.55525	-1.03181	-2.81489		1.05128e-06	0.155272	4.85723e-06
Rv2223c	Rv2223c	probable exported protease	cell wall and cell processes		-0.752325	-0.451481	-1.51277		0.0868008	0.419365	0.000373369		-2.08523	0.000791363	-1.91538		2.30492e-06	0.998513	0.0119934
Rv2253	Rv2253	hypothetical protein	cell wall and cell processes		-1.85839	-1.57547	-4.82106		0.0056855	0.119057	3.58245e-07		-3.79247	-2.71891	-3.37074		1.48006e-06	0.00313557	0.00164943
rplK	Rv0640	50S ribosomal protein L11	information pathways		-1.34333	-0.551847	-1.47441		0.00908152	0.407212	0.00244061		-0.646889	-1.16396	-0.421754		0.232698	0.0886594	0.575694
rplA	Rv0641	50S ribosomal protein L1	information pathways		-1.62085	-0.881646	-0.853379		0.0108817	0.292455	0.156934		0.454393	-0.535922	1.30851		0.517227	0.569546	0.0299165
Rv2254c	Rv2254c	hypothetical protein	cell wall and cell processes		-0.272733	0.172329	-4.03667		0.584344	0.781671	2.34796e-05		-5.13663	-1.67281	-3.56324		6.92263e-10	0.0106451	0.000439773
Rv2273	Rv2273	hypothetical protein	cell wall and cell processes		-0.429466	0.370735	-3.31748		0.31858	0.490049	3.38302e-11		-5.12501	-1.72165	-5.28923		1.35793e-23	0.000366344	6.39105e-08
yjcE	Rv2287	probable Na+/H+ exchanger	cell wall and cell processes		-1.07963	-0.365241	-2.9525		0.0979096	0.661753	0.00010542		-2.5136	-0.960915	-2.93014		0.000290418	0.290548	0.00654279
mmaA1	Rv0645c	methoxymycolic acid synthase 1	lipid metabolism		0.922109	0.907114	-0.324635		0.289692	0.409162	0.720659		-0.30019	0.371476	-4.32998		0.774945	0.783416	7.32008e-07
lipG	Rv0646c	probable hydrolase	intermediary metabolism and respiration		-1.83772	-1.15865	-1.42332		0.00904851	0.20972	0.0526503		-1.73256	0.114728	-0.402532		0.0388055	0.935222	0.765289
Rv0647c	Rv0647c	conserved hypothetical protein	conserved hypotheticals		-0.903076	-0.294606	-1.33381		0.245176	0.770519	0.080031		-1.77559	-0.781748	-1.56875		0.0238654	0.484947	0.176805
Rv0648	Rv0648	conserved hypothetical protein	intermediary metabolism and respiration		-0.248462	-0.0680906	-1.01935		0.805303	NA	0.428138		-0.208569	0.406908	3.10305		0.892812	0.815452	0.00442055
fabD2	Rv0649	malonyl CoA-[ACP] transacylase	lipid metabolism		0.0924644	0.0923974	0.738326		NA	NA	0.644831		0.321933	0.368789	0		0.852373	NA	1
Rv0650	Rv0650	transcriptional regulator (ROK family)	intermediary metabolism and respiration		0.0428385	0.0428345	0.141349		NA	NA	0.908562		0	0	0		1	NA	1
rplJ	Rv0651	50S ribosomal protein L10	information pathways		-2.31573	-1.15246	-0.814245		0.0129908	0.325204	0.430351		-1.50774	0.566154	-0.612746		0.151996	0.700107	0.664169
lppO	Rv2290	probable lipoprotein	cell wall and cell processes		0.203182	0.53189	-3.47858		0.775063	0.529041	2.65182e-10		-5.23618	-0.493242	-6.06364		5.17324e-19	0.602864	1.36581e-12
Rv0653c	Rv0653c	putative transcriptional regulator	regulatory proteins		-1.58474	-1.21966	-0.340304		0.0554324	0.248439	0.762169		0.442703	1.55802	3.08288		0.672472	0.142123	0.000652542
Rv0654	Rv0654	putative dioxygenase	intermediary metabolism and respiration		-0.610316	-0.351268	0.0408105		0.352915	0.663035	0.970117		1.63105	0.556994	2.2123		0.00704772	0.606681	0.0125811
narK1	Rv2329c	probable nitrite extrusion protein	cell wall and cell processes		-0.950407	-0.717926	-3.66866		0.00640798	0.15468	3.5421e-14		-2.91224	-0.782275	-2.55256		6.53498e-12	0.110231	0.0038063
vapC6	Rv0656c	similar to beta dioxygenases	virulence, detoxification, adaptation		-1.73043	-0.962346	-1.37361		0.0458674	NA	0.218068		-0.043318	0.853135	0.390668		0.978377	NA	0.783165
vapB6	Rv0657c	conserved hypothetical protein	virulence, detoxification, adaptation		-0.403316	-0.42222	-1.15351		0.424384	0.499605	0.143132		-4.19124	-1.67776	-0.214482		6.11295e-06	0.0374172	0.860582
Rv0658c	Rv0658c	probable membrane protein	cell wall and cell processes		-1.59826	-0.893844	-2.27497		0.0168968	0.288035	0.0212491		-1.18021	-1.44037	-0.595392		0.17752	0.234418	0.647828
mazF2	Rv0659c	conserved hypothetical protein	virulence, detoxification, adaptation		-1.50615	-1.45861	-0.4645		0.0075307	0.0938831	0.441199		1.19849	-0.122329	0.675457		0.0277454	0.909462	0.436601
mazE2	Rv0660c	conserved hypothetical protein	virulence, detoxification, adaptation		-0.651872	-1.18343	1.29108		0.344858	0.200819	0.0372095		2.41733	0.979852	3.03512		8.07555e-05	0.310847	1.81817e-05
vapC7	Rv0661c	conserved hypothetical protein	virulence, detoxification, adaptation		0.0794049	0.0190826	0.167122		0.958772	NA	0.929834		0	0	0		1	NA	1
vapB7	Rv0662c	hypothetical protein	virulence, detoxification, adaptation		0.0690805	0.0151781	0.0661808		NA	NA	NA		0.0287049	0.113973	0.292835		NA	NA	0.790155
atsD	Rv0663	proable arylsulfatase	intermediary metabolism and respiration		-1.40225	-0.850467	-0.860678		0.0423266	0.336661	0.255679		-0.49494	-0.217484	-0.495344		0.564911	0.863999	0.712902
vapB8	Rv0664	hypothetical protein	virulence, detoxification, adaptation		-2.14459	-0.789898	-2.38418		0.0383028	NA	0.0463343		-0.935465	0.845293	1.47133		0.49857	NA	0.269253
vapC8	Rv0665	conserved hypothetical protein	virulence, detoxification, adaptation		-0.594689	-0.903383	-0.0783909		NA	NA	0.971553		0.471205	0.602437	2.17262		0.820739	NA	0.197116
Rv0666	Rv0666	hypothetical protein	cell wall and cell processes		-0.0786558	-0.0974106	-0.0465223		NA	NA	NA		0.00922294	0.0267188	0.273279		NA	NA	0.803312
mmpL9	Rv2339	conserved large membrane protein	cell wall and cell processes		0.489146	0.603416	-1.80372		0.519276	0.514393	0.00352527		-2.78885	0.0660758	-5.08493		1.4737e-05	0.961097	2.28848e-11
cfp2	Rv2376c	conserved hypothetical protein	cell wall and cell processes		0.0516531	0.853573	-3.57076		0.928434	0.205135	5.39569e-14		-3.93073	-1.87891	-4.16072		7.52699e-18	0.00077484	8.00674e-12
dctA	Rv2443	C4-dicarboxylate transport protein	cell wall and cell processes		-1.47037	-0.0918339	-3.23087		0.00405392	0.90434	1.08776e-09		-3.39427	-1.25221	-2.66452		1.10084e-10	0.0527427	0.00125932
vapB43	Rv2871	conserved hypothetical protein	conserved hypothetical protein		1.39668	-0.154788	3.96108		0.251368	NA	0.000262854		4.81607	3.83055	7.40732		0.000101947	NA	3.72118e-09
lpqP	Rv0671	probable esterase	cell wall and cell processes		2.65399	1.56174	2.90834		0.000402307	0.150123	2.80289e-06		-0.536465	2.2013	-1.05251		0.516917	0.0117588	0.231315
fadE8	Rv0672	acyl-CoA dehydrogenase (aka aidB)	lipid metabolism		1.40703	0.849399	1.42479		0.0655242	0.390596	0.034351		-0.702657	1.32831	-2.90541		0.383443	0.167083	0.00121279
echA4	Rv0673	enoyl-CoA hydratase/isomerase superfamily	lipid metabolism		-1.99476	-1.19071	-0.897405		0.0084123	0.226346	0.270632		-1.00684	-1.25854	-0.575461		0.290068	0.326249	0.672061
Rv0674	Rv0674	hypothetical protein	conserved hypotheticals		-0.89096	0.29879	-0.0120224		0.417385	NA	0.99513		-1.64982	0.289572	0.885464		0.211686	NA	0.530623
echA5	Rv0675	enoyl-CoA hydratase/isomerase superfamily	lipid metabolism		-0.364658	0.247474	2.93209		0.716395	0.843241	0.000171623		1.69044	0.869958	5.44125		0.0759139	0.575846	2.6349e-11
vapC43	Rv2872	conserved hypothetical protein	conserved hypothetical protein		0.197391	-0.892742	2.92183		0.837321	0.481367	0.000148211		3.69266	2.20625	5.93704		2.13459e-05	0.105357	1.01337e-10
Rv0785	Rv0785	putative dehydrogenases	conserved hypotheticals		1.47833	0.795283	1.83002		0.026866	0.360353	0.00184166		-1.82284	2.00959	-2.34763		0.00895804	0.0106745	0.0351642
Rv0678	Rv0678	hypothetical protein	conserved hypotheticals		-0.889005	0.0953749	1.67344		0.271455	0.935954	0.0145886		4.82398	0.27798	5.28063		2.15072e-12	0.826469	3.08953e-17
Rv0679c	Rv0679c	possible membrane protein	conserved hypotheticals		-1.30795	-0.211384	-0.12006		0.0339178	0.797677	0.871121		1.96374	-1.21807	2.36013		0.000452315	0.144022	1.14739e-05
Rv0680c	Rv0680c	possible membrane protein	cell wall and cell processes		0.438952	0.860099	-1.31107		0.489498	0.272187	0.0934029		-1.1262	-0.787126	-2.33332		0.0826923	0.381095	0.0328541
Rv0681	Rv0681	transcriptional regulator (TetR/AcrR family)	regulatory proteins		-0.725543	-0.565678	0.249536		0.34476	0.560269	0.804751		0.635419	0.725497	3.07182		0.504665	0.569985	0.00063514
rpsL	Rv0682	30S ribosomal protein S12	information pathways		-2.59263	-0.708525	-1.48076		3.68665e-05	0.373334	0.0136764		-2.23876	-0.362215	-0.595638		0.000540821	0.717246	0.531594
Rv2459	Rv2459	probable drug efflux protein	cell wall and cell processes		0.260022	0.725016	-2.26919		0.605504	0.242157	6.07167e-07		-3.52564	-0.553513	-5.22861		1.11062e-14	0.388845	1.04869e-07
tig	Rv2462c	chaperone protein, similar to trigger factor	cell wall and cell processes		-2.12717	-1.02582	-1.77924		0.000724429	0.212988	0.00116985		-2.3566	-1.00198	-0.986676		7.54259e-05	0.226442	0.178063
Rv2553c	Rv2553c	hypothetical protein	cell wall and cell processes		-2.52077	-1.08985	-1.92211		0.000158081	0.205135	0.00368117		-2.27178	-0.814562	-1.26743		0.00224481	0.407912	0.276898
Rv0686	Rv0686	potential membrane protein	cell wall and cell processes		-0.430246	-0.105915	-1.62556		0.358802	0.870818	0.000122251		0.306826	-1.16165	-0.649462		0.545447	0.0414636	0.255399
Rv0687	Rv0687	putative dehydrogenase, SDR family	intermediary metabolism and respiration		2.54479	1.66405	1.46877		0.00145801	0.152749	0.0418218		2.45152	0.701759	-2.07322		0.000786807	0.538493	0.0277213
Rv0688	Rv0688	putative oxidoreductase	intermediary metabolism and respiration		-0.290477	0.0228312	-1.6981		0.629114	0.980028	0.0400868		0.0604918	-1.17149	-1.62343		0.943906	0.198082	0.151161
Rv0689c	Rv0689c	hypothetical protein	conserved hypotheticals		-0.0930295	-0.0935229	0.374079		0.959509	NA	0.85956		0.248401	0.347388	1.54335		0.906837	NA	0.374514
Rv0690c	Rv0690c	hypothetical protein	conserved hypotheticals		-0.27092	-0.295717	1.40804		0.666408	0.702045	0.00973989		-1.40509	0.324822	0.183525		0.0564515	0.756185	0.890439
Rv0691A	Rv0691A	#N/A	intermediary metabolism and respiration		3.35393	1.82667	0.89237		2.7592e-05	0.124895	0.23318		-1.89182	-0.482199	-3.90768		0.011905	0.696118	2.68429e-06
Rv0691c	Rv0691c	transcriptional regulator (TetR/AcrR family)	regulatory proteins		-0.282319	-0.836965	-0.51675		0.575031	0.196361	0.287892		-1.83455	-0.0644936	-2.08666		0.000444071	0.945844	0.0416284
Rv0692	Rv0692	hypothetical protein	conserved hypotheticals		3.02341	1.74786	1.11357		6.67989e-06	0.0938831	0.0633628		-1.13411	-0.45568	-1.81304		0.0826277	0.651717	0.00557054
Rv0874c	Rv0874c	conserved hypothetical protein	conserved hypotheticals		-0.131305	-1.13842	1.70844		0.865352	0.24312	0.00892277		2.34344	1.73215	4.97223		0.000891179	0.0870318	7.77527e-13
lldD1	Rv0694	L-lactate dehydrogenase (cytochrome)	intermediary metabolism and respiration		0.607296	-0.0286044	1.36136		0.342616	0.977299	0.0145598		-0.368385	-0.0225459	-1.12106		0.637028	0.987995	0.341867
Rv0695	Rv0695	conserved hypothetical protein	conserved hypotheticals		-0.435706	0.13338	0.0211186		0.547723	0.891722	0.983096		-3.42098	-0.250723	-0.0804651		0.000162018	0.826469	0.949761
Rv0696	Rv0696	glycosyltransferase	intermediary metabolism and respiration		-1.36401	-1.09521	-0.933037		0.0814591	0.278539	0.278536		-1.07644	1.38642	-0.167893		0.242485	0.171128	0.910967
Rv0697	Rv0697	gmc-type oxidoreductase	intermediary metabolism and respiration		-1.46247	-0.643324	-2.0422		0.130011	0.602564	0.046528		-2.26453	0.63097	-0.909503		0.0395941	0.676849	0.508751
Rv0698	Rv0698	conserved hypothetical protein	conserved hypotheticals		-0.528476	-0.430185	-0.446226		0.566436	0.703927	0.692274		-2.23399	-0.72066	-1.01786		0.0291551	0.612893	0.437646
Rv0699	Rv0699	hypothetical protein	conserved hypotheticals		0.0161698	0.0161632	0.0989744		NA	NA	NA		0	0	0		NA	NA	1
Rv2563	Rv2563	possible membrane protein	cell wall and cell processes		-1.90532	-0.625229	-2.82696		0.00852192	0.497521	0.000514534		-4.09998	-1.14332	-1.22752		5.93298e-06	0.260314	0.283568
rplC	Rv0701	50S ribosomal protein L3	information pathways		0.686404	1.0408	-0.164187		0.532224	0.434076	0.894016		-4.65962	1.12095	-5.14347		4.83448e-07	0.420397	1.03466e-07
glnQ	Rv2564	probable ATP-binding transport protein	cell wall and cell processes		-0.432125	-0.583831	-3.22046		0.427896	0.390596	6.81684e-05		-1.8203	-0.503139	-1.1736		0.00220872	0.549261	0.271167
rplW	Rv0703	50S ribosomal protein L23	information pathways		1.12452	1.07082	-1.34504		0.154402	0.29392	0.0571687		-2.71277	0.231823	-5.48906		0.000123274	0.851305	8.50039e-09
arsB1	Rv2685	probable arsenical pump	cell wall and cell processes		-1.74983	-0.379815	-2.42112		0.00251765	0.608012	0.000163332		-2.99718	-0.443261	-2.47901		2.09501e-05	0.635127	0.0216951
Rv2721c	Rv2721c	conserved hypothetical protein	cell wall and cell processes		-0.509181	-0.418617	-3.21093		0.373425	0.565725	1.2814e-10		-2.23674	-0.30907	-1.463		1.6894e-05	0.722546	0.0219168
Rv2723	Rv2723	probable membrane protein, tellurium resistance	cell wall and cell processes		-0.071165	0.150385	-2.14684		0.88386	0.794692	1.50468e-05		-3.15784	-0.186432	-3.70237		1.71103e-10	0.799746	0.000229324
nicT	Rv2856	probable nickel transport protein	cell wall and cell processes		-0.609303	-0.0779874	-2.72292		0.244386	0.920259	2.22455e-05		-1.80774	-0.608738	-3.35956		0.000674378	0.412776	0.00109494
rplP	Rv0708	50S ribosomal protein L16	information pathways		-3.52525	-1.63198	-3.3761		7.66711e-08	0.0964729	1.12737e-06		-0.474455	0.288	-0.217256		0.526832	0.789403	0.837764
rpmC	Rv0709	50S ribosomal protein L29	information pathways		-3.30462	-1.18487	-3.34441		1.32095e-05	0.229499	7.65482e-06		-0.200082	-0.561961	-0.939146		0.836376	0.617475	0.320074
lppW	Rv2905	Slight similarity to beta-lactamase	cell wall and cell processes		-2.1294	-0.889518	-1.7246		0.00245914	0.32998	0.00589447		-2.86695	-0.115651	-1.81192		4.17056e-05	0.928793	0.0546772
lppX	Rv2945c	lipoprotein	cell wall and cell processes		-2.2615	-0.906875	-4.77329		5.14107e-05	0.203797	1.25324e-06		-1.93448	-1.3041	-1.68382		0.00195446	0.104379	0.131173
Rv0712	Rv0712	conserved hypothetical protein	conserved hypotheticals		-0.367274	-0.0146482	-0.466486		0.583349	0.989496	0.573223		0.936243	0.381272	2.50981		0.160199	0.733824	0.000458785
Rv2972c	Rv2972c	hypothetical protein	cell wall and cell processes		-2.10644	-1.38736	-1.73069		0.00130778	0.138112	0.00958984		-3.06193	-1.24665	-1.82334		0.000267866	0.208803	0.110058
lppZ	Rv3006	M. leprae lipoprotein MLCB637.17c	cell wall and cell processes		-2.10176	-1.02101	-2.36798		0.00269335	0.261986	0.000604696		-3.09092	-0.494571	-2.34106		0.000114664	0.6594	0.0372445
lprN	Rv3495c	part of mce4 operon	cell wall and cell processes		-1.10551	0.0979866	-2.62889		0.0173033	0.882698	2.28648e-08		-2.62558	-0.971877	-2.70989		1.6271e-08	0.110164	0.000936933
rplE	Rv0716	50S ribosomal protein L5	information pathways		-3.21272	-1.95335	-1.87483		0.000443816	0.137429	0.0231559		-3.23254	0.379612	-2.07389		0.00070504	0.798479	0.0885031
rpsN1	Rv0717	30S ribosomal protein S14	information pathways		-1.17657	-0.34589	-0.397154		0.162983	0.749464	0.681499		-3.04069	0.491882	-1.02532		0.00298758	0.711477	0.43117
Rv3737	Rv3737	possible membrane protein	cell wall and cell processes		-1.57796	-0.446883	-2.08645		0.0114679	0.583407	0.00182139		-2.14216	-0.440268	-0.788385		0.0015139	0.661546	0.452963
rplF	Rv0719	50S ribosomal protein L6	information pathways		-2.65239	-0.978259	-3.54213		0.000158081	0.280266	1.32922e-07		-1.7475	-0.804805	-2.12256		0.0105006	0.407662	0.0328469
rplR	Rv0720	50S ribosomal protein L18	information pathways		-0.954095	-0.526789	-0.41288		0.17286	0.552633	0.652325		-0.355093	0.610438	0.589034		0.696853	0.562536	0.631905
rpsE	Rv0721	30S ribosomal protein S5	information pathways		-1.41478	-0.274061	-1.7344		0.05598	0.779144	0.0325969		-0.463095	-0.294902	-0.37262		0.600887	0.815452	0.770186
rpmD	Rv0722	50S ribosomal protein L30	information pathways		-1.18459	-0.0477503	-3.16415		0.0601504	0.960517	0.00139648		-0.82423	-0.313682	-0.807896		0.261041	0.782287	0.517778
rplO	Rv0723	50S ribosomal protein L15	information pathways		-2.10828	-0.994809	-1.69784		0.00436557	0.286497	0.0456064		0.0940945	0.135499	1.47173		0.927974	0.923035	0.109036
sppA	Rv0724	protease IV, signal peptide peptidase	cell wall and cell processes		0.11029	0.300855	1.02465		0.825326	0.607561	0.00944285		-0.678577	-0.0633163	1.02943		0.143229	0.94161	0.0273852
Rv0724A	Rv0724A	#N/A	conserved hypotheticals		-2.53761	-1.53079	-0.865526		0.000862879	0.146106	0.277887		-0.165314	0.339986	1.93603		0.896983	0.816335	0.0826244
Rv0725c	Rv0725c	conserved hypothetical protein	conserved hypotheticals		-2.44479	-1.54051	-0.561125		0.000654972	0.131589	0.466436		-0.32322	0.462961	1.83754		0.778534	0.733824	0.0934734
Rv0726c	Rv0726c	conserved hypothetical protein	lipid metabolism		0.542885	0.511053	-1.05969		0.340366	0.470018	0.0542815		-1.86356	-1.01508	-1.66616		0.000452364	0.158711	0.0235271
fucA	Rv0727c	L-fuculose phosphate aldolase	intermediary metabolism and respiration		-1.21331	-1.109	0.87954		0.188655	0.341185	0.368594		0.788017	2.25572	2.9746		0.500081	0.0532939	0.00950513
serA2	Rv0728c	similar to D-3-phosphoglycerate dehydrogenases	intermediary metabolism and respiration		-0.96898	-0.159044	1.07363		0.439117	NA	0.415707		1.31368	2.45884	2.3972		0.329061	NA	0.0706911
xylB	Rv0729	xylulose kinase	intermediary metabolism and respiration		0.0844684	-0.504516	1.51821		0.950357	NA	0.233872		-0.135722	0.679858	2.39871		0.943401	NA	0.0704256
Rv0730	Rv0730	conserved hypothetical protein	intermediary metabolism and respiration		-1.2613	-0.897184	-0.764072		0.0442316	0.269167	0.27712		-0.60209	-0.209119	1.96576		0.436717	0.855838	0.00730673
Rv0731c	Rv0731c	conserved hypothetical protein	lipid metabolism		-0.979924	0.274326	-0.157785		0.22777	0.789162	0.893271		1.11518	0.179365	0.578036		0.167043	0.906414	0.671922
glfT1	Rv3782	similar to rhamnosyl transferase	cell wall and cell processes		0.253929	0.866785	-2.02106		0.665706	0.230316	0.000787427		-5.75533	-0.889971	-4.54017		4.52091e-15	0.223218	7.72355e-06
rfbD	Rv3783	integral membranememebrane protein, ABC-2 SUBFAMILY	cell wall and cell processes		-0.639498	-0.300152	-2.38799		0.0744424	0.514393	8.53297e-08		-3.6109	-0.442429	-2.31729		5.15734e-13	0.407701	0.00921276
mapA	Rv0734	probable methionine aminopeptidase	intermediary metabolism and respiration		-1.464	-1.41768	-0.245938		0.076581	0.201617	0.814251		0.595568	2.08478	2.72613		0.548692	0.0397059	0.00288441
sigL	Rv0735	sigma-70 factors ECF subfamily	information pathways		-1.53165	-0.881905	-0.320076		0.199598	NA	0.838817		-0.96877	0.524148	1.5158		0.521878	NA	0.277858
rslA	Rv0736	hypothetical protein	information pathways		-1.67141	-0.237063	-1.35892		0.206811	NA	0.347602		-0.42057	0.434672	1.40579		0.814198	NA	0.339027
Rv0737	Rv0737	putative transcriptional regulator	regulatory proteins		-0.0327073	-0.0327656	0.135534		NA	NA	NA		0.0777395	0.318496	0.775485		NA	NA	0.619891
Rv0738	Rv0738	possible membrane protein	conserved hypotheticals		0.892266	0.93174	1.49178		0.267812	0.359483	0.0919276		1.88079	1.38976	2.89786		0.0221746	0.248421	0.00578127
Rv0739	Rv0739	conserved hypothetical protein	conserved hypotheticals		-0.031876	-0.0884361	-1.57333		0.965607	0.926663	0.0273036		-1.30404	0.328244	-2.50048		0.0561118	0.756313	0.0228087
Rv0740	Rv0740	conserved hypothetical protein	conserved hypotheticals		-2.63961	-0.904385	-1.53642		0.00401996	0.42106	0.113298		-2.90505	-0.00589749	2.58967		0.0115029	0.998077	0.00552905
Rv0741	Rv0741	truncated copy of IS1557	insertion seqs and phages		-1.10409	-0.194255	-3.07603		0.0568474	0.799444	0.000330003		-1.21901	-1.37468	-1.62067		0.0572759	0.113219	0.154108
PE_PGRS8	Rv0742	PE_PGRS-family protein	PE/PPE		-0.776138	0.315974	-1.43102		0.490199	NA	0.270223		-0.365022	-1.23276	0.109018		0.804796	NA	0.946596
Rv0743c	Rv0743c	hypothetical protein	conserved hypotheticals		-1.04764	-1.07634	-0.807398		0.223106	NA	0.44842		0.258679	-0.411049	1.36595		0.841246	0.815282	0.280686
Rv0744c	Rv0744c	putative transcriptional regulator	regulatory proteins		-1.32993	-0.887928	0.780486		0.227331	NA	0.511552		0.296197	1.58816	3.0833		0.854452	0.294455	0.0119668
Rv0745	Rv0745	conserved hypothetical protein	conserved hypotheticals		0.0571307	0.0257742	0.122983		NA	NA	NA		0.0322755	0.0570776	0.52779		NA	NA	0.6712
PE_PGRS9	Rv0746	PE_PGRS-family protein	PE/PPE		0.599888	-0.0956625	0.831279		0.697424	NA	0.614816		0.682504	0.538929	3.36888		0.699806	NA	0.01776
Rv0898c	Rv0898c	hypothetical protein	conserved hypotheticals		-0.472674	-0.228414	2.17831		0.542789	0.815894	0.000685302		3.21835	0.467188	5.42847		9.62747e-07	0.753718	1.74197e-16
vapB31	Rv0748	conserved hypothetical protein	virulence, detoxification, adaptation		-0.510988	0.0430418	-1.86895		0.388013	0.960855	0.0251597		-1.07486	-1.32254	-0.686316		0.0985524	0.136442	0.562188
vapC31	Rv0749	conserved hypothetical protein	virulence, detoxification, adaptation		-1.61328	-0.43954	-2.05231		0.0408576	0.657536	0.0377627		-1.73453	-1.66881	-1.43844		0.0516309	0.161886	0.237927
Rv0749A	Rv0749A	#N/A	conserved hypotheticals		-2.49284	-1.12387	-3.10548		0.00124084	0.252734	0.000479013		-2.16259	-0.84121	-1.342		0.0172083	0.487591	0.274898
Rv0750	Rv0750	conserved hypothetical protein	conserved hypotheticals		-1.60289	-1.33729	-0.428407		0.0385563	0.198132	0.652096		0.419486	0.612031	2.18374		0.68582	0.646856	0.0359207
mmsB	Rv0751c	methylmalmonate semialdehyde oxidoreductase	intermediary metabolism and respiration		0.704719	-0.067917	2.04298		0.315869	0.952492	0.00206462		0.732736	1.95342	3.38264		0.448508	0.0466575	0.000234648
fadE9	Rv0752c	acyl-CoA dehydrogenase	lipid metabolism		1.96016	0.201032	1.24359		0.000310537	0.790211	0.0273036		-0.0996355	0.731331	0.131282		0.91303	0.407662	0.92591
mmsA	Rv0753c	methylmalmonate semialdehyde dehydrogenase	intermediary metabolism and respiration		2.08583	0.0692128	1.69764		2.08907e-05	0.928726	0.000338414		0.382362	0.355262	0.919764		0.563545	0.706347	0.35293
PE_PGRS11	Rv0754	PE_PGRS-family protein	PE/PPE		-0.077629	-0.413685	1.31758		0.939055	0.733318	0.195439		2.97747	1.57996	3.95394		0.000495128	0.25083	0.000202497
Rv3807c	Rv3807c	possible membrane protein	cell wall and cell processes		-1.31772	-0.605511	-2.31875		0.0335198	0.435372	0.00517475		-2.29425	0.0483829	-1.34036		0.00494719	0.974385	0.255399
PPE12	Rv0755c	PPE-family protein	PE/PPE		2.61819	1.99566	1.72338		0.0168968	0.185035	0.0830068		2.06597	1.20813	-3.49945		0.0482827	0.414288	0.000245414
Rv0756c	Rv0756c	hypothetical protein	conserved hypotheticals		-1.71357	-1.35346	0.0625441		0.0132243	0.167005	0.947576		2.56115	0.869749	4.68319		3.52596e-05	0.402015	7.48863e-15
phoP	Rv0757	two-component response regulator	regulatory proteins		0.0454637	0.136833	-0.22633		0.934926	0.843241	0.679473		1.08609	0.176921	-0.135013		0.0193363	0.821614	0.851587
phoR	Rv0758	sensor histidine kinase	regulatory proteins		-1.55873	-0.896214	0.63765		0.00387295	0.20335	0.236147		1.59349	0.555113	4.62384		0.00260479	0.546267	1.36429e-21
Rv0759c	Rv0759c	conserved hypothetical protein	conserved hypotheticals		-2.49128	-1.01249	-2.16461		0.00156973	0.29793	0.0177183		-1.68488	-0.872946	0.549523		0.0736337	0.493502	0.674824
glfT2	Rv3808c	hypothetical protein	cell wall and cell processes		-1.74307	-0.801208	-2.19074		0.00319674	0.29719	0.000135458		-2.58208	-0.676144	0.164345		2.1009e-05	0.41989	0.846498
glf	Rv3809c	UDP-galactopyranose mutase	cell wall and cell processes		-2.26353	-0.870621	-3.13435		8.70086e-06	0.201686	1.78289e-09		-2.20535	-0.73248	-2.63946		2.84307e-05	0.305049	0.00788292
Rv0762c	Rv0762c	hypothetical protein	conserved hypotheticals		0.212454	-0.327269	-1.27695		0.742535	0.678128	0.132244		-0.857138	-0.785015	-0.985895		0.227781	0.41989	0.420945
Rv0763c	Rv0763c	ferredoxin for cytochrome P-450 system	intermediary metabolism and respiration		-0.54839	-0.0818654	-0.0516098		0.71258	NA	0.977912		-0.623835	-0.552332	0.407893		0.714996	NA	0.812509
cyp51	Rv0764c	possible lanosterol 14-demethylase cytochrome P450	intermediary metabolism and respiration		-0.234956	-0.579453	-0.737377		0.683702	0.409073	0.255903		0.173865	0.245721	-0.928054		0.815578	0.800565	0.434575
Rv0765c	Rv0765c	short-chain alcohol dehydrogenase family	intermediary metabolism and respiration		-0.944517	-0.870592	0.936956		0.414893	0.550383	0.443586		1.79804	2.9924	3.92082		0.146145	0.0374172	0.00164445
cyp123	Rv0766c	cytochrome p-450	intermediary metabolism and respiration		0.291833	-0.343527	-1.1948		0.639309	0.655121	0.0890211		2.06658	0.113285	0.665533		9.65904e-05	0.920419	0.451747
Rv0767c	Rv0767c	hypothetical protein	conserved hypotheticals		-0.241734	-2.12372	0.455157		0.830333	NA	0.743048		2.20361	1.07592	4.22297		0.0628162	0.577172	0.000646289
aldA	Rv0768	aldehyde dehydrogenases	intermediary metabolism and respiration		1.80787	0.877499	-0.0195657		0.00163535	0.252734	0.983513		-0.340166	0.887795	-1.91381		0.646387	0.264811	0.0856609
Rv0769	Rv0769	similar to 7-alpha-hydroxysteroid dehydrogenase	intermediary metabolism and respiration		1.19018	0.558222	-0.277091		0.0194755	0.405251	0.722455		-0.509249	0.26364	-1.90421		0.426799	0.776089	0.0827483
Rv0770	Rv0770	similar to 3-hydroxyisobutyrate dehydrogenase	intermediary metabolism and respiration		-1.36888	-0.655411	-0.714107		0.283075	NA	0.634444		0.337777	1.28855	2.628		0.852093	NA	0.0525532
Rv0771	Rv0771	probable 4-carboxymuconolactone decarboxylase	intermediary metabolism and respiration		0.343412	-0.0375943	-1.4567		0.58203	NA	0.101562		-2.5134	-0.589065	-0.958218		0.00244828	0.564981	0.434233
purD	Rv0772	phosphoribosylamine-glycine ligase	intermediary metabolism and respiration		-0.873276	-0.66763	-2.82502		0.16457	0.399379	0.00524969		-2.32555	0.338431	-0.801913		0.0128329	0.768568	0.522767
Rv3848	Rv3848	probable membrane proteinprot	cell wall and cell processes		0.232762	1.13184	-1.59441		0.60798	0.0807852	7.71905e-05		-1.15511	-0.72002	-2.01518		0.00483977	0.205473	0.00177843
Rv0774c	Rv0774c	conserved hypothetical protein	cell wall and cell processes		-0.176904	0.115616	0.0866871		0.772639	0.885216	0.91475		-0.316819	-0.427032	-0.0750845		0.672294	0.676062	0.953547
Rv0775	Rv0775	conserved hypothetical protein	conserved hypotheticals		-0.0322995	0.608755	-0.493851		0.950357	0.295696	0.453381		-1.08041	-0.721164	-1.85838		0.0517548	0.339743	0.086296
Rv0776c	Rv0776c	conserved hypothetical protein	conserved hypotheticals		-0.913277	-0.271657	1.39357		0.460033	NA	0.24426		0.16109	1.53646	2.04425		0.929934	NA	0.131199
purB	Rv0777	adenylosuccinate lyase	intermediary metabolism and respiration		-1.50833	-1.18123	-0.988934		0.0244763	0.192826	0.186405		-1.97497	0.0335326	-0.787856		0.0259897	0.982892	0.535885
eccE2	Rv3885c	hypothetical protein	cell wall and cell processes		-1.30577	-0.131006	-4.53818		0.0764934	0.90434	8.65511e-07		-2.55972	-1.41789	-3.40819		0.000480733	0.144287	0.00173182
Rv0779c	Rv0779c	conserved hypothetical protein	cell wall and cell processes		-0.409414	-1.87205	-1.00896		0.701932	NA	0.447729		0.101653	1.91398	2.71659		0.955724	0.18848	0.0287908
purC	Rv0780	phosphoribosylaminoimidazole-succinocarboxamide	intermediary metabolism and respiration		-1.45879	-0.889875	-1.17258		0.0214216	0.275446	0.108552		-2.54186	-1.14169	-1.21053		0.00365453	0.276353	0.311427
eccC2	Rv3894c	transmembrane ATP/GTP binding protein	cell wall and cell processes		-0.103081	0.210696	-1.68173		0.832493	0.712943	0.0001427		-1.40624	-0.164984	-3.04153		0.000943253	0.816752	0.000381607
Rv3901c	Rv3901c	membrane protein TM stretch	cell wall and cell processes		-0.132855	0.710443	-3.02114		0.839784	0.354721	0.000527573		-2.1096	-1.61948	-2.75505		0.000593892	0.0414636	0.00998195
emrB	Rv0783c	multidrug resistance protein	cell wall and cell processes		-0.0273093	0.221122	-0.285139		0.951841	0.666291	0.58317		-1.16559	0.479183	-0.892184		0.0103144	0.412776	0.340558
Rv0784	Rv0784	conserved hypothetical protein	conserved hypotheticals		-1.71301	-1.31187	1.57675		0.156212	NA	0.151005		-0.740606	-0.13382	0.946132		0.620284	NA	0.513894
Rv1461	Rv1461	conserved hypothetical protein	conserved hypotheticals		2.32963	2.02274	7.20928		0.0592687	0.21522	1.40187e-12		6.97274	2.98232	6.51558		1.20847e-10	0.0433317	1.00234e-10
Rv0786c	Rv0786c	conserved hypothetical protein	conserved hypotheticals		-0.234224	-0.389862	-0.444423		0.71258	0.612461	0.553474		-0.499713	0.854593	-0.566023		0.51439	0.313521	0.66234
Rv0787	Rv0787	hypothetical protein	conserved hypotheticals		-1.09409	-0.6956	-0.446146		0.0409684	0.315117	0.454785		-0.493165	-0.285308	1.28487		0.42888	0.760296	0.0489333
Rv0007	Rv0007	conserved hypothetical protein	conserved hypothetical protein		-2.24028	-1.20707	-2.96099		0.00357611	0.23159	8.0057e-05		-3.76778	-1.48763	-2.44867		2.23737e-05	0.158875	0.0318212
purQ	Rv0788	phosphoribosylformylglycinamidine synthase I	intermediary metabolism and respiration		-1.22908	-0.847894	-0.20248		0.0582871	0.306272	0.815174		-0.538611	0.899689	1.37251		0.576201	0.372813	0.220898
Rv0789c	Rv0789c	hypothetical protein	conserved hypotheticals		-1.67695	-1.11401	0.0832016		0.0283573	0.248439	0.939058		-2.29428	0.153559	1.00514		0.0395479	0.923267	0.426901
Rv0790c	Rv0790c	hypothetical protein	conserved hypotheticals		1.61294	0.730237	1.18722		0.0580948	0.509609	0.138871		0.829388	-0.4065	-1.18472		0.350692	0.768568	0.246409
Rv0791c	Rv0791c	possible monooxygenasemonoxygenase	conserved hypotheticals		1.13203	0.491502	0.888472		0.164786	0.638478	0.245724		0.677045	-0.275649	-1.5323		0.428282	0.826469	0.0943681
Rv0792c	Rv0792c	mercuric reductase/transcriptional regulator, fusion	regulatory proteins		-0.740079	-0.419308	-1.06473		0.0893419	0.441141	0.0921886		-0.0145544	-1.47363	-1.8539		0.984602	0.0404823	0.0848356
Rv0793	Rv0793	conserved hypothetical protein	intermediary metabolism and respiration		-1.55625	-0.957199	-0.126584		0.360841	NA	0.953444		0.184217	-0.0638259	2.06375		0.935201	NA	0.220874
Rv0794c	Rv0794c	dihydrolipoamide dehydrogenase	intermediary metabolism and respiration		0.40081	0.39529	1.58642		0.42641	0.530402	0.00189225		1.02235	1.27488	2.31306		0.0831324	0.0880657	0.00635109
Rv0795	Rv0795	possible IS6110 transposase	insertion seqs and phages		0.643472	-0.053577	-1.21286		0.638463	NA	0.418435		-0.0723519	0.242315	0.198919		0.971059	NA	0.910969
Rv0796	Rv0796	possible IS6110 transposase	insertion seqs and phages		-0.398728	-0.303302	-0.275697		0.635993	NA	0.817342		-0.75696	0.278569	-0.0652815		0.481952	NA	0.965662
mtc28	Rv0040c	conserved hypothetical protein	conserved hypothetical protein		-0.152047	0.238199	-1.80306		0.846129	0.804934	0.00659029		-2.28415	-1.34037	0.258289		0.000738151	0.144022	0.756726
Rv0760c	Rv0760c	conserved hypothetical protein	conserved hypothetical protein		0.44751	0.272889	-1.42801		0.425915	0.701739	0.00658401		-2.62095	0.383507	-4.43086		5.28427e-07	0.636406	1.24617e-05
Rv0799c	Rv0799c	conserved hypothetical protein	conserved hypothetical protein		-2.25205	-0.976777	-4.51449		0.000791349	0.255339	4.05094e-07		-2.09982	-0.568734	-1.1865		0.00338464	0.582958	0.290148
pepC	Rv0800	aminopeptidase I	intermediary metabolism and respiration		-1.0899	-0.424975	0.764518		0.367509	NA	0.561533		0.87193	0.174407	1.68438		0.536589	NA	0.222872
Rv0801	Rv0801	hypothetical protein	conserved hypotheticals		-1.43738	-2.04732	-0.664944		0.0739736	NA	0.530881		-0.410404	0.413291	1.80474		0.736386	0.78416	0.124447
Rv0802c	Rv0802c	acetyltransferase	intermediary metabolism and respiration		-0.74244	-0.875333	-0.180294		0.39104	0.417525	0.874257		-1.64441	0.250475	-0.209253		0.125837	0.872519	0.891879
purL	Rv0803	phosphoribosylformylglycinamidine synthase II	intermediary metabolism and respiration		-1.06907	-0.820128	-2.21716		0.108722	0.334548	0.0133386		-0.800315	0.266436	0.41784		0.33146	0.818941	0.741728
Rv0804	Rv0804	conserved hypothetical protein	conserved hypotheticals		-0.389901	-0.0942963	0.259261		0.785627	NA	0.882214		0.532029	2.10171	3.05297		0.773077	NA	0.0280264
Rv0805	Rv0805	conserved hypothetical protein	intermediary metabolism and respiration		-0.521423	0.610887	0.418507		0.392623	0.418106	0.476671		-2.22116	-1.33279	-1.78753		9.31803e-05	0.0758695	0.0238901
cpsY	Rv0806c	probable UDP-glucose-4-epimerase	cell wall and cell processes		0.204349	-0.106745	-1.31587		0.772639	0.912261	0.0239827		-2.61853	-0.580165	-4.26032		1.02007e-05	0.525651	1.06272e-06
Rv0807	Rv0807	conserved hypothetical protein	conserved hypotheticals		-1.2013	-0.316603	0.925023		0.402599	NA	0.541814		1.12197	0.277737	3.17509		0.458698	NA	0.0208748
purF	Rv0808	amidophosphoribosyltransferase	intermediary metabolism and respiration		-1.26696	-1.29166	0.316439		0.00902229	0.0854322	0.537928		2.42396	1.10557	4.85349		6.05796e-08	0.0996333	1.56943e-31
purM	Rv0809	5'-phosphoribosyl-5-aminoimidazole synthase	intermediary metabolism and respiration		-0.652017	0.30718	-0.376391		0.187527	0.626436	0.445586		1.71347	-1.38192	1.45626		8.84953e-05	0.0231055	0.000814466
Rv0810c	Rv0810c	hypothetical protein	conserved hypotheticals		-1.59269	-0.628444	0.273357		0.00713214	0.410357	0.658355		2.09332	-0.731803	3.37137		8.4108e-05	0.378769	2.27574e-12
Rv0811c	Rv0811c	conserved hypothetical protein	conserved hypotheticals		-1.28024	-0.889233	0.32654		0.0353597	0.258611	0.627999		0.971651	-0.414407	2.17532		0.114017	0.70269	0.0011432
Rv0812	Rv0812	aminodeoxychorismate lyase	intermediary metabolism and respiration		-2.64898	-1.08421	-0.840334		0.0013135	0.266458	0.363366		-1.90735	-0.0477454	0.376741		0.0591537	0.978932	0.785517
Rv0813c	Rv0813c	conserved hypothetical protein	conserved hypotheticals		-2.59644	-1.25792	-1.09663		0.000972675	0.205135	0.188801		0.606922	0.814684	1.85473		0.504689	0.483766	0.070493
sseC2	Rv0814c	thiosulfate sulfurtransferase	intermediary metabolism and respiration		-2.49158	-0.232026	-2.78537		0.000900125	0.818053	7.40334e-05		-1.47152	-2.54206	-1.24199		0.0422944	0.0062118	0.160822
Rv0822c	Rv0822c	conserved hypothetical protein	conserved hypothetical protein		0.693951	0.871065	-2.14207		0.277805	0.288582	0.000221812		-3.09352	-0.700365	-4.71524		8.18662e-08	0.410641	6.48857e-07
thiX	Rv0816c	equivalent to M. leprae ThiX	intermediary metabolism and respiration		-0.410389	-0.55285	-0.687644		0.546572	NA	0.453381		-0.978397	0.4008	0.358743		0.282889	0.741128	0.790481
Rv0817c	Rv0817c	probable exported protein	cell wall and cell processes		-0.608962	-0.595256	-0.805302		0.524798	NA	0.483345		-2.78243	0.0161833	-0.221435		0.0187648	NA	0.886919
Rv0818	Rv0818	two-component response regulator	regulatory proteins		-0.273826	0.337033	0.55334		0.624543	0.612461	0.315277		1.16605	-0.463127	2.79313		0.0209314	0.602864	4.21185e-08
mshD	Rv0819	conserved hypothetical protein	intermediary metabolism and respiration		-0.812528	-0.409238	-1.09092		0.0568474	0.444226	0.0818676		-2.88915	-0.5958	0.71498		5.17575e-05	0.412776	0.403741
Rv0830	Rv0830	conserved hypothetical protein	conserved hypothetical protein		-1.36128	-0.414729	-2.67713		0.0255605	0.59996	2.8037e-05		-3.84304	-1.20469	-3.17973		1.06795e-07	0.145452	0.00268181
phoY2	Rv0821c	phosphate transport system regulator	cell wall and cell processes		-0.347951	-0.386306	0.195179		0.379695	0.432993	0.645541		-1.8213	-0.266783	0.712244		1.34648e-05	0.676849	0.17164
Rv0831c	Rv0831c	conserved hypothetical protein	conserved hypothetical protein		-0.120105	0.038924	-3.02316		0.813117	0.956167	9.43182e-14		-4.16744	-1.1926	-5.98481		1.04121e-21	0.0317795	3.44787e-10
Rv0823c	Rv0823c	transcriptional regulator (NifR3/Smm1 family)	regulatory proteins		-1.1717	-0.77692	-0.577259		0.11036	0.407212	0.43956		0.0598345	0.787444	1.99442		0.954576	0.429994	0.00301724
desA1	Rv0824c	acyl-[ACP] desaturase	lipid metabolism		-1.96753	-0.852638	-3.262		0.00162202	0.29719	3.25622e-10		-0.76447	-1.4225	-0.889764		0.224981	0.0595362	0.131929
Rv0825c	Rv0825c	conserved hypothetical protein	conserved hypotheticals		-1.13455	-0.194085	-1.10908		0.014388	0.748389	0.0293227		-3.71549	1.06765	-1.2197		1.50012e-07	0.064753	0.229537
Rv0826	Rv0826	conserved hypothetical protein	conserved hypotheticals		1.3599	1.39079	0.397784		0.0255605	0.124009	0.705173		1.35702	1.4039	2.36703		0.0290556	0.0881745	0.00416155
Rv1462	Rv1462	conserved hypothetical protein	conserved hypotheticals		1.96181	1.01701	5.53494		0.00830227	0.299552	3.82849e-21		6.46921	1.92708	7.66936		1.01559e-23	0.0371794	3.64511e-40
Rv0828c	Rv0828c	conserved hypothetical protein	intermediary metabolism and respiration		-0.585952	-0.52476	-1.70027		0.65006	NA	0.217085		-0.548532	-1.19524	0.512362		0.730894	NA	0.747981
Rv0829	Rv0829	probable transposase fragment, highly similarsim	insertion seqs and phages		0.980409	1.33535	1.43954		0.214639	0.200819	0.0659559		-1.45064	1.50147	-0.38748		0.106012	0.130055	0.780154
Rv1513	Rv1513	conserved hypothetical protein	conserved hypothetical protein		-1.07083	-0.411334	-2.31589		0.0120244	0.451672	4.36756e-06		-2.23061	-0.682376	-1.9344		4.26456e-06	0.275466	0.0424931
Rv1515c	Rv1515c	conserved hypothetical protein	conserved hypothetical protein		-0.74802	0.0726521	-2.58584		0.217002	0.934714	2.82672e-05		-4.09259	-0.301477	-4.24806		1.16404e-10	0.752382	3.6887e-05
PE_PGRS12	Rv0832	PE_PGRS-family protein	PE/PPE		-2.486	-1.22069	-1.40521		0.0259667	NA	0.266405		0.211344	-0.0150883	1.34994		0.896243	0.99541	0.317431
PE_PGRS13	Rv0833	PE_PGRS-family protein	PE/PPE		0.767974	0.649973	3.6998		0.389174	0.570024	3.38819e-07		1.90559	2.52474	4.93955		0.0347102	0.0218301	8.75063e-09
Rv1466	Rv1466	conserved hypothetical protein	conserved hypotheticals		-1.12584	-1.51554	4.1116		0.182572	0.188337	1.5561e-10		5.2655	2.60259	8.3874		3.87381e-13	0.0117588	5.65721e-38
lpqQ	Rv0835	lipoprotein	cell wall and cell processes		-0.332958	0.337154	-1.48536		0.607001	0.663459	0.034351		-2.62623	-1.43838	-2.44523		0.000262833	0.104379	0.024945
Rv0836c	Rv0836c	hypothetical protein	conserved hypotheticals		-0.232851	-1.61979	1.79543		0.836024	NA	0.0846962		2.83694	3.15123	4.73811		0.014883	NA	0.000154812
Rv0837c	Rv0837c	hypothetical protein	conserved hypotheticals		1.32542	0.573194	0.747007		0.0309286	0.477023	0.337232		0.932268	0.579863	0.229293		0.149383	0.552301	0.86521
lpqR	Rv0838	lipoprotein	cell wall and cell processes		0.803786	0.79961	-1.74282		0.278741	0.396454	0.0749891		-1.74077	-1.35872	-3.03598		0.0178596	0.169039	0.00569051
Rv0839	Rv0839	conserved hypothetical protein	conserved hypotheticals		-2.37359	-1.2808	-1.30364		0.0082491	0.266458	0.160996		-1.0754	-0.11525	-0.138906		0.29018	0.94923	0.927284
pip	Rv0840c	probable proline iminopeptidase	intermediary metabolism and respiration		-2.60986	-1.2151	-3.33719		0.00288801	0.277387	0.00108023		-2.21383	-1.5544	-0.746365		0.0219834	0.226442	0.5812
Rv0841	Rv0841	#N/A	cell wall and cell processes		-0.974067	-1.60874	-0.356375		0.247856	0.178779	0.765039		-0.531346	0.819209	0.601172		0.656045	0.529402	0.660188
Rv0842	Rv0842	Unknown integral membrane protein	cell wall and cell processes		-0.676189	-0.660771	-0.197801		0.250996	0.37541	0.769622		0.723866	-0.537011	1.15571		0.232464	0.565587	0.114001
Rv0843	Rv0843	similar to various dehydrogenases	intermediary metabolism and respiration		-2.31737	-1.39656	-0.0241105		0.0215054	0.268642	0.985784		-0.459302	-0.138914	1.04265		0.752092	0.949949	0.447304
narL	Rv0844c	two-component response regulator	regulatory proteins		-0.838695	-0.480182	0.854616		0.262986	0.605927	0.286036		-1.63972	1.56889	0.9859		0.160948	0.136533	0.4391
Rv1572c	Rv1572c	conserved hypothetical protein	conserved hypothetical protein		-0.619619	0.0805522	-3.53762		0.291903	0.923886	0.000561362		-5.42938	-1.63756	-2.76216		6.18468e-08	0.0433317	0.00904634
Rv0846c	Rv0846c	similar to several L-ascorbate oxidases	intermediary metabolism and respiration		-0.80132	-0.346322	-0.61876		0.239722	0.685067	0.482231		0.581042	0.912952	0.680808		0.478492	0.364016	0.596004
lpqS	Rv0847	lipoprotein	cell wall and cell processes		-0.416341	-0.748133	1.32779		0.703809	0.589805	0.240228		3.23351	-0.0286894	5.55466		0.000251269	0.99235	5.39842e-10
cysK2	Rv0848	putative cysteine synthase	intermediary metabolism and respiration		1.02377	0.223154	1.56225		0.170922	0.831354	0.0444953		1.71693	-0.0168219	2.20919		0.0166741	0.992895	0.0177827
Rv0849	Rv0849	possible quinolone efflux pump	cell wall and cell processes		-0.676585	-0.132717	-1.42494		0.417385	NA	0.214483		-1.62213	-0.750622	-0.193198		0.125467	0.606974	0.896394
Rv0850	Rv0850	transposase fragment	insertion seqs and phages		0.114822	1.03786	-0.904567		0.865256	0.198132	0.266551		-3.12405	-0.105339	-2.4051		6.16246e-05	0.928723	0.0273095
Rv0851c	Rv0851c	Short-chain dehydrogenases/reductase	intermediary metabolism and respiration		-0.926791	0.015604	-0.91021		0.376356	NA	0.491445		-2.33937	-0.175493	0.233286		0.0584976	NA	0.882493
Rv1639c	Rv1639c	conserved hypothetical protein	conserved hypothetical protein		-1.75056	-0.79995	-2.45359		0.0154268	0.395455	0.000122251		-1.86719	0.152025	-0.642116		0.00743679	0.903215	0.453254
pdc	Rv0853c	pyruvate (or indolepyruvate) decarboxylase	intermediary metabolism and respiration		-0.475564	0.10048	-0.57523		0.424483	0.905412	0.39177		-2.37509	-1.22471	-0.888787		0.000599509	0.152636	0.434377
Rv1645c	Rv1645c	conserved hypothetical protein	conserved hypothetical protein		-0.835754	-0.110997	-3.74543		0.219985	0.911318	1.04894e-06		-3.68731	-1.03119	-3.57372		2.67804e-07	0.254796	0.000785007
far	Rv0855	fatty acyl-CoA racemase	lipid metabolism		-0.610157	-1.018	-0.319834		0.457602	0.333709	0.792557		0.388654	1.55559	2.90625		0.769963	0.213357	0.0101721
Rv1682	Rv1682	conserved hypothetical protein	conserved hypothetical protein		-3.00588	-1.5579	-3.62172		0.000170258	0.164569	2.06837e-05		-3.54905	-2.21589	-1.73135		3.07381e-05	0.0344792	0.126326
Rv0857	Rv0857	conserved hypothetical protein	conserved hypotheticals		-1.86364	-1.10757	-1.3357		0.00570225	0.211094	0.0462431		-0.387041	-0.843839	0.489987		0.635378	0.403391	0.617919
dapC	Rv0858c	possible aminotransferase	intermediary metabolism and respiration		-1.31931	-0.944028	-0.62941		0.0677664	0.29793	0.531869		0.15656	0.87014	2.46424		0.903601	0.487591	0.0241444
fadA	Rv0859	[beta] oxidation complex, subunit (acetyl-CoA	lipid metabolism		0.415228	0.813055	1.24556		0.565432	0.354721	0.0359735		-1.64059	-0.824754	-0.454443		0.00999637	0.362522	0.529445
fadB	Rv0860	hypothetical protein	lipid metabolism		-1.20184	-1.23515	0.742715		0.038652	0.141463	0.161575		0.72429	-0.54791	2.85866		0.220866	0.520731	3.64349e-09
ercc3	Rv0861c	probable DNA helicase	information pathways		0.282629	-0.0906233	-1.59816		0.62211	0.90922	0.00527465		-0.661437	-0.79558	-3.25166		0.243365	0.286292	0.00172246
Rv0862c	Rv0862c	conserved hypothetical protein	conserved hypotheticals		0.967033	-0.215814	0.232266		0.125691	0.806181	0.804031		-1.54558	0.859662	-0.149794		0.063102	0.348009	0.917364
Rv0863	Rv0863	conserved hypothetical protein	conserved hypotheticals		-2.37579	-1.2061	-1.32009		0.000415729	0.178779	0.0525362		1.38166	-0.292455	3.47897		0.0355825	0.815452	4.25272e-08
moaC2	Rv0864	molybdenum cofactor biosynthesis, protein C	intermediary metabolism and respiration		-1.83643	-1.11327	-0.721353		0.00165331	0.17089	0.250472		1.39023	0.305143	2.55675		0.0135732	0.7716	5.40848e-05
mog	Rv0865	molybdopterin biosynthesis	intermediary metabolism and respiration		-0.763474	-0.967594	0.348415		0.25131	0.266458	0.705729		1.89502	0.399485	1.60774		0.00347606	0.774398	0.165454
moaE2	Rv0866	molybdopterin-converting factor subunit 2	intermediary metabolism and respiration		-1.92353	-1.74132	-3.14757		0.00533328	0.0938831	0.00261233		-0.933899	0.237139	1.61335		0.350236	0.862417	0.147736
rpfA	Rv0867c	probable exported protein	cell wall and cell processes		-1.38353	-0.858271	-2.01324		0.0384883	0.317185	0.0108472		-3.66446	-2.02592	-1.38246		4.46069e-06	0.0262147	0.205152
moaD2	Rv0868c	molybdopterin converting factor subunit 1	intermediary metabolism and respiration		-0.990471	-0.666902	-0.946403		0.101619	0.388377	0.171467		-2.25517	-0.491279	-0.673969		0.00497457	0.64583	0.595006
moaA2	Rv0869c	molybdenum cofactor biosynthesis, protein A	intermediary metabolism and respiration		-0.906177	-1.52843	1.29997		0.234734	0.161807	0.05533		1.22019	2.14023	3.72417		0.131517	0.0246068	8.40992e-07
Rv0870c	Rv0870c	unknown hydrophobic protein	cell wall and cell processes		-2.85547	-2.0921	-1.81792		1.93788e-05	0.0264455	0.00307064		-0.610935	0.506227	-0.470409		0.45466	0.639804	0.719331
cspB	Rv0871	probable cold shock protein	virulence, detoxification, adaptation		-2.30608	-1.51533	-0.89117		0.000957587	0.131589	0.223742		-0.139438	0.768535	1.98013		0.898571	0.474121	0.0328132
PE_PGRS15	Rv0872c	PE_PGRS-family protein	PE/PPE		-0.803661	-0.8529	0.435159		0.270492	0.355792	0.557578		2.14678	0.674587	3.95281		0.00128394	0.537483	2.43352e-10
fadE10	Rv0873	acyl-CoA dehydrogenase	lipid metabolism		0.0323977	-0.584994	0.451821		0.947712	0.302394	0.289652		0.881667	0.566987	0.479527		0.0374469	0.345454	0.450775
Rv1993c	Rv1993c	conserved hypothetical protein	conserved hypotheticals		0.823567	0.753362	3.23786		0.457752	0.590363	0.00107771		5.48935	2.36671	7.76827		9.63707e-08	0.179298	1.24905e-13
Rv0875c	Rv0875c	possible exported protein	cell wall and cell processes		-1.36422	-1.74757	-0.894134		0.113463	NA	0.419471		0.967712	1.17572	3.16414		0.35615	0.385462	0.00308939
Rv0876c	Rv0876c	possible membrane protein	cell wall and cell processes		-0.00754322	-0.257336	-0.0772495		0.987777	0.64409	0.893459		1.64659	-1.11014	1.10398		1.88529e-05	0.0601487	0.0279613
Rv0877	Rv0877	conserved hypothetical protein	conserved hypotheticals		1.81672	1.37446	1.58587		0.00253888	0.125233	0.00332489		0.522715	1.15792	-0.829486		0.420647	0.129112	0.334275
PPE13	Rv0878c	PPE-family protein	PE/PPE		2.2928	1.78716	2.42239		0.00902229	0.161807	0.00123867		-0.917152	1.3376	-2.88541		0.315056	0.24026	0.00172494
Rv0879c	Rv0879c	hypothetical protein	cell wall and cell processes		-2.05531	-0.988781	0.308136		0.0333314	NA	0.792557		-1.09786	2.17709	1.51512		0.40676	0.058729	0.230659
Rv0880	Rv0880	conserved hypothetical protein	regulatory proteins		-0.704853	-1.02059	-0.676662		0.529123	NA	0.628825		-0.298575	0.00608427	2.28864		0.861226	NA	0.0745013
Rv0881	Rv0881	possible rRNA methyltransferase	intermediary metabolism and respiration		-1.84941	-1.48732	-1.65265		0.117075	NA	0.208703		-0.342499	2.07485	1.52504		0.844715	NA	0.277832
Rv0882	Rv0882	unknown hydrophobic protein	cell wall and cell processes		-0.214383	-1.04781	1.70778		0.881605	NA	0.182585		-0.461409	0.695119	1.98477		0.799839	NA	0.162391
Rv0883c	Rv0883c	conserved hypothetical protein	conserved hypotheticals		-1.77626	-1.68523	-1.37442		0.00760165	0.0938831	0.0692918		-1.86418	-0.448231	1.10275		0.0207406	0.702124	0.244533
serC	Rv0884c	phosphoserine aminotransferase	intermediary metabolism and respiration		-1.18767	-1.31109	1.15048		0.0715831	0.167005	0.0638592		0.187708	1.12942	1.8906		0.864641	0.264203	0.0805692
Rv0885	Rv0885	unknown transmembrane protein	conserved hypotheticals		0.927489	0.347368	0.499345		0.112061	0.644529	0.380496		0.663085	-0.954171	-0.434043		0.259791	0.212913	0.534014
fprB	Rv0886	ferredoxin, ferredoxin-NADP reductase	intermediary metabolism and respiration		0.907014	0.251918	1.47529		0.198785	0.789683	0.0196898		0.297631	-0.0362999	1.14605		0.72835	0.981775	0.155402
Rv0887c	Rv0887c	hypothetical protein	conserved hypotheticals		0.0778843	-0.252491	2.17112		0.951095	NA	0.0406544		0.338571	0.154955	1.14448		0.832073	NA	0.423396
Rv2807	Rv2807	conserved hypothetical protein	conserved hypothetical protein		-1.58451	0.0903855	-3.0855		0.0602299	NA	0.00582227		-3.43954	-1.10266	-0.175776		0.00218277	0.412274	0.908151
citA	Rv0889c	citrate synthase 2	intermediary metabolism and respiration		-1.16973	-0.922947	0.423347		0.132836	0.351519	0.617196		1.95738	1.21297	4.33857		0.00742978	0.255091	1.82048e-10
nudC	Rv3199c	conserved hypothetical protein	conserved hypothetical protein		-1.77978	-0.480779	-3.18418		0.00131712	0.491941	2.37045e-06		-4.75372	-0.924609	-1.76616		4.68127e-09	0.232773	0.0779169
tgs3	Rv3234c	conserved hypothetical protein	conserved hypothetical protein		-0.348381	0.130382	-2.66525		0.455709	0.831354	2.14792e-05		-2.83742	0.654577	-2.29594		3.54304e-07	0.281117	0.0261852
Rv3242c	Rv3242c	conserved hypothetical protein	conserved hypothetical protein		1.18986	0.693318	-1.5448		0.00555027	0.226346	0.000605567		-1.97776	-1.2193	-3.31998		1.38485e-06	0.0234628	2.46054e-05
accE5	Rv3281	conserved hypothetical protein	conserved hypothetical protein		-0.262106	0.542787	-4.11794		0.560605	0.317317	5.86699e-09		-4.07162	-0.982173	-3.81843		7.16119e-13	0.0853968	0.000136545
Rv3282	Rv3282	conserved hypothetical protein	conserved hypothetical protein		-0.059089	0.74665	-2.7485		0.940289	0.410594	1.22971e-05		-1.89612	-0.823827	-2.94514		0.00395759	0.386488	0.000183261
Rv0895	Rv0895	conserved hypothetical protein	lipid metabolism		-1.41786	-1.30008	-0.892828		0.267812	NA	0.54357		-0.552931	0.583374	1.92889		0.742344	NA	0.166736
gltA2	Rv0896	citrate synthase 1	intermediary metabolism and respiration		-0.429162	0.139821	-1.07748		0.347884	0.816303	0.00685881		-0.665977	-0.542391	-0.871754		0.132284	0.368001	0.0875438
Rv0897c	Rv0897c	possible oxidoreductase	intermediary metabolism and respiration		-0.830879	-0.719964	0.953486		0.198379	0.37794	0.132244		1.29165	0.837115	3.63677		0.0482553	0.391513	2.24869e-08
Rv1995	Rv1995	hypothetical protein	conserved hypotheticals		1.85011	1.11424	4.14299		0.0342668	0.331233	1.01586e-08		5.7151	1.34171	2.69391		3.97573e-14	0.251011	0.00151466
Rv3311	Rv3311	conserved hypothetical protein	conserved hypothetical protein		0.359608	-0.11138	-3.00195		0.361955	0.834232	9.31231e-11		-3.7282	-0.349303	-3.69256		8.1751e-16	0.544977	0.00011667
Rv3435c	Rv3435c	conserved hypothetical protein	conserved hypothetical protein		-1.62505	-0.29668	-4.44414		0.00460736	0.690718	9.23521e-09		-3.9283	-1.35179	-3.88797		1.54015e-09	0.0663654	0.000164697
Rv0901	Rv0901	conserved hypothetical protein	cell wall and cell processes		-1.40741	-0.98623	-0.920124		0.0456358	0.272187	0.309258		-1.03794	-0.00429715	1.19906		0.278443	0.998077	0.305974
prrB	Rv0902c	sensor histidine kinase	regulatory proteins		-0.784974	-0.574341	1.23712		0.154216	0.407212	0.0155918		0.834481	0.633069	3.79901		0.162982	0.469375	1.58672e-12
prrA	Rv0903c	two-component response regulator	regulatory proteins		-1.1559	-0.879557	1.13398		0.0653806	0.277387	0.0520984		1.63309	0.953628	3.64958		0.00873694	0.313521	2.36759e-08
accD3	Rv0904c	acetyl/propionyl CoA carboxylase [beta] subunit	lipid metabolism		-0.931098	-0.384572	-0.559742		0.245176	0.701739	0.59604		-0.88472	0.820866	1.33114		0.391746	0.487746	0.262372
echA6	Rv0905	enoyl-CoA hydratase/isomerase superfamily (aka	lipid metabolism		-1.47305	-1.20255	-0.653869		0.0135958	0.161807	0.350525		0.77162	0.10775	2.28884		0.242485	0.933775	0.00198289
Rv0906	Rv0906	probable membrane protein	conserved hypotheticals		-0.892982	-1.12256	1.34311		0.142726	0.178922	0.0154215		1.39223	0.529774	3.21059		0.0336856	0.647462	2.42076e-05
espC	Rv3615c	conserved hypothetical protein	conserved hypothetical protein		-0.555821	-0.0651416	-1.47025		0.380334	0.944747	0.00705058		-1.86619	-0.330383	-0.452986		0.00119178	0.7337	0.513775
ctpE	Rv0908	probable cation transport ATPase	cell wall and cell processes		0.592699	0.291899	-1.00193		0.159414	0.592217	0.0251078		-2.76979	-0.758497	-2.85379		4.64988e-10	0.178737	0.0013216
Rv3688c	Rv3688c	conserved hypothetical protein	conserved hypothetical protein		0.532008	0.517191	-1.98525		0.266773	0.394004	7.25115e-05		-3.24394	-0.625955	-4.39875		5.13159e-11	0.329842	1.08279e-05
Rv3719	Rv3719	conserved hypothetical protein	conserved hypothetical protein		-0.534836	-0.169682	-2.04605		0.165765	0.731583	2.55738e-05		-2.60377	-0.883757	-3.13732		4.58369e-08	0.110231	0.00187556
mutT4	Rv3908	conserved hypothetical protein	conserved hypothetical protein		0.221273	0.26015	-1.51817		0.629114	0.638478	0.00563732		-2.03726	-0.50979	-2.0903		4.88788e-05	0.44327	0.0430399
Rv0912	Rv0912	conserved hypothetical protein	cell wall and cell processes		-1.81262	-2.12944	-2.00737		0.0353342	NA	0.0737489		-0.61615	1.09713	1.26388		0.655594	NA	0.323562
Rv0913c	Rv0913c	probable dioxygenase	intermediary metabolism and respiration		0.732148	-0.21487	-1.69281		0.0837465	0.699731	3.0654e-05		-0.627184	-0.0212979	-2.31817		0.144616	0.981775	0.00100221
Rv0914c	Rv0914c	lipid transfer protein	lipid metabolism		1.48389	0.638497	-0.337925		0.000208537	0.231849	0.534946		-0.433711	-0.370743	-1.03415		0.345761	0.565171	0.220774
PPE14	Rv0915c	PPE-family protein	PE/PPE		1.15269	0.659581	1.09517		0.0840329	0.4488	0.160996		1.98544	1.12598	1.1402		0.0019101	0.244566	0.324093
PE7	Rv0916c	PE-family protein	PE/PPE		0.906627	0.921054	0.904046		0.292792	0.397915	0.369335		-0.0639667	1.165	0.267398		0.96279	0.318257	0.859053
Rv3695	Rv3695	conserved hypothetical protein	conserved hypothetical protein		-0.680201	-0.304784	-2.88117		0.208761	0.658782	3.19204e-06		-2.84768	-1.16676	-2.80694		7.30525e-07	0.104264	0.00598638
Rv0918	Rv0918	conserved hypothetical protein	conserved hypotheticals		0.0881892	0.056088	0.699564		0.936899	NA	0.59604		1.08777	-0.167802	2.55916		0.301694	NA	0.030472
Rv0106	Rv0106	conserved hypothetical protein	conserved hypotheticals		-0.289804	0.60111	-2.8345		0.717038	0.529795	0.00697		-3.88306	-0.383514	-1.69401		3.03237e-05	0.757475	0.152409
Rv0163	Rv0163	probable dehydrogenase	conserved hypotheticals		-2.46995	-0.855841	-3.46922		0.00212545	0.389247	0.000941636		-2.80781	-0.831256	-1.4759		0.00393494	0.499617	0.225326
Rv0921	Rv0921	resolvase	insertion seqs and phages		0.506427	0.218643	-0.553413		0.611973	NA	0.687313		-2.71382	-1.18302	-0.150307		0.0227818	NA	0.923529
Rv0922	Rv0922	transposase	insertion seqs and phages		-0.267641	-0.374422	0.757133		0.667335	0.620765	0.182434		2.24018	0.744337	3.63401		2.56742e-05	0.378769	3.29575e-12
Rv0923c	Rv0923c	hypothetical protein	conserved hypotheticals		-2.10735	-1.44598	-0.751127		0.00890917	0.178779	0.431184		-0.589851	0.357191	2.75999		0.585937	0.805731	0.00212275
mntH	Rv0924c	transmembrane protein belonging to Nramp family	cell wall and cell processes		-1.11717	-0.482764	-4.24164		0.133375	0.609517	6.06593e-05		-2.0296	-1.11951	-1.23508		0.01437	0.309271	0.314374
TB18.5	Rv0164	conserved hypothetical protein	conserved hypotheticals		1.22904	0.617376	-1.75881		0.0507409	0.446568	0.00342722		-3.89832	0.134193	-4.98539		1.16404e-10	0.900836	1.17999e-06
Rv0926c	Rv0926c	conserved hypothetical protein	conserved hypotheticals		-0.959081	-0.373375	-1.96688		0.148774	0.657227	0.0190629		-2.22895	-0.560271	-1.53906		0.00744431	0.617475	0.187287
Rv0927c	Rv0927c	short-chain alcohol dehydrogenase family	intermediary metabolism and respiration		-1.18842	-0.403262	-1.01687		0.235838	NA	0.391401		-2.2087	-1.66101	-0.289656		0.065275	NA	0.851963
pstS3	Rv0928	PstS component of phosphate uptake	cell wall and cell processes		0.0579711	0.108056	-1.45824		0.903069	0.853357	0.0195595		-0.889777	0.352004	-0.838362		0.0784299	0.612893	0.442762
pstC2	Rv0929	membrane-bound component of phosphate transport	cell wall and cell processes		-0.875938	-0.931244	-1.14178		0.20961	0.29793	0.200882		-0.562682	0.0687719	0.789671		0.54789	0.965807	0.52319
pstA1	Rv0930	PstA component of phosphate uptake	cell wall and cell processes		-2.21168	-1.64686	-0.946693		0.0011854	0.100578	0.176839		-1.16966	0.101674	0.544526		0.137222	0.941566	0.630346
pknD	Rv0931c	serine-threonine protein kinase	regulatory proteins		0.798665	0.577432	-0.556401		0.0521673	0.285715	0.145785		-0.144154	-0.472342	-0.931187		0.778892	0.398113	0.026372
pstS2	Rv0932c	PstS component of phosphate uptake	cell wall and cell processes		0.3461	0.335103	-0.975215		0.459701	0.570024	0.0117096		-0.177757	-0.578273	-1.79756		0.740772	0.324306	7.69956e-06
Rv0177	Rv0177	conserved hypothetical protein	conserved hypotheticals		-0.382258	0.0633871	-3.68943		0.506362	0.938073	1.87759e-13		-3.27064	-0.0963699	-5.09925		2.92129e-11	0.920672	9.68579e-10
Rv0181c	Rv0181c	conserved hypothetical protein	conserved hypotheticals		0.49755	0.418185	-2.19515		0.381346	0.564025	9.28789e-05		-2.93952	-0.645676	-4.68064		3.44398e-08	0.391735	3.87057e-06
pstC1	Rv0935	PstC component of phosphate uptake	cell wall and cell processes		-1.58541	-1.09596	-2.19597		0.0132909	0.203797	0.00205071		-1.45085	0.401418	0.310133		0.0379761	0.698113	0.76533
pstA2	Rv0936	PstA component of phosphate uptake	cell wall and cell processes		1.47023	1.01738	-1.45338		0.0845527	0.354721	0.0622947		-2.35617	-0.0271445	-5.5693		0.00274356	0.988361	2.1203e-07
Rv0192	Rv0192	conserved hypothetical protein	conserved hypotheticals		-1.86384	-0.903651	-1.7515		0.000187122	0.178779	0.00107771		-2.63957	-0.817941	-1.79772		1.44698e-05	0.261835	0.0911143
ligD	Rv0938	conserved hypothetical protein	information pathways		-0.436126	-0.618315	0.396188		0.435004	0.374933	0.482173		0.846076	0.430577	2.26773		0.129052	0.618478	6.25858e-05
Rv0939	Rv0939	probable dehydrase	intermediary metabolism and respiration		-0.605187	-0.900476	0.702595		0.341969	0.267159	0.247552		1.4582	1.23567	3.31089		0.0179305	0.144369	8.63816e-08
Rv0940c	Rv0940c	probable monooxygenase	intermediary metabolism and respiration		-0.529778	-0.206781	-1.80857		0.373524	0.789683	0.00419446		1.26312	-0.892368	0.397751		0.0203107	0.280712	0.635904
Rv0941c	Rv0941c	hypothetical protein	conserved hypotheticals		-0.905036	-0.59314	-0.693427		0.112061	0.40851	0.336849		0.80046	-0.997751	2.5734		0.178043	0.299711	3.89348e-05
Rv0942	Rv0942	hypothetical protein	conserved hypotheticals		-1.62736	-0.62389	-1.65632		0.0431112	0.550445	0.047973		1.51969	-0.394347	0.0779714		0.0503189	0.781252	0.954673
Rv0943c	Rv0943c	probable monooxygenase	intermediary metabolism and respiration		-1.04809	0.0372668	0.436312		NA	NA	0.812811		-0.113807	0.0489987	2.09751		0.960215	NA	0.1782
Rv0944	Rv0944	possible formamidopyrimidine-DNA glycosylase	information pathways		-1.56825	-0.730143	-0.349041		0.274865	NA	0.846415		0.271248	0.585988	1.3043		0.890494	NA	0.404434
Rv0945	Rv0945	ketoacyl reductase	intermediary metabolism and respiration		-0.774288	-0.523662	-0.811204		0.32007	0.594568	0.394238		-1.17174	-0.0350224	1.49524		0.226698	0.984978	0.162823
pgi	Rv0946c	glucose-6-phosphate isomerase	intermediary metabolism and respiration		0.264382	0.171203	-0.796814		0.580545	0.776263	0.222584		-0.731793	-0.627028	0.717205		0.216358	0.44097	0.441734
Rv0193c	Rv0193c	hypothetical protein	conserved hypotheticals		-0.499598	-0.731572	-3.97075		0.359077	0.292954	4.5353e-06		-3.1701	-0.936859	-2.78685		2.24488e-06	0.226442	0.00808264
Rv0250c	Rv0250c	hypothetical protein	conserved hypotheticals		0.539838	0.142218	-2.78564		0.298456	0.842082	6.99628e-09		-3.99254	-0.101421	-3.18602		1.24005e-15	0.908889	8.32461e-06
uvrD1	Rv0949	DNA-dependent ATPase I and helicase II	information pathways		-1.43359	-0.597395	-1.04969		0.0169605	0.434988	0.0852137		-0.475646	-0.515572	0.68917		0.49306	0.586667	0.39332
Rv0268c	Rv0268c	hypothetical protein	conserved hypotheticals		-1.42858	-0.527612	-1.64155		0.00139622	0.354721	0.000718064		-1.48102	0.168583	0.0239576		0.00255164	0.821614	0.983322
sucC	Rv0951	succinyl-CoA synthase [beta] chain	intermediary metabolism and respiration		-0.114293	0.201769	-0.896204		0.839461	0.767519	0.0674522		-1.08216	-0.996472	-2.22127		0.0275821	0.127673	0.000671569
sucD	Rv0952	succinyl-CoA synthase [alpha] chain	intermediary metabolism and respiration		-1.84291	-1.45874	-1.80986		0.000469126	0.0690024	0.000346003		0.0938301	-0.206936	0.0612748		0.897801	0.816335	0.94788
Rv0953c	Rv0953c	similar to alkanal monooxygenase beta chains	intermediary metabolism and respiration		-0.314229	-0.942496	-0.000502692		NA	NA	0.999701		-0.0439316	0.462895	1.77078		0.986245	NA	0.300064
Rv0954	Rv0954	cell envelope antigen	cell wall and cell processes		-1.33181	-0.335191	-0.912558		0.0321081	0.674404	0.132244		-0.691829	-0.200876	0.624187		0.306303	0.845757	0.433641
Rv0955	Rv0955	possible membrane protein	cell wall and cell processes		-0.0732922	-0.160446	0.35503		0.919521	0.858705	0.640885		-1.03953	0.876111	1.9639		0.167776	0.324306	0.00710813
purN	Rv0956	phosphoribosylglycinamide formyltransferase I	intermediary metabolism and respiration		-0.816187	-0.549021	-2.51142		0.151689	0.435372	0.012168		-2.78703	-0.128938	-0.544393		0.00175494	0.909462	0.672061
purH	Rv0957	phosphoribosylaminoimidazolecarboxamide	intermediary metabolism and respiration		-0.818224	-0.658647	-0.505192		0.288192	0.494766	0.580591		-0.340481	1.1978	0.900014		0.745642	0.249876	0.458767
Rv0958	Rv0958	similar to magnesium-chelatase subunit	intermediary metabolism and respiration		-1.20351	-0.690278	0.653028		0.0954998	0.440038	0.39834		0.167041	0.186623	0.553586		0.877017	0.892317	0.678856
Rv0959	Rv0959	hypothetical protein	conserved hypotheticals		-0.75888	-0.359405	0.16253		0.309809	0.703927	0.86874		-0.305862	1.69112	0.805985		0.764522	0.0610572	0.505751
vapB9	Rv0959A	#N/A	virulence, detoxification, adaptation		0.634934	1.02181	1.23184		0.339721	0.225392	0.0773116		-3.92699	0.782607	-0.602785		0.000149913	0.39513	0.643536
vapC9	Rv0960	conserved hypothetical protein	virulence, detoxification, adaptation		0.368461	0.177644	-1.03464		0.455709	0.781392	0.175597		-4.35962	-0.84253	-0.975771		9.68557e-06	0.305751	0.412146
Rv0961	Rv0961	hypothetical protein	cell wall and cell processes		-2.23104	-0.905459	-3.13436		0.0100104	0.415073	0.000298481		-1.90079	-0.749581	-2.1242		0.0362104	0.57094	0.0765849
lprP	Rv0962c	hypothetical protein	cell wall and cell processes		-2.04391	-1.23078	-1.99584		0.122944	NA	0.151005		-0.518605	0.191627	1.86039		0.773624	NA	0.199899
Rv0963c	Rv0963c	conserved hypothetical protein	conserved hypotheticals		-1.61813	-0.717963	-1.48895		0.17286	NA	0.266137		-2.28167	-2.72471	-0.414816		0.0759139	NA	0.790244
Rv0964c	Rv0964c	hypothetical protein	conserved hypotheticals		-2.11524	-0.2724	-0.707282		NA	NA	0.683945		0.215382	0.87582	2.42232		0.918599	NA	0.116263
Rv0965c	Rv0965c	conserved hypothetical protein	conserved hypotheticals		-0.0374809	0.293974	-2.50677		0.958593	0.721801	0.0030487		0.545788	-0.89761	-2.68473		0.425239	0.322344	0.0133368
Rv0966c	Rv0966c	conserved hypothetical protein	conserved hypotheticals		-2.50061	-0.889136	-0.675333		0.000317359	0.288099	0.374095		-2.25184	0.366642	0.719519		0.0159784	0.756313	0.549491
csoR	Rv0967	conserved hypothetical protein	regulatory proteins		-1.55402	-0.287449	-0.76685		0.0966681	0.811454	0.500378		0.833402	-0.165015	3.00376		0.438078	0.935222	0.00352189
Rv0968	Rv0968	conserved hypothetical protein	conserved hypotheticals		-0.978336	-0.667962	-0.0228148		0.234554	0.515033	0.985187		2.96017	1.26866	4.02276		3.38255e-05	0.26163	2.22855e-07
ctpV	Rv0969	cation transport ATPase	cell wall and cell processes		-0.250257	-0.898254	1.61827		0.796923	0.440038	0.0526244		2.68723	1.50107	5.3163		0.00124295	0.230365	5.8251e-12
Rv0312	Rv0312	conserved hypothetical protein	conserved hypotheticals		-1.08259	-0.537579	-4.36304		0.203333	0.619653	5.26976e-06		-2.97795	-0.947134	-1.68836		0.000495128	0.41989	0.135986
echA7	Rv0971c	enoyl-CoA hydratase/isomerase superfamily	lipid metabolism		-1.51001	-0.771928	1.28796		0.221132	0.602762	0.287676		2.79302	4.11147	6.77397		0.0357554	0.00797532	1.33928e-08
fadE12	Rv0972c	acyl-CoA dehydrogenase	lipid metabolism		0.329464	-0.0462625	0.413269		0.561994	0.956167	0.561441		1.65566	0.479155	-0.309371		0.00119973	0.598592	0.815302
accA2	Rv0973c	acetyl/propionyl-CoA carboxylase, [alpha] subunit	lipid metabolism		0.208294	-0.10085	-0.131351		0.716395	0.899615	0.877658		1.35446	0.5521	0.849387		0.00899509	0.507319	0.368313
accD2	Rv0974c	acetyl/propionyl-CoA carboxylase, [beta] subunit	lipid metabolism		-1.76042	-1.30547	-2.24311		0.00890917	0.167934	0.00823456		-0.314987	-1.18074	0.328287		0.713955	0.257466	0.784392
fadE13	Rv0975c	acyl-CoA dehydrogenase	lipid metabolism		-1.63407	-0.771927	-1.55866		0.0903671	0.526887	0.152758		-1.1713	-0.901832	-0.112267		0.284627	0.555068	0.94242
Rv0976c	Rv0976c	hypothetical protein	conserved hypotheticals		-1.21143	-0.525876	-0.121185		0.165295	NA	0.926589		0.170683	-0.707638	1.57478		0.892839	0.654786	0.187806
PE_PGRS16	Rv0977	PE_PGRS-family protein	PE/PPE		-1.93599	-0.724475	-2.83257		0.00891866	0.435372	0.00181822		-1.80145	-0.444356	-0.217103		0.0309787	0.724506	0.877466
PE_PGRS17	Rv0978c	PE_PGRS-family protein	PE/PPE		-0.353226	-0.398151	-0.0624877		0.813117	NA	0.973085		2.04362	1.98674	3.58151		0.154557	NA	0.00997799
Rv0424c	Rv0424c	hypothetical protein	conserved hypotheticals		-1.52144	-0.354199	-2.59029		0.0535128	0.730969	0.000425285		-3.05178	-1.50753	-2.88213		8.8425e-05	0.144022	0.00852155
Rv0430	Rv0430	hypothetical protein	conserved hypotheticals		-1.20696	-0.73453	-3.07908		0.0124143	0.248439	1.91548e-07		-4.54125	-1.03969	-4.25169		1.32066e-13	0.0996333	2.29044e-05
PE_PGRS18	Rv0980c	PE_PGRS family protein	PE/PPE		-1.81191	-1.36013	-1.31788		0.0118318	0.176451	0.0883148		0.421054	1.33861	-0.55895		0.632991	0.155272	0.677689
mprA	Rv0981	two-component response regulator	regulatory proteins		-1.23955	-1.13719	-0.154515		0.0948134	0.242157	0.864872		0.0917904	0.268305	2.33827		0.930727	0.827391	0.00171166
mprB	Rv0982	sensor histidine kinase	regulatory proteins		0.583819	0.14587	0.0784158		0.163864	0.792831	0.879785		-0.0213796	-0.171521	0.166235		0.972689	0.805731	0.780089
pepD	Rv0983	probable serine protease	intermediary metabolism and respiration		-1.48265	-0.315785	-0.641274		0.0227886	0.711531	0.308951		-0.106159	-1.11403	0.949637		0.903601	0.194358	0.139351
moaB2	Rv0984	molybdenum cofactor biosynthesis, protein B	intermediary metabolism and respiration		-1.00793	-0.596786	0.57287		0.12596	0.472341	0.371365		-0.172273	0.0805448	2.2127		0.843126	0.949727	0.000304893
Rv0455c	Rv0455c	hypothetical protein	conserved hypotheticals		-0.0965454	-0.330231	-1.73933		0.904697	0.721769	0.00435616		-3.31704	-0.127037	-4.7807		2.01791e-07	0.919886	7.69334e-09
Rv0986	Rv0986	Probable ABC transporter	cell wall and cell processes		1.01621	1.19194	-0.136763		0.353631	0.386995	0.91475		-1.54868	-0.0938157	-3.88943		0.137077	0.963838	7.11109e-05
Rv0987	Rv0987	potential integral membrane protein	cell wall and cell processes		1.54162	1.13144	2.34809		0.153648	0.410594	0.0114467		-0.270091	0.983216	-3.09826		0.842406	0.50492	0.000726337
Rv0988	Rv0988	conserved hypothetical protein	cell wall and cell processes		1.47949	1.63521	0.646025		0.163152	0.236941	0.539424		-0.613064	0.722825	-3.9068		0.603074	0.640674	4.59069e-05
grcC2	Rv0989c	heptaprenyl diphosphate synthase II	intermediary metabolism and respiration		-1.57591	-0.00482528	-1.75503		0.0218961	0.997625	0.0355842		-1.27037	0.184679	-1.55449		0.100288	0.877308	0.183809
Rv0990c	Rv0990c	hypothetical protein	conserved hypotheticals		-1.07033	-0.896254	1.62288		0.330253	0.511089	0.109751		3.94072	1.66187	6.62421		2.02528e-05	0.268042	2.53639e-14
Rv0991c	Rv0991c	hypothetical protein	conserved hypotheticals		-0.611772	-0.590627	-0.503863		0.460156	0.570626	0.559528		2.87505	-0.0806569	3.66897		4.68775e-05	0.958702	1.8286e-08
Rv0992c	Rv0992c	conserved hypothetical protein	conserved hypotheticals		1.65518	0.961173	1.26538		0.0204556	0.305405	0.0772482		-2.26521	1.39278	-0.959512		0.00650512	0.130055	0.444208
galU	Rv0993	UTP-glucose-1-phosphate uridylyltransferase	intermediary metabolism and respiration		-1.29653	-0.937682	-1.18104		0.105859	0.359483	0.179118		-2.37153	0.864864	0.801947		0.0236327	0.465201	0.527318
moeA1	Rv0994	molybdopterin biosynthesis	intermediary metabolism and respiration		-1.48681	-1.3828	0.572617		0.0122005	0.119378	0.365141		1.26401	2.16385	3.34361		0.0477325	0.0029137	1.97826e-06
rimJ	Rv0995	acetylation of 30S S5 subunit	information pathways		-0.958865	-0.65834	0.104141		0.272628	NA	0.936755		-0.685732	0.620188	1.49219		0.594335	NA	0.234142
Rv0996	Rv0996	hypothetical protein	cell wall and cell processes		-1.87212	-0.20552	0.244131		0.010919	0.837618	0.769694		1.35785	-1.44505	3.44954		0.0513714	0.169879	2.49378e-08
Rv0997	Rv0997	hypothetical protein	conserved hypotheticals		-0.714405	-0.777685	-0.726108		0.250996	0.325675	0.366789		-2.14808	-0.307176	-1.23822		0.0104223	0.791989	0.295437
Rv0998	Rv0998	hypothetical protein	conserved hypotheticals		-1.43992	-0.719558	0.37656		0.0319339	0.388997	0.626935		0.154084	0.843074	0.772826		0.88551	0.41256	0.54203
Rv0999	Rv0999	hypothetical protein	conserved hypotheticals		-1.0515	-0.564237	-1.08966		0.110698	0.491941	0.1895		-0.520709	-0.026918	-0.024394		0.550612	0.986742	0.99005
Rv1000c	Rv1000c	#N/A	conserved hypotheticals		0.173899	-0.632331	1.84037		0.863351	0.610546	0.0423591		0.0521471	0.926194	2.89799		0.977399	0.555068	0.0131822
arcA	Rv1001	arginine deiminase	intermediary metabolism and respiration		-0.397095	-0.730466	0.904847		0.592664	0.419365	0.214934		1.62321	0.361425	2.72495		0.0182226	0.783065	0.000947011
Rv0481c	Rv0481c	hypothetical protein	conserved hypotheticals		-0.612406	0.201438	-3.58783		0.223529	0.750744	0.000174365		-3.42679	-1.11654	-2.68491		1.72719e-06	0.127673	0.0102093
Rv1003	Rv1003	conserved hypothetical protein	conserved hypotheticals		-0.469785	-0.999861	0.240174		0.742229	NA	0.893888		0.453473	2.22732	2.2603		0.804373	NA	0.114392
Rv2077A	Rv2077A	#N/A	conserved hypotheticals		0.429024	-0.46171	1.5224		0.347634	0.419365	4.71101e-05		2.00773	0.968526	2.25648		4.4552e-07	0.0845703	3.47789e-08
pabB	Rv1005c	p-aminobenzoate synthase	intermediary metabolism and respiration		0.215392	0.0668594	0.841137		0.77466	0.951186	0.295495		0.824971	0.52876	1.62454		0.312239	0.676849	0.144561
Rv0502	Rv0502	conserved hypothetical protein	conserved hypotheticals		1.41372	1.27923	-1.81784		0.0608	0.205135	0.00554718		-4.74618	-0.293701	-5.33656		1.60027e-12	0.808277	1.26624e-11
metS	Rv1007c	methionyl-tRNA synthase	information pathways		-1.63309	-0.937565	-3.12649		0.00304036	0.203797	2.72555e-06		1.13147	-0.00258419	-1.49807		0.0333358	0.998315	0.170504
tatD	Rv1008	conserved hypothetical protein	cell wall and cell processes		-2.51123	-1.86993	-1.40486		0.023938	NA	0.264508		-0.608562	2.01182	1.96653		0.699806	NA	0.13222
rpfB	Rv1009	conserved hypothetical protein	cell wall and cell processes		1.40415	1.4383	0.550986		0.0916541	0.200402	0.508365		-2.10436	1.85988	-3.77027		0.00669026	0.0601487	9.9455e-05
ksgA	Rv1010	16S rRNA dimethyltransferase	information pathways		-3.30337	-1.32577	-0.731064		2.78104e-05	0.170892	0.368594		-2.38786	1.51346	0.355846		0.018123	0.0926588	0.795311
ispE	Rv1011	conserved hypothetical protein	intermediary metabolism and respiration		-1.60248	-0.852124	-1.56901		0.0516076	0.404123	0.142879		-2.56022	-1.09848	1.37602		0.0245428	0.452573	0.255561
Rv1012	Rv1012	hypothetical protein	conserved hypotheticals		-0.890314	-0.322555	-1.88778		0.42855	NA	0.142087		-1.38242	-0.892775	-0.12443		0.277684	NA	0.939086
Rv0504c	Rv0504c	conserved hypothetical protein	conserved hypotheticals		-1.96283	-0.960181	-3.54195		0.00196124	0.239007	0.000126399		-2.45668	-0.743632	-1.55141		0.00286463	0.470544	0.179679
pth	Rv1014c	peptidyl-tRNA hydrolase	intermediary metabolism and respiration		-2.62307	-0.984412	-1.53382		0.0142034	NA	0.20815		-1.25013	0.739287	1.31551		0.356213	0.669629	0.321999
rplY	Rv1015c	50S ribosomal protein L25	information pathways		-2.13058	-0.913176	-2.68708		0.000211825	0.196361	0.00309065		-1.90141	0.369424	-0.847345		0.0174899	0.702124	0.486895
Rv0611c	Rv0611c	hypothetical protein	conserved hypotheticals		0.701457	0.430065	-2.1935		0.112276	0.445017	4.50138e-07		-2.43913	-1.19971	-3.57579		3.73103e-09	0.0262147	4.95311e-06
prsA	Rv1017c	ribose-phosphate pyrophosphokinase	intermediary metabolism and respiration		-0.546968	-0.742771	-1.74511		0.232236	0.211094	8.79929e-05		-0.613469	-0.15501	-1.03943		0.20635	0.835115	0.192496
glmU	Rv1018c	UDP-N-acetylglucosamine pyrophosphorylase	cell wall and cell processes		0.934243	0.840414	0.0833411		0.163825	0.327152	0.922783		-1.43009	1.22586	-0.610398		0.0302185	0.143271	0.500926
Rv1019	Rv1019	transcriptional regulator (TetR/AcrR family)	regulatory proteins		-1.09252	-0.402582	1.12426		0.127281	0.637569	0.117871		2.53289	2.03621	5.12819		0.000493969	0.0470747	1.97766e-11
mfd	Rv1020	transcription-repair coupling factor	information pathways		-1.36215	-0.669808	-0.920764		0.0317647	0.404123	0.200882		-0.613482	0.42105	2.06636		0.429738	0.691221	0.00430046
Rv0854	Rv0854	conserved hypothetical protein	conserved hypotheticals		-0.727277	0.0738401	-3.8162		0.20961	0.930104	2.8542e-05		-3.98706	-1.5578	-2.27402		4.68748e-07	0.0530189	0.0367659
lpqU	Rv1022	lipoprotein	cell wall and cell processes		-1.41382	-0.806896	-1.4637		0.0792279	0.422424	0.136494		-0.0792962	0.254202	2.04876		0.952765	0.870569	0.0558619
eno	Rv1023	enolase	intermediary metabolism and respiration		-1.3893	-0.972838	-0.531216		0.0179345	0.205135	0.490835		-0.623272	0.452889	1.79787		0.480243	0.681897	0.0638717
Rv1024	Rv1024	hypothetical protein	cell wall and cell processes		-1.4642	-0.89873	-0.946645		0.102975	0.414579	0.418461		0.756291	1.08378	2.01256		0.505071	0.44097	0.0979845
Rv1025	Rv1025	hypothetical protein	conserved hypotheticals		-0.994707	-2.19147	0.745509		0.416855	NA	0.57751		0.40264	1.04507	2.05082		0.813502	0.586667	0.131645
Rv1026	Rv1026	probable pppGpp-5'phosphohydrolase	virulence, detoxification, adaptation		-1.78873	-0.89069	-0.620834		0.0508581	0.424106	0.588244		0.0617561	1.29397	1.02577		0.96989	0.320689	0.440503
kdpE	Rv1027c	two-component response regulator	regulatory proteins		-0.503408	-0.613263	-1.416		0.561602	NA	0.156454		0.193179	-0.14008	0.121286		0.871517	NA	0.936527
kdpF	Rv1028A	#N/A	cell wall and cell processes		-0.114188	-0.0594771	-0.0715863		NA	NA	NA		-0.0206796	-0.00173035	0.255912		NA	NA	0.823929
kdpD	Rv1028c	sensor histidine kinase	regulatory proteins		-0.619018	-0.407102	-0.100845		0.316539	0.602762	0.905032		1.46757	-0.701515	3.59611		0.0101405	0.47509	1.56448e-11
kdpA	Rv1029	potassium-transporting ATPase A chain	cell wall and cell processes		-1.36762	-0.757313	-1.74755		0.038652	0.363518	0.0474336		-2.10375	-0.69537	-0.245813		0.0196073	0.551244	0.864462
kdpB	Rv1030	potassium-transporting ATPase B chain	cell wall and cell processes		-1.91474	-0.286199	-2.91477		0.0601504	NA	0.014716		-1.52695	0.161991	0.207942		0.223389	0.937189	0.896394
kdpC	Rv1031	potassium-transporting ATPase C chain	cell wall and cell processes		-1.46483	-0.104569	-0.825789		0.134699	NA	0.481404		-2.2796	0.637249	0.257424		0.0634573	NA	0.870548
trcS	Rv1032c	sensor histidine kinase	regulatory proteins		-2.87664	-1.4721	-3.14926		0.00100791	0.203797	0.000345969		-2.06005	-0.656987	-1.01725		0.0282412	0.635127	0.439159
Rv0856	Rv0856	conserved hypothetical protein	conserved hypotheticals		-1.20045	-0.0378177	-2.07686		0.0309286	0.965073	0.000963412		-3.47834	-1.46549	-3.12153		4.51461e-07	0.0552202	0.00284421
Rv1034c	Rv1034c	hypothetical protein	insertion seqs and phages		-0.0768443	-0.0768496	-0.0218532		NA	NA	NA		0.00110699	0.0186023	0.267813		NA	NA	0.807998
Rv1035c	Rv1035c	hypothetical protein	insertion seqs and phages		-0.0110993	-0.00914774	0.0329794		NA	NA	NA		-0.000975568	0.0918135	0.272244		NA	NA	0.804185
Rv0909	Rv0909	hypothetical protein	conserved hypotheticals		-0.464403	0.0705465	-3.55129		0.462996	0.938073	7.20297e-10		-3.37726	-1.31836	-3.86031		3.66306e-09	0.0810432	1.94863e-05
esxI	Rv1037c	conserved hypothetical protein	cell wall and cell processes		-1.05341	-0.369617	-1.71404		0.0269655	0.539212	0.0114818		-1.19304	-0.175582	-0.208716		0.0529497	0.848438	0.874144
esxJ	Rv1038c	conserved hypothetical protein	cell wall and cell processes		-1.62366	-0.793217	-2.34106		0.0507655	NA	0.0340372		-0.707183	-0.426542	0.356579		0.547092	0.801667	0.801803
PPE15	Rv1039c	PPE-family protein	PE/PPE		-0.260745	-0.450664	-1.29361		0.715005	0.607169	0.215647		-2.37227	0.00748541	-0.862946		0.0120526	0.995946	0.491692
PE8	Rv1040c	PE-family protein	PE/PPE		-0.88186	0.00646881	0.120614		0.564008	NA	0.950054		0.559504	1.14309	2.07617		0.758085	NA	0.162823
Rv1041c	Rv1041c	hypothetical protein	insertion seqs and phages		-2.20778	-0.671772	0.867609		0.00836188	0.492257	0.27478		0.0476497	0.482198	0.442656		0.970421	0.710737	0.747981
Rv1042c	Rv1042c	hypothetical protein	insertion seqs and phages		-2.74092	-1.6856	0.420038		0.00610704	0.196721	0.691915		1.45567	1.16166	1.77251		0.152275	0.41989	0.164241
Rv1043c	Rv1043c	hypothetical protein	conserved hypotheticals		-2.90856	-1.68156	-0.849414		4.54871e-06	0.0384601	0.212804		-0.477258	-0.154095	0.173827		0.559525	0.900836	0.902759
Rv1044	Rv1044	conserved hypothetical protein	conserved hypotheticals		0.307537	0.0897881	-0.480664		0.656915	0.92745	0.655245		-2.80453	1.16024	0.513028		0.00518918	0.183572	0.69064
Rv1045	Rv1045	hypothetical protein	conserved hypotheticals		-2.60772	-0.853438	-1.98233		0.00177762	0.396468	0.0400544		-1.94543	-1.09172	-0.677711		0.0492	0.403391	0.611331
Rv0910	Rv0910	conserved hypothetical protein	conserved hypotheticals		-2.84398	-1.21374	-2.38942		3.44428e-05	0.185035	0.000575559		-2.13378	-0.214757	-1.12366		0.0057728	0.855103	0.349383
Rv1047	Rv1047	possible IS1081 transposase	insertion seqs and phages		-0.692011	-0.0920635	-1.98999		0.204202	0.904471	0.0307658		-0.543294	-0.480638	-0.209091		0.445091	0.63427	0.881439
Rv1048c	Rv1048c	hypothetical protein	conserved hypotheticals		-1.32313	-0.666072	-0.607336		0.050588	0.424106	0.494255		-1.83163	-1.02995	0.796709		0.0456075	0.382903	0.509011
Rv1049	Rv1049	transcriptional regulator (MarR family)	regulatory proteins		-0.0555812	-0.8054	1.12405		NA	NA	0.533773		0.896127	-0.0712917	1.53633		0.633774	NA	0.380353
Rv1050	Rv1050	probable oxidoreductaseoxidoreducatse	intermediary metabolism and respiration		-0.0300257	0.0822001	-0.246081		NA	NA	0.905032		1.70584	0.540395	2.00169		0.289315	NA	0.213657
Rv1051c	Rv1051c	conserved hypothetical protein	conserved hypotheticals		1.09307	0.706301	0.685515		0.376356	NA	0.647727		-1.48399	0.61224	0.361035		0.287302	NA	0.822087
Rv1052	Rv1052	hypothetical protein	conserved hypotheticals		0.282887	-0.0324454	-2.00873		0.627504	0.970069	0.0139695		-1.97594	-1.26842	-2.01617		0.00348972	0.143381	0.0665964
Rv1053c	Rv1053c	hypothetical protein	conserved hypotheticals		1.30991	1.18419	-1.56637		0.0223752	0.153808	0.0124105		-1.63769	-0.923601	-3.36139		0.0035125	0.233093	0.000880764
Rv1054	Rv1054	integrase-a	insertion seqs and phages		-1.13482	-0.718638	-1.43978		0.347884	NA	0.290561		-0.221168	0.938482	2.25843		0.90562	NA	0.0961194
Rv1055	Rv1055	integrase-b	insertion seqs and phages		-1.93265	-0.529843	-2.03904		0.00932099	0.575566	0.0209854		-2.04611	-2.719	-0.826453		0.034952	0.0433317	0.52319
Rv1056	Rv1056	conserved hypothetical protein	conserved hypotheticals		-0.509457	-0.202285	-0.969851		0.39703	0.792831	0.18165		1.06998	-0.293363	0.379514		0.0670536	0.788563	0.743408
Rv1057	Rv1057	conserved hypothetical protein	conserved hypotheticals		0.896586	-0.0432966	6.018		0.491666	0.98424	1.82625e-09		2.40904	2.48857	5.00839		0.0606904	0.143271	4.38224e-05
fadD14	Rv1058	acyl-CoA synthase	lipid metabolism		-0.552643	-0.0500214	0.170377		0.327141	0.953463	0.822087		2.20792	0.0962243	0.781933		1.59749e-05	0.940878	0.501105
Rv1059	Rv1059	conserved hypothetical protein	conserved hypotheticals		-0.630825	-0.156398	-1.11536		0.35825	0.867326	0.174598		-0.655662	-0.924386	0.187916		0.43306	0.408422	0.893369
Rv1060	Rv1060	hypothetical protein	conserved hypotheticals		-0.584701	0.428455	-1.24257		0.514659	0.693894	0.240879		-1.5625	1.02738	-0.554138		0.126823	0.389509	0.692122
Rv1061	Rv1061	conserved hypothetical protein	conserved hypotheticals		-1.7096	-0.82335	-1.39121		0.0120254	0.330119	0.109866		-1.85406	-0.262481	-0.610679		0.0461741	0.834795	0.639834
Rv1062	Rv1062	conserved hypothetical protein	conserved hypotheticals		-1.11921	-1.1582	1.46177		0.184599	0.288035	0.0615381		2.53663	0.541104	4.94856		0.00116511	0.741718	5.39842e-10
Rv1063c	Rv1063c	conserved hypothetical protein	conserved hypotheticals		-0.025187	-0.478178	1.52016		0.973938	0.58641	0.0142435		4.0623	-0.164135	5.61898		6.56491e-13	0.904576	3.67479e-26
lpqV	Rv1064c	lipoprotein	cell wall and cell processes		1.27224	0.826201	1.3595		0.343908	NA	0.349376		0.679975	0.660166	2.67868		0.688111	NA	0.0573638
Rv1065	Rv1065	conserved hypothetical protein	conserved hypotheticals		-1.90568	-1.18155	-0.491012		0.00920447	0.222205	0.52126		1.64369	0.46412	2.60047		0.0187223	0.698325	0.000220072
Rv1066	Rv1066	conserved hypothetical protein	conserved hypotheticals		-0.427137	1.03477	3.3345		0.773348	0.528837	0.00430307		1.75831	0.584673	2.91428		0.17909	0.79455	0.0297866
PE_PGRS19	Rv1067c	PE_PGRS-family protein	PE/PPE		0.791699	1.28484	0.629432		0.391265	NA	0.620637		-2.83575	-1.43946	0.482365		0.00995456	0.289255	0.727352
PE_PGRS20	Rv1068c	PE_PGRS-family protein	PE/PPE		-0.108685	-0.114447	-0.0489599		NA	NA	NA		0.00453374	0.035379	0.455173		NA	NA	0.740267
Rv1069c	Rv1069c	conserved hypothetical protein	conserved hypotheticals		-0.567149	-0.0648965	-0.935153		0.184764	0.919144	0.040245		-1.25822	-0.43381	-1.68225		0.00404442	0.493751	0.0528495
Rv0911	Rv0911	conserved hypothetical protein	conserved hypotheticals		-0.193943	0.149049	-2.69339		0.603454	0.744967	6.94297e-08		-3.31913	-0.0779143	-3.1849		3.11796e-13	0.903215	0.00105071
echA9	Rv1071c	enoyl-CoA hydratase/isomerase superfamily	lipid metabolism		-1.32874	-0.388047	0.0249945		0.0035321	0.47819	0.970904		-1.83908	0.433459	1.02685		0.00364783	0.546267	0.205657
Rv1072	Rv1072	probable transmembrane protein	cell wall and cell processes		-1.41533	-0.0950917	-0.855431		0.024062	0.920581	0.129083		-0.775477	-1.01381	-1.29581		0.219829	0.210631	0.0227479
Rv1073	Rv1073	conserved hypothetical protein	conserved hypotheticals		-0.89673	-0.433008	-0.714937		0.087617	0.523583	0.14375		-2.81084	-0.802145	-3.01162		4.30514e-08	0.25227	0.000479535
fadA3	Rv1074c	acetyl-CoA C-acetyltransferase	lipid metabolism		-0.725704	-0.41914	-0.734298		0.262527	0.609517	0.2635		0.365263	0.296401	1.62529		0.626385	0.782287	0.0163932
Rv1075c	Rv1075c	conserved hypothetical protein	cell wall and cell processes		0.0114519	0.372498	0.234003		0.992075	NA	0.882513		1.63499	1.34513	4.11545		0.15757	0.410641	0.000242397
lipU	Rv1076	probable esterase	intermediary metabolism and respiration		1.80119	0.850509	0.543473		0.00193393	0.271038	0.435958		-0.508675	0.444564	-0.488772		0.524501	0.668716	0.713072
cbs	Rv1077	cystathionine [beta]-synthase	intermediary metabolism and respiration		-0.423705	-0.649826	0.340607		0.496841	0.39836	0.613472		1.32596	0.723673	3.16139		0.02526	0.41989	1.44607e-07
pra	Rv1078	MLPRAG (64.8% id) proline rich Ag	conserved hypotheticals		-2.41364	-1.21754	-4.04141		0.000519515	0.196361	1.71517e-09		-1.37552	-0.622443	-0.811804		0.0454477	0.53987	0.362706
Rv0925c	Rv0925c	hypothetical protein	conserved hypotheticals		-0.469402	-0.5091	-2.86829		0.439267	0.497521	0.000757997		-2.18646	-0.776091	-2.21073		0.00171233	0.390794	0.0437731
Rv0950c	Rv0950c	conserved hypothetical protein	conserved hypotheticals		-1.20112	-0.325165	-2.19908		0.0358956	0.660196	0.000139429		-3.96665	-1.38215	-4.23122		8.44167e-11	0.0553676	3.57802e-05
Rv1081c	Rv1081c	hypothetical protein	cell wall and cell processes		-2.27405	-0.986027	-0.214766		0.0469232	NA	0.889525		-0.155437	0.412802	1.76923		0.929934	NA	0.178914
mca	Rv1082	similar to S. lincolnensis lmbE	virulence, detoxification, adaptation		-2.19609	-1.52399	-0.382632		0.00130222	0.118375	0.634444		2.06873	0.764785	3.55515		0.00075659	0.463306	2.47219e-07
Rv1083	Rv1083	conserved hypothetical protein	conserved hypotheticals		0.519933	0.40014	-0.404734		0.341381	0.567292	0.50791		1.44897	0.197263	-0.943118		0.00330259	0.821614	0.294348
Rv1084	Rv1084	conserved hypothetical protein	conserved hypotheticals		-1.3216	-0.910174	0.0348926		0.0700785	0.325675	0.972688		1.43264	2.2562	4.08371		0.0611804	0.01286	2.41502e-08
Rv1085c	Rv1085c	possible hemolysin	virulence, detoxification, adaptation		-1.00729	-0.525625	-1.40488		0.249446	0.631132	0.209948		-1.56813	1.13322	1.67379		0.208275	0.39513	0.177709
Rv1086	Rv1086	conserved hypothetical protein	cell wall and cell processes		-1.79263	-1.23161	0.0569936		0.0158473	0.205687	0.952979		0.407396	0.498841	2.53383		0.672294	0.702287	0.00313042
PE_PGRS21	Rv1087	PE_PGRS family protein, authentic frameshift	PE/PPE		1.09182	0.968012	0.835279		0.0705648	0.226679	0.249998		-1.10631	-0.500143	0.936023		0.105239	0.617475	0.277832
Rv1087A	Rv1087A	#N/A	cell wall and cell processes		-0.588294	-0.190956	0.212864		0.682461	0.924008	0.906202		-1.43541	0.390357	0.773886		0.341511	0.863189	0.631905
PE9	Rv1088	PE-family protein	PE/PPE		0.631081	1.52156	2.03747		0.697424	0.431971	0.166652		-0.666485	0.952491	0.417199		0.710775	0.678804	0.818516
PE10	Rv1089	PE-family protein	PE/PPE		-0.467775	0.758395	-1.05852		NA	NA	0.532196		-2.2493	-0.333369	-0.202483		0.143961	NA	0.917211
celA2a	Rv1089A	#N/A	intermediary metabolism and respiration		-0.0299989	-0.0103114	0.0495181		NA	NA	NA		0.0278283	0.0884017	0.310349		NA	NA	0.777501
celA2b	Rv1090	probable inactivated cellulase/endoglucanase	intermediary metabolism and respiration		-1.80078	-0.895972	-2.28288		0.0970308	NA	0.0641739		-2.05509	-0.314621	1.11546		0.116148	NA	0.427474
PE_PGRS22	Rv1091	PE_PGRS-family protein	PE/PPE		-0.134677	-0.991391	0.3975		0.883363	0.375618	0.728104		2.24644	2.038	3.26787		0.0112151	0.0923982	0.00371034
coaA	Rv1092c	pantothenate kinase	intermediary metabolism and respiration		-1.65962	-0.814977	-3.40126		0.0349532	0.417637	0.000139336		-1.99253	0.169984	-1.43965		0.0176738	0.903215	0.239268
glyA1	Rv1093	serine hydroxymethyltransferase	intermediary metabolism and respiration		-1.88916	-1.6313	0.0976269		0.00591317	0.114723	0.909491		-0.0589746	1.23303	1.46767		0.957145	0.1796	0.116747
desA2	Rv1094	acyl-[ACP] desaturase	lipid metabolism		-3.29343	-2.10843	-2.33799		9.10501e-06	0.0647499	0.000210739		0.238084	-0.423053	2.25345		0.799839	0.71407	0.000307162
phoH2	Rv1095	PhoH-like protein	intermediary metabolism and respiration		-1.64594	-1.41715	0.309597		0.0173965	0.15468	0.685784		1.88872	1.5984	3.9912		0.00351382	0.0632707	6.74177e-11
Rv0979c	Rv0979c	hypothetical protein	conserved hypotheticals		-2.42389	-1.39099	-3.79447		0.0142819	NA	0.00110615		-3.18113	-1.18993	-0.654377		0.00795183	NA	0.647828
Rv1006	Rv1006	hypothetical protein	conserved hypotheticals		-2.60437	-0.9891	-2.63615		2.94283e-05	0.229058	2.9037e-06		-2.95442	-0.757675	-1.85382		1.70442e-06	0.378769	0.0272977
fum	Rv1098c	fumarase	intermediary metabolism and respiration		-1.64557	-1.17567	-1.77228		0.0312819	0.240612	0.0274922		-2.02766	0.992884	-1.04999		0.0237975	0.342888	0.409359
Rv1021	Rv1021	conserved hypothetical protein	conserved hypotheticals		-1.33648	-0.298447	-2.27175		0.000182307	0.497521	7.19154e-06		-2.10105	-0.385951	-2.98845		1.88512e-06	0.49259	0.00304491
Rv1100	Rv1100	conserved hypothetical protein	conserved hypotheticals		-0.474615	-0.875648	1.35369		0.648982	0.490746	0.159321		1.76286	1.76921	4.38761		0.101084	0.223032	2.29044e-05
Rv1176c	Rv1176c	conserved hypothetical protein	conserved hypotheticals		0.567905	0.0564105	-1.80219		0.195494	0.931287	0.00197156		-4.27118	-0.748301	-3.53014		2.30936e-11	0.224926	0.00045828
Rv1232c	Rv1232c	hypothetical protein	conserved hypotheticals		-1.67855	-0.0677507	-1.90802		0.00857541	0.943349	0.00858059		-1.92417	-0.449726	-0.134837		0.00815799	0.674642	0.914416
mazE3	Rv1103c	hypothetical protein	virulence, detoxification, adaptation		-0.27972	-0.54572	-0.560987		0.643015	0.455479	0.422036		-1.32871	-0.723465	0.10148		0.0365069	0.409447	0.927493
Rv1104	Rv1104	probable esterase pseudogene	intermediary metabolism and respiration		-1.37607	-1.15547	0.793519		0.144432	NA	0.429877		-0.925778	0.170932	1.59581		0.476636	0.931584	0.20334
Rv1321	Rv1321	conserved hypothetical protein	conserved hypotheticals		-1.8612	-0.704526	-2.51396		0.00288801	0.375618	0.00025647		-2.34887	-0.656901	-1.55911		0.000819697	0.487182	0.165975
Rv1106c	Rv1106c	probable cholesterol dehydrogenase	intermediary metabolism and respiration		-0.929161	0.0155004	-1.45364		0.163101	0.989496	0.0343224		-3.51411	-1.31109	-0.530461		3.06787e-06	0.144022	0.592705
xseB	Rv1107c	exonuclease VII small subunit	information pathways		-2.34163	-1.5677	-2.83986		0.00154512	0.137429	0.00206461		-1.66506	-0.00614597	-0.50945		0.0858128	0.997633	0.710389
xseA	Rv1108c	exonuclease VII large subunit	information pathways		-0.715247	-0.654346	0.0937596		0.315857	0.463276	0.921483		-0.122817	0.98358	1.76176		0.90562	0.312332	0.044498
Rv1109c	Rv1109c	hypothetical protein	conserved hypotheticals		-1.53572	-1.27069	-1.52918		0.0242032	0.178779	0.0185599		-0.757246	0.416313	0.177914		0.327416	0.705712	0.880585
lytB2	Rv1110	very similar to LytB	cell wall and cell processes		-1.47662	-1.14799	-0.15201		0.0191066	0.181437	0.845597		-1.89519	1.02904	0.971507		0.0232715	0.248556	0.344754
Rv1111c	Rv1111c	hypothetical protein	conserved hypotheticals		-1.09035	-0.700013	-0.448451		0.0700785	0.362915	0.530881		-1.59587	0.411765	-0.375339		0.037579	0.690857	0.777501
Rv1112	Rv1112	conserved hypothetical protein	conserved hypotheticals		-3.23865	-1.4892	-2.25213		0.0204556	NA	0.110166		-0.304116	-0.119006	2.4246		0.874046	NA	0.0873356
vapB32	Rv1113	hypothetical protein	virulence, detoxification, adaptation		-1.62835	0.257125	-1.92487		0.0791675	NA	0.0864726		-3.11974	-0.952325	-1.17553		0.00504675	0.499617	0.366137
vapC32	Rv1114	conserved hypothetical protein	virulence, detoxification, adaptation		-1.32825	-1.00129	-1.08573		0.205112	NA	0.400599		-0.66841	-0.067124	0.440245		0.616934	NA	0.766125
Rv1115	Rv1115	hypothetical protein	cell wall and cell processes		1.60439	1.80306	1.81792		0.228636	0.292956	0.135945		-1.40637	1.44062	-2.73483		0.294515	0.412776	0.036873
Rv1116	Rv1116	hypothetical protein	conserved hypotheticals		-1.40092	-0.649258	-2.72948		0.210539	NA	0.0293227		-2.61569	-0.88355	-0.141309		0.0404002	NA	0.930507
Rv1116A	Rv1116A	#N/A	conserved hypotheticals		-1.23233	-0.820126	-2.74374		0.194585	NA	0.0195323		-2.18898	-0.617962	0.393063		0.0764532	NA	0.789366
Rv1117	Rv1117	conserved hypothetical protein	conserved hypotheticals		0.817679	-0.265273	0.849191		0.133671	0.712915	0.113909		0.887247	0.728247	0.35304		0.112084	0.345828	0.728893
Rv1118c	Rv1118c	hypothetical protein	conserved hypotheticals		-1.38605	-0.838689	0.0244804		0.0791794	0.396308	0.982829		-1.65462	1.0438	0.270034		0.123646	0.35321	0.853494
Rv1119c	Rv1119c	hypothetical protein	conserved hypotheticals		-0.669666	-0.655734	2.50533		0.655146	NA	0.0533621		-0.0292512	1.43145	2.40994		0.989855	NA	0.0939797
Rv1120c	Rv1120c	conserved hypothetical protein	conserved hypotheticals		-0.316599	-0.498687	0.807219		NA	NA	0.669281		-0.066561	0.610548	1.58362		0.979702	NA	0.366027
zwf1	Rv1121	glucose-6-phosphate 1-dehydrogenase	intermediary metabolism and respiration		-2.52449	-1.53763	-2.7034		0.000249411	0.127845	4.57398e-05		-0.838649	-0.295827	0.502802		0.273732	0.805731	0.619612
gnd2	Rv1122	6-phosphogluconate dehydrogenase (Gram +)	intermediary metabolism and respiration		0.33834	0.265754	-1.43021		0.57887	0.722532	0.0797069		-1.71368	0.728346	0.490945		0.0210273	0.391112	0.66234
bpoB	Rv1123c	probable non-heme bromoperoxidase	virulence, detoxification, adaptation		-0.78239	-0.578388	-0.743425		0.370479	0.595992	0.514317		-0.59424	1.15549	2.03645		0.632991	0.35992	0.0812654
ephC	Rv1124	probable epoxide hydrolase	virulence, detoxification, adaptation		-0.419257	0.569061	0.149838		0.666408	NA	0.914576		0.616937	0.61483	3.20542		0.579515	0.694511	0.00101713
Rv1125	Rv1125	hypothetical protein	conserved hypotheticals		-1.82682	-0.882838	-1.35226		0.0300254	NA	0.172752		-0.62154	0.455369	0.305783		0.598818	0.768568	0.8344
Rv1126c	Rv1126c	conserved hypothetical protein	conserved hypotheticals		-1.35732	-1.45328	-1.38837		0.0837465	0.178779	0.109866		-1.63842	0.200348	-0.394568		0.107931	0.893053	0.779128
ppdK	Rv1127c	similar to pyruvate, phosphate dikinase	intermediary metabolism and respiration		-0.190033	-0.793417	0.887256		0.821235	0.427446	0.271059		0.993949	1.42081	2.25503		0.281666	0.217636	0.0431309
Rv1128c	Rv1128c	REP-family protein	insertion seqs and phages		0.732758	0.562599	0.653378		0.391567	0.602819	0.492822		-0.960361	0.893571	-0.754453		0.329833	0.453243	0.572622
Rv1129c	Rv1129c	transcriptional regulator (PbsX/Xre family)	regulatory proteins		0.199018	0.176588	0.0666149		0.891848	0.928459	0.970904		-0.767507	0.513106	0.100416		0.620884	0.810188	0.95413
prpD	Rv1130	conserved hypothetical protein	intermediary metabolism and respiration		0.710777	0.32157	1.05004		0.448988	0.791747	0.288537		-1.00503	0.808742	0.555133		0.357447	0.551524	0.695862
prpC	Rv1131	citrate synthase 3	intermediary metabolism and respiration		-0.723955	-0.161078	-1.03079		0.416758	0.897505	0.321645		-1.77656	-1.56776	-1.12276		0.0631249	0.225195	0.385187
Rv1339	Rv1339	conserved hypothetical protein	conserved hypotheticals		-0.68628	-0.088661	-1.80656		0.105603	0.882673	7.97793e-05		-2.7325	0.172381	-1.85487		1.97331e-09	0.805731	0.0170067
metE	Rv1133c	5-methyltetrahydropteroyltriglutamate-homocystei ne	intermediary metabolism and respiration		-0.888177	-0.651446	1.71136		0.208642	0.46382	0.00401322		0.710638	1.58079	3.57381		0.335435	0.0610572	1.10576e-09
Rv1134	Rv1134	hypothetical protein	conserved hypotheticals		-0.0620173	0.0365818	0.0139727		NA	NA	NA		-0.000564738	0.0835965	0.419859		NA	NA	0.756295
Rv1135A	Rv1135A	#N/A	lipid metabolism		-0.0459226	-0.029099	-0.020341		NA	NA	NA		-0.0599666	-0.0424697	0.198391		NA	NA	0.865186
PPE16	Rv1135c	PPE-family protein	PE/PPE		-0.736942	0.355892	-3.19277		0.236657	0.644529	0.00130061		-1.75421	-1.33524	-0.171919		0.0124964	0.148276	0.892132
Rv1136	Rv1136	probable carnitine racemase	lipid metabolism		-1.58625	-0.39583	-1.12141		NA	NA	0.535005		0.928753	-0.286807	1.27463		0.620884	NA	0.476266
Rv1137c	Rv1137c	hypothetical protein	conserved hypotheticals		-0.672952	-0.0110556	-1.60834		0.691904	NA	0.333869		-1.65789	-1.50323	0.244236		0.316416	NA	0.903172
Rv1138c	Rv1138c	conserved hypothetical protein	intermediary metabolism and respiration		-1.61673	-1.02001	-2.73301		0.105859	NA	0.0199846		-2.43318	-1.65744	-0.517174		0.0422944	0.289989	0.724789
Rv1139c	Rv1139c	conserved hypothetical protein	cell wall and cell processes		2.70855	1.1418	1.15252		0.0150503	0.430571	0.298906		2.10908	0.42111	-1.65798		0.0483165	0.815452	0.213638
Rv1140	Rv1140	conserved hypothetical protein	cell wall and cell processes		-2.4659	-1.31325	-2.91069		0.00141181	0.200819	0.000502964		-1.54613	0.49455	0.26062		0.0838849	0.695588	0.849716
echA11	Rv1141c	enoyl-CoA hydratase/isomerase superfamily	lipid metabolism		-0.102921	0.458788	-1.57986		0.894268	0.607561	0.0236138		-3.70911	-0.263922	-3.06727		5.81504e-08	0.81246	0.00172661
echA10	Rv1142c	enoyl-CoA hydratase/isomerase superfamily	lipid metabolism		-0.989992	-0.439467	-0.0588434		0.128607	0.590833	0.952849		0.203263	1.63546	3.06333		0.849488	0.0629145	0.000229456
mcr	Rv1143	[alpha]-methyl acyl-CoA racemase	lipid metabolism		-1.16689	-0.469928	-1.99591		0.109468	0.601558	0.0616054		-1.7503	0.213384	0.195044		0.103843	0.882255	0.894356
Rv1144	Rv1144	short-chain alcohol dehydrogenase	intermediary metabolism and respiration		-0.234221	-0.187935	1.23756		0.767928	0.853357	0.0685501		-1.7961	0.387469	-0.841987		0.0451247	0.759009	0.513775
mmpL13a	Rv1145	probable drug transporter	cell wall and cell processes		0.51862	0.596176	-0.10501		0.584201	NA	0.942723		-1.53136	0.801216	1.09163		0.215885	0.590869	0.413029
mmpL13b	Rv1146	probable drug transporter	cell wall and cell processes		1.03586	0.324477	0.644606		0.126474	0.712897	0.324717		0.524156	1.035	-2.3701		0.470796	0.232738	0.013691
Rv1147	Rv1147	similar to phosphatidylethanolamine N-methyltransferase	conserved hypotheticals		-1.622	-0.916799	-0.893377		0.0561189	0.393682	0.366789		-1.01349	-0.0416267	0.428657		0.339494	0.982892	0.76171
[truncated: 4,111 more rows]
[truncated: 1 more columns]

## Sheet: Respiraton
				Rv-6h (Log-2 fold)								∆cydAB-6h (Log-2 fold)
[truncated: 74 more rows]

## Sheet: Redox Stress
				Rv-6h (Log-2 fold)								∆cydAB-6h (Log-2 fold)
[truncated: 24 more rows]

## Sheet: Gene list
ID	Name		Function	Product	Comments	Functional_Category	Orthologues M. leprae	Orthologues M. marinum	Orthologues M. smegmatis	Orthologues M. bovis
[truncated: 5,371 more rows]

[truncated: 6 more sheets: 6h-ND-Rv, 6h-ND-∆, 6h-Q-Rv, 6h-Q-∆, 6h-C-Rv, 6h-C-∆]
